# Supplementary material for: Chromatin states shaped by an epigenetic code confer regenerative potential to the mouse liver
Source: Nat Commun. 2021 Jul 5;12:4110. doi: 10.1038/s41467-021-24466-1 (PMC8257577; doi:10.1038/s41467-021-24466-1)
Supplement: Supplementary file 4 — Supplementary Data 1 [file 41467_2021_24466_MOESM4_ESM.xlsx]

## Sheet: Table S2. Legend
Table S2. Genes encompassed by each chromatin state. The presence of H3K27me3 is noted on each gene in S1, S2 and S6.

## Sheet: Sheet1
Table S2. Genes encompassed by each chromatin state. Gene expression based on FPKM and H3K27me3 occupancy in quiescent livers is shown.
ensembl	state	H3K27me3	fpkm
ENSMUSG00000000049	S1	FALSE	1515.99
ENSMUSG00000000093	S1	TRUE	0.38987
ENSMUSG00000000131	S1	FALSE	11.7632
ENSMUSG00000000134	S1	FALSE	5.76004
ENSMUSG00000000149	S1	FALSE	32.0886
ENSMUSG00000000184	S1	FALSE	0.806978
ENSMUSG00000000216	S1	TRUE	0
ENSMUSG00000000247	S1	TRUE	0.455991
ENSMUSG00000000253	S1	TRUE	0.398458
ENSMUSG00000000290	S1	FALSE	0.667064
ENSMUSG00000000303	S1	TRUE	10.0119
ENSMUSG00000000317	S1	TRUE	0.235547
ENSMUSG00000000326	S1	FALSE	526.271
ENSMUSG00000000359	S1	TRUE	0.237891
ENSMUSG00000000384	S1	FALSE	14.6872
ENSMUSG00000000386	S1	FALSE	0.492096
ENSMUSG00000000411	S1	FALSE	0
ENSMUSG00000000489	S1	TRUE	0.109782
ENSMUSG00000000530	S1	TRUE	0.366471
ENSMUSG00000000552	S1	FALSE	4.05604
ENSMUSG00000000563	S1	FALSE	212.445
ENSMUSG00000000627	S1	TRUE	0.0150008
ENSMUSG00000000628	S1	FALSE	0.259064
ENSMUSG00000000673	S1	FALSE	374.522
ENSMUSG00000000690	S1	TRUE	0.0164773
ENSMUSG00000000706	S1	FALSE	0
ENSMUSG00000000753	S1	FALSE	620.778
ENSMUSG00000000794	S1	TRUE	0.00469367
ENSMUSG00000000861	S1	TRUE	0.0545221
ENSMUSG00000000881	S1	TRUE	4.23881
ENSMUSG00000000901	S1	FALSE	0.277141
ENSMUSG00000000915	S1	FALSE	6.02926
ENSMUSG00000000942	S1	TRUE	0.118043
ENSMUSG00000000958	S1	FALSE	1.08383
ENSMUSG00000001014	S1	FALSE	0.232298
ENSMUSG00000001016	S1	FALSE	6.26807
ENSMUSG00000001025	S1	TRUE	2.31439
ENSMUSG00000001098	S1	FALSE	3.69139
ENSMUSG00000001120	S1	FALSE	0.265618
ENSMUSG00000001155	S1	FALSE	191.859
ENSMUSG00000001175	S1	FALSE	47.7977
ENSMUSG00000001211	S1	FALSE	62.2169
ENSMUSG00000001227	S1	FALSE	0.727441
ENSMUSG00000001247	S1	FALSE	63.163
ENSMUSG00000001249	S1	FALSE	213.825
ENSMUSG00000001270	S1	FALSE	1.80685
ENSMUSG00000001288	S1	TRUE	0.983235
ENSMUSG00000001333	S1	FALSE	0
ENSMUSG00000001334	S1	TRUE	0.122233
ENSMUSG00000001435	S1	FALSE	182.116
ENSMUSG00000001444	S1	TRUE	0.0083005
ENSMUSG00000001521	S1	TRUE	0.28116
ENSMUSG00000001542	S1	FALSE	18.723
ENSMUSG00000001555	S1	TRUE	0.375591
ENSMUSG00000001627	S1	FALSE	18.9293
ENSMUSG00000001670	S1	FALSE	794.738
ENSMUSG00000001672	S1	TRUE	0.12292
ENSMUSG00000001729	S1	FALSE	14.1406
ENSMUSG00000001802	S1	FALSE	5.55826
ENSMUSG00000001833	S1	FALSE	12.5981
ENSMUSG00000001864	S1	TRUE	0.0563259
ENSMUSG00000001911	S1	FALSE	16.9924
ENSMUSG00000001946	S1	FALSE	3.54159
ENSMUSG00000001988	S1	FALSE	0.0297732
ENSMUSG00000002006	S1	FALSE	0.0323738
ENSMUSG00000002012	S1	FALSE	0.0958237
ENSMUSG00000002028	S1	FALSE	0.852818
ENSMUSG00000002032	S1	FALSE	8.34384
ENSMUSG00000002058	S1	FALSE	3.25145
ENSMUSG00000002107	S1	FALSE	1.28832
ENSMUSG00000002108	S1	FALSE	52.0806
ENSMUSG00000002222	S1	FALSE	27.9557
ENSMUSG00000002228	S1	TRUE	0.0722561
ENSMUSG00000002257	S1	TRUE	0.0526522
ENSMUSG00000002265	S1	FALSE	0.308376
ENSMUSG00000002307	S1	FALSE	4.97395
ENSMUSG00000002345	S1	FALSE	13.5105
ENSMUSG00000002393	S1	FALSE	36.6361
ENSMUSG00000002396	S1	FALSE	5.02688
ENSMUSG00000002458	S1	FALSE	0.813384
ENSMUSG00000002504	S1	FALSE	6.44181
ENSMUSG00000002565	S1	TRUE	0
ENSMUSG00000002588	S1	FALSE	559.552
ENSMUSG00000002602	S1	FALSE	1.88999
ENSMUSG00000002603	S1	FALSE	1.59696
ENSMUSG00000002661	S1	FALSE	9.27913
ENSMUSG00000002688	S1	FALSE	0.0052616
ENSMUSG00000002763	S1	FALSE	26.2038
ENSMUSG00000002768	S1	FALSE	38.6724
ENSMUSG00000002769	S1	FALSE	1611.23
ENSMUSG00000002881	S1	FALSE	14.4314
ENSMUSG00000002885	S1	FALSE	2.60023
ENSMUSG00000002944	S1	FALSE	7.45294
ENSMUSG00000002948	S1	FALSE	7.22391
ENSMUSG00000002980	S1	FALSE	0.84967
ENSMUSG00000002981	S1	FALSE	18.4834
ENSMUSG00000002983	S1	FALSE	0.261251
ENSMUSG00000002984	S1	FALSE	16.6631
ENSMUSG00000002996	S1	FALSE	24.7702
ENSMUSG00000003032	S1	TRUE	0.150206
ENSMUSG00000003053	S1	FALSE	1197.89
ENSMUSG00000003070	S1	TRUE	0.0181791
ENSMUSG00000003153	S1	FALSE	0.045093
ENSMUSG00000003154	S1	FALSE	1.5402
ENSMUSG00000003166	S1	FALSE	16.0726
ENSMUSG00000003199	S1	FALSE	44.5828
ENSMUSG00000003273	S1	TRUE	0.248086
ENSMUSG00000003279	S1	FALSE	0.46398
ENSMUSG00000003283	S1	TRUE	0.758139
ENSMUSG00000003308	S1	FALSE	12.6696
ENSMUSG00000003345	S1	FALSE	21.6269
ENSMUSG00000003346	S1	FALSE	27.8332
ENSMUSG00000003352	S1	TRUE	0.0752649
ENSMUSG00000003378	S1	TRUE	1.15472
ENSMUSG00000003410	S1	FALSE	0.000702607
ENSMUSG00000003420	S1	FALSE	85.6351
ENSMUSG00000003452	S1	FALSE	0.0125204
ENSMUSG00000003476	S1	TRUE	0.0075169
ENSMUSG00000003477	S1	FALSE	784.533
ENSMUSG00000003541	S1	FALSE	0.256774
ENSMUSG00000003546	S1	FALSE	22.6326
ENSMUSG00000003585	S1	FALSE	194.86
ENSMUSG00000003617	S1	FALSE	312.265
ENSMUSG00000003809	S1	FALSE	252.506
ENSMUSG00000003814	S1	FALSE	433.298
ENSMUSG00000003863	S1	TRUE	0.0051589
ENSMUSG00000003934	S1	FALSE	0.00638543
ENSMUSG00000003948	S1	FALSE	40.2882
ENSMUSG00000004040	S1	FALSE	18.5728
ENSMUSG00000004044	S1	FALSE	1.24551
ENSMUSG00000004105	S1	FALSE	2.44424
ENSMUSG00000004113	S1	FALSE	0.00410312
ENSMUSG00000004221	S1	FALSE	13.4861
ENSMUSG00000004263	S1	FALSE	2.86584
ENSMUSG00000004267	S1	FALSE	0.0085626
ENSMUSG00000004317	S1	FALSE	0.598545
ENSMUSG00000004552	S1	FALSE	0.055848
ENSMUSG00000004655	S1	TRUE	17.8221
ENSMUSG00000004665	S1	TRUE	1.1289
ENSMUSG00000004707	S1	FALSE	0.164953
ENSMUSG00000004864	S1	TRUE	0.0585438
ENSMUSG00000004872	S1	TRUE	0
ENSMUSG00000004891	S1	TRUE	0.30787
ENSMUSG00000004931	S1	FALSE	12.1113
ENSMUSG00000004934	S1	FALSE	5.95902
ENSMUSG00000004980	S1	FALSE	181.007
ENSMUSG00000005034	S1	FALSE	9.92123
ENSMUSG00000005069	S1	FALSE	34.9727
ENSMUSG00000005087	S1	FALSE	0.457575
ENSMUSG00000005089	S1	TRUE	29.1688
ENSMUSG00000005124	S1	TRUE	0.137497
ENSMUSG00000005125	S1	FALSE	2.76005
ENSMUSG00000005150	S1	FALSE	9.53821
ENSMUSG00000005198	S1	FALSE	6.06287
ENSMUSG00000005220	S1	FALSE	0.066095
ENSMUSG00000005357	S1	TRUE	0.0199156
ENSMUSG00000005360	S1	TRUE	0.004818
ENSMUSG00000005371	S1	FALSE	5.71092
ENSMUSG00000005373	S1	FALSE	58.9297
ENSMUSG00000005397	S1	FALSE	1.28546
ENSMUSG00000005465	S1	TRUE	0.196649
ENSMUSG00000005514	S1	FALSE	124.958
ENSMUSG00000005533	S1	TRUE	0.0471403
ENSMUSG00000005575	S1	FALSE	36.2521
ENSMUSG00000005580	S1	FALSE	3.00025
ENSMUSG00000005583	S1	FALSE	0.23152
ENSMUSG00000005610	S1	FALSE	109.618
ENSMUSG00000005677	S1	FALSE	38.6208
ENSMUSG00000005681	S1	FALSE	16707.9
ENSMUSG00000005779	S1	FALSE	118.942
ENSMUSG00000005813	S1	FALSE	10.5214
ENSMUSG00000005881	S1	FALSE	45.96
ENSMUSG00000005917	S1	TRUE	0
ENSMUSG00000006014	S1	FALSE	11.3457
ENSMUSG00000006169	S1	FALSE	11.8376
ENSMUSG00000006215	S1	FALSE	3.52665
ENSMUSG00000006218	S1	FALSE	0.872679
ENSMUSG00000006235	S1	FALSE	0.451613
ENSMUSG00000006299	S1	FALSE	61.4694
ENSMUSG00000006307	S1	FALSE	2.86038
ENSMUSG00000006315	S1	FALSE	74.9394
ENSMUSG00000006335	S1	FALSE	5.03037
ENSMUSG00000006360	S1	FALSE	3.96169
ENSMUSG00000006369	S1	TRUE	0.21476
ENSMUSG00000006378	S1	FALSE	35.9322
ENSMUSG00000006386	S1	TRUE	1.43093
ENSMUSG00000006395	S1	FALSE	51.4321
ENSMUSG00000006412	S1	FALSE	36.811
ENSMUSG00000006435	S1	TRUE	0.00548227
ENSMUSG00000006445	S1	FALSE	4.61653
ENSMUSG00000006471	S1	FALSE	3.67938
ENSMUSG00000006538	S1	FALSE	2.48293
ENSMUSG00000006575	S1	FALSE	4.31612
ENSMUSG00000006576	S1	TRUE	0.236479
ENSMUSG00000006586	S1	TRUE	0.0117304
ENSMUSG00000006651	S1	TRUE	0.177562
ENSMUSG00000006675	S1	FALSE	0.107526
ENSMUSG00000006699	S1	FALSE	52.887
ENSMUSG00000006711	S1	FALSE	0.992784
ENSMUSG00000006736	S1	FALSE	130.09
ENSMUSG00000006777	S1	TRUE	0.888863
ENSMUSG00000006800	S1	FALSE	2.90593
ENSMUSG00000006818	S1	FALSE	42.33
ENSMUSG00000006932	S1	FALSE	52.0516
ENSMUSG00000007033	S1	FALSE	0.0333192
ENSMUSG00000007035	S1	FALSE	0.132756
ENSMUSG00000007207	S1	TRUE	0.143803
ENSMUSG00000007613	S1	FALSE	3.58822
ENSMUSG00000007670	S1	FALSE	5.67721
ENSMUSG00000007805	S1	TRUE	0.0245339
ENSMUSG00000007812	S1	FALSE	10.0763
ENSMUSG00000007817	S1	FALSE	4.02581
ENSMUSG00000007836	S1	FALSE	13.6299
ENSMUSG00000007908	S1	TRUE	0.0237412
ENSMUSG00000008090	S1	FALSE	11.2361
ENSMUSG00000008136	S1	FALSE	0.0949744
ENSMUSG00000008206	S1	FALSE	0.467523
ENSMUSG00000008305	S1	FALSE	21.2606
ENSMUSG00000008348	S1	FALSE	322.053
ENSMUSG00000008398	S1	FALSE	1.20415
ENSMUSG00000008489	S1	FALSE	0
ENSMUSG00000008496	S1	FALSE	0.0644669
ENSMUSG00000008575	S1	FALSE	7.67148
ENSMUSG00000008730	S1	FALSE	6.55157
ENSMUSG00000008734	S1	FALSE	0.0342581
ENSMUSG00000009073	S1	FALSE	5.53558
ENSMUSG00000009075	S1	FALSE	0.408788
ENSMUSG00000009097	S1	TRUE	0
ENSMUSG00000009216	S1	TRUE	0
ENSMUSG00000009376	S1	FALSE	10.8442
ENSMUSG00000009418	S1	FALSE	0.155025
ENSMUSG00000009470	S1	FALSE	7.19537
ENSMUSG00000009555	S1	FALSE	14.9312
ENSMUSG00000009566	S1	FALSE	91.0931
ENSMUSG00000009575	S1	FALSE	3.57786
ENSMUSG00000009585	S1	TRUE	0.635713
ENSMUSG00000009630	S1	FALSE	10.8479
ENSMUSG00000009654	S1	FALSE	5.78131
ENSMUSG00000009741	S1	FALSE	8.70506
ENSMUSG00000009863	S1	FALSE	189.941
ENSMUSG00000009894	S1	FALSE	40.312
ENSMUSG00000009927	S1	FALSE	286.205
ENSMUSG00000010044	S1	FALSE	0.058773
ENSMUSG00000010064	S1	FALSE	633.834
ENSMUSG00000010066	S1	TRUE	0.000542985
ENSMUSG00000010175	S1	FALSE	9.24978
ENSMUSG00000010205	S1	FALSE	5.09525
ENSMUSG00000010277	S1	FALSE	25.8777
ENSMUSG00000010461	S1	FALSE	0
ENSMUSG00000010476	S1	FALSE	0
ENSMUSG00000010660	S1	TRUE	0.0754243
ENSMUSG00000010797	S1	FALSE	1.12545
ENSMUSG00000010825	S1	TRUE	0
ENSMUSG00000010830	S1	TRUE	0.19491
ENSMUSG00000011034	S1	TRUE	0.162058
ENSMUSG00000011096	S1	FALSE	19.0281
ENSMUSG00000011171	S1	TRUE	0.0557787
ENSMUSG00000011267	S1	TRUE	0.300434
ENSMUSG00000011752	S1	FALSE	90.953
ENSMUSG00000011877	S1	FALSE	2.15629
ENSMUSG00000011958	S1	FALSE	14.4446
ENSMUSG00000011960	S1	FALSE	4.02358
ENSMUSG00000012017	S1	FALSE	0.593774
ENSMUSG00000013158	S1	FALSE	0.0170879
ENSMUSG00000013415	S1	TRUE	0
ENSMUSG00000013419	S1	FALSE	0.0820186
ENSMUSG00000013483	S1	TRUE	0.0129514
ENSMUSG00000013584	S1	TRUE	0.045016
ENSMUSG00000013622	S1	FALSE	63.0759
ENSMUSG00000013646	S1	FALSE	5.3273
ENSMUSG00000013878	S1	FALSE	5.77136
ENSMUSG00000013973	S1	FALSE	4.21967
ENSMUSG00000014077	S1	FALSE	102.334
ENSMUSG00000014158	S1	TRUE	0.0713151
ENSMUSG00000014303	S1	FALSE	0.323569
ENSMUSG00000014349	S1	FALSE	10.0716
ENSMUSG00000014606	S1	FALSE	41.5075
ENSMUSG00000014704	S1	TRUE	0.128215
ENSMUSG00000014776	S1	FALSE	0.131211
ENSMUSG00000014786	S1	FALSE	0.0224212
ENSMUSG00000014837	S1	FALSE	0.389938
ENSMUSG00000014846	S1	TRUE	0.179195
ENSMUSG00000014873	S1	FALSE	8.45857
ENSMUSG00000014956	S1	FALSE	27.8878
ENSMUSG00000015053	S1	TRUE	0.183022
ENSMUSG00000015083	S1	FALSE	384.113
ENSMUSG00000015094	S1	TRUE	1.30777
ENSMUSG00000015134	S1	FALSE	0.102846
ENSMUSG00000015165	S1	FALSE	33.4642
ENSMUSG00000015176	S1	FALSE	7.50361
ENSMUSG00000015354	S1	TRUE	0.220967
ENSMUSG00000015396	S1	TRUE	0.0857989
ENSMUSG00000015451	S1	FALSE	40.5005
ENSMUSG00000015476	S1	FALSE	0.0795123
ENSMUSG00000015488	S1	FALSE	12.848
ENSMUSG00000015542	S1	FALSE	23.3376
ENSMUSG00000015627	S1	TRUE	0.018494
ENSMUSG00000015647	S1	FALSE	0.349401
ENSMUSG00000015745	S1	TRUE	2.41368
ENSMUSG00000015766	S1	FALSE	0.431103
ENSMUSG00000015790	S1	FALSE	27.5941
ENSMUSG00000015804	S1	FALSE	20.3383
ENSMUSG00000015837	S1	FALSE	145.54
ENSMUSG00000015846	S1	FALSE	67.2035
ENSMUSG00000015950	S1	FALSE	0.562335
ENSMUSG00000015957	S1	TRUE	0.0510703
ENSMUSG00000015968	S1	FALSE	1.9607
ENSMUSG00000015970	S1	FALSE	21.1281
ENSMUSG00000015981	S1	FALSE	0.0541924
ENSMUSG00000016028	S1	FALSE	1.20418
ENSMUSG00000016087	S1	FALSE	0.316028
ENSMUSG00000016200	S1	FALSE	0
ENSMUSG00000016239	S1	FALSE	0.576538
ENSMUSG00000016319	S1	FALSE	332.506
ENSMUSG00000016346	S1	TRUE	0.00588084
ENSMUSG00000016382	S1	FALSE	22.4938
ENSMUSG00000016386	S1	TRUE	0.0471361
ENSMUSG00000016477	S1	FALSE	2.17775
ENSMUSG00000016494	S1	TRUE	0.313305
ENSMUSG00000016534	S1	FALSE	248.913
ENSMUSG00000016559	S1	FALSE	70.3615
ENSMUSG00000016624	S1	FALSE	0.0281347
ENSMUSG00000016763	S1	TRUE	0.042522
ENSMUSG00000016921	S1	FALSE	22.5183
ENSMUSG00000016933	S1	FALSE	9.08888
ENSMUSG00000016942	S1	FALSE	140.885
ENSMUSG00000017009	S1	FALSE	159.68
ENSMUSG00000017119	S1	FALSE	46.5247
ENSMUSG00000017132	S1	FALSE	10.5688
ENSMUSG00000017400	S1	TRUE	0
ENSMUSG00000017417	S1	TRUE	0.167843
ENSMUSG00000017418	S1	FALSE	7.85621
ENSMUSG00000017466	S1	FALSE	1.88149
ENSMUSG00000017499	S1	FALSE	0.008657
ENSMUSG00000017639	S1	TRUE	0.735219
ENSMUSG00000017692	S1	FALSE	0.0490291
ENSMUSG00000017697	S1	FALSE	0.406399
ENSMUSG00000017716	S1	FALSE	0.788711
ENSMUSG00000017723	S1	TRUE	1.72141
ENSMUSG00000017724	S1	FALSE	0.0164562
ENSMUSG00000017754	S1	FALSE	12.8717
ENSMUSG00000017832	S1	FALSE	0.0392677
ENSMUSG00000017861	S1	FALSE	0.247171
ENSMUSG00000017929	S1	FALSE	4.56658
ENSMUSG00000017943	S1	TRUE	0
ENSMUSG00000017950	S1	FALSE	123.824
ENSMUSG00000018008	S1	FALSE	0.693292
ENSMUSG00000018012	S1	TRUE	0.310838
ENSMUSG00000018076	S1	FALSE	0.984567
ENSMUSG00000018126	S1	TRUE	0
ENSMUSG00000018166	S1	FALSE	17.6411
ENSMUSG00000018168	S1	TRUE	0.0320692
ENSMUSG00000018169	S1	FALSE	0.400554
ENSMUSG00000018217	S1	FALSE	0.956479
ENSMUSG00000018293	S1	FALSE	136.107
ENSMUSG00000018362	S1	FALSE	21.9909
ENSMUSG00000018377	S1	FALSE	2.22798
ENSMUSG00000018378	S1	TRUE	0.414222
ENSMUSG00000018379	S1	FALSE	17.4671
ENSMUSG00000018398	S1	TRUE	0.506667
ENSMUSG00000018428	S1	FALSE	23.1118
ENSMUSG00000018449	S1	FALSE	15.3992
ENSMUSG00000018476	S1	FALSE	2.62043
ENSMUSG00000018500	S1	TRUE	0
ENSMUSG00000018554	S1	TRUE	0.0371937
ENSMUSG00000018572	S1	FALSE	8.46483
ENSMUSG00000018654	S1	TRUE	0.121487
ENSMUSG00000018698	S1	TRUE	0
ENSMUSG00000018736	S1	FALSE	12.25
ENSMUSG00000018770	S1	FALSE	626.198
ENSMUSG00000018796	S1	FALSE	217.894
ENSMUSG00000018830	S1	FALSE	0.266878
ENSMUSG00000018849	S1	FALSE	11.5724
ENSMUSG00000018865	S1	TRUE	0.0172703
ENSMUSG00000018906	S1	TRUE	1.81265
ENSMUSG00000018909	S1	FALSE	0.90127
ENSMUSG00000018932	S1	FALSE	29.8433
ENSMUSG00000019124	S1	FALSE	0.330405
ENSMUSG00000019132	S1	FALSE	36.3482
ENSMUSG00000019139	S1	FALSE	2.00566
ENSMUSG00000019302	S1	FALSE	11.542
ENSMUSG00000019368	S1	FALSE	55.671
ENSMUSG00000019428	S1	FALSE	136.908
ENSMUSG00000019437	S1	FALSE	22.0593
ENSMUSG00000019539	S1	FALSE	2.10585
ENSMUSG00000019647	S1	FALSE	0.471225
ENSMUSG00000019737	S1	FALSE	1.91874
ENSMUSG00000019768	S1	FALSE	2.54668
ENSMUSG00000019773	S1	FALSE	0.533277
ENSMUSG00000019775	S1	FALSE	0.00224547
ENSMUSG00000019804	S1	FALSE	42.3617
ENSMUSG00000019817	S1	TRUE	0.157583
ENSMUSG00000019818	S1	FALSE	92.1052
ENSMUSG00000019838	S1	FALSE	16.1796
ENSMUSG00000019846	S1	FALSE	0.856694
ENSMUSG00000019856	S1	TRUE	0.0441477
ENSMUSG00000019878	S1	FALSE	5.49605
ENSMUSG00000019880	S1	TRUE	1.28031
ENSMUSG00000019960	S1	FALSE	9.55504
ENSMUSG00000019971	S1	FALSE	0.196631
ENSMUSG00000019982	S1	TRUE	0
ENSMUSG00000019987	S1	FALSE	926.948
ENSMUSG00000019997	S1	TRUE	2.21736
ENSMUSG00000020000	S1	TRUE	0.295642
ENSMUSG00000020007	S1	TRUE	0
ENSMUSG00000020020	S1	TRUE	0
ENSMUSG00000020044	S1	TRUE	2.85975
ENSMUSG00000020048	S1	FALSE	242.638
ENSMUSG00000020051	S1	FALSE	765.455
ENSMUSG00000020053	S1	FALSE	393.683
ENSMUSG00000020077	S1	FALSE	4.62339
ENSMUSG00000020083	S1	FALSE	1.15712
ENSMUSG00000020086	S1	FALSE	0.298005
ENSMUSG00000020091	S1	FALSE	27.1815
ENSMUSG00000020122	S1	FALSE	102.405
ENSMUSG00000020125	S1	FALSE	0.0742562
ENSMUSG00000020130	S1	FALSE	10.61
ENSMUSG00000020131	S1	FALSE	6.99662
ENSMUSG00000020140	S1	FALSE	1.08743
ENSMUSG00000020149	S1	FALSE	56.9747
ENSMUSG00000020150	S1	FALSE	169.514
ENSMUSG00000020152	S1	FALSE	26.9399
ENSMUSG00000020154	S1	TRUE	2.66758
ENSMUSG00000020166	S1	FALSE	8.76321
ENSMUSG00000020176	S1	FALSE	0.716854
ENSMUSG00000020178	S1	TRUE	0.363222
ENSMUSG00000020180	S1	FALSE	17.1949
ENSMUSG00000020190	S1	FALSE	42.5385
ENSMUSG00000020205	S1	FALSE	36.0685
ENSMUSG00000020219	S1	FALSE	41.032
ENSMUSG00000020220	S1	FALSE	18.7362
ENSMUSG00000020232	S1	FALSE	13.7774
ENSMUSG00000020235	S1	FALSE	4.2966
ENSMUSG00000020238	S1	FALSE	22.8311
ENSMUSG00000020258	S1	FALSE	65.0942
ENSMUSG00000020282	S1	FALSE	1.08927
ENSMUSG00000020300	S1	FALSE	7.30135
ENSMUSG00000020303	S1	TRUE	0.0635939
ENSMUSG00000020307	S1	FALSE	38.477
ENSMUSG00000020315	S1	FALSE	7.63348
ENSMUSG00000020325	S1	FALSE	0.0375042
ENSMUSG00000020333	S1	TRUE	0.178939
ENSMUSG00000020334	S1	FALSE	1.55488
ENSMUSG00000020346	S1	FALSE	24.1666
ENSMUSG00000020349	S1	FALSE	11.6312
ENSMUSG00000020357	S1	TRUE	1.62537
ENSMUSG00000020358	S1	FALSE	53.89
ENSMUSG00000020361	S1	FALSE	28.1671
ENSMUSG00000020374	S1	TRUE	0
ENSMUSG00000020386	S1	FALSE	136.736
ENSMUSG00000020388	S1	TRUE	0.411842
ENSMUSG00000020393	S1	FALSE	2.35783
ENSMUSG00000020396	S1	FALSE	0.0342835
ENSMUSG00000020400	S1	FALSE	3.31114
ENSMUSG00000020411	S1	FALSE	0.00226955
ENSMUSG00000020423	S1	FALSE	4.08053
ENSMUSG00000020427	S1	FALSE	5.04235
ENSMUSG00000020429	S1	FALSE	62.9316
ENSMUSG00000020431	S1	TRUE	0.11685
ENSMUSG00000020453	S1	FALSE	1.15092
ENSMUSG00000020460	S1	FALSE	321.707
ENSMUSG00000020473	S1	TRUE	0.26027
ENSMUSG00000020519	S1	FALSE	10.1692
ENSMUSG00000020528	S1	FALSE	5.85536
ENSMUSG00000020538	S1	FALSE	83.1931
ENSMUSG00000020572	S1	FALSE	12.6658
ENSMUSG00000020589	S1	FALSE	0.301142
ENSMUSG00000020591	S1	TRUE	0
ENSMUSG00000020593	S1	FALSE	50.295
ENSMUSG00000020599	S1	FALSE	0.0363559
ENSMUSG00000020601	S1	FALSE	0.201173
ENSMUSG00000020627	S1	FALSE	0.00539614
ENSMUSG00000020641	S1	FALSE	2.15865
ENSMUSG00000020642	S1	FALSE	0.325327
ENSMUSG00000020644	S1	FALSE	61.4965
ENSMUSG00000020646	S1	TRUE	0
ENSMUSG00000020651	S1	FALSE	0.0829233
ENSMUSG00000020658	S1	TRUE	0.0670972
ENSMUSG00000020661	S1	FALSE	1.81337
ENSMUSG00000020674	S1	TRUE	0.798266
ENSMUSG00000020679	S1	FALSE	4.36706
ENSMUSG00000020681	S1	TRUE	0.158861
ENSMUSG00000020689	S1	TRUE	0.33964
ENSMUSG00000020691	S1	FALSE	4.0676
ENSMUSG00000020694	S1	FALSE	5.4569
ENSMUSG00000020695	S1	TRUE	0.14201
ENSMUSG00000020701	S1	TRUE	0.311957
ENSMUSG00000020715	S1	FALSE	8.97757
ENSMUSG00000020732	S1	TRUE	0.0369031
ENSMUSG00000020733	S1	FALSE	109.282
ENSMUSG00000020758	S1	TRUE	0.101804
ENSMUSG00000020766	S1	FALSE	27.4163
ENSMUSG00000020773	S1	FALSE	1.33242
ENSMUSG00000020788	S1	TRUE	0.185058
ENSMUSG00000020802	S1	FALSE	2.23792
ENSMUSG00000020808	S1	TRUE	0
ENSMUSG00000020811	S1	TRUE	0.0449556
ENSMUSG00000020814	S1	TRUE	0.680142
ENSMUSG00000020834	S1	FALSE	2.2013
ENSMUSG00000020859	S1	FALSE	8.69403
ENSMUSG00000020866	S1	TRUE	0.0397257
ENSMUSG00000020867	S1	TRUE	0
ENSMUSG00000020868	S1	FALSE	5.32552
ENSMUSG00000020869	S1	FALSE	18.3755
ENSMUSG00000020871	S1	TRUE	0.0174261
ENSMUSG00000020883	S1	FALSE	3.61973
ENSMUSG00000020884	S1	FALSE	420.206
ENSMUSG00000020888	S1	FALSE	1.72847
ENSMUSG00000020889	S1	FALSE	28.5659
ENSMUSG00000020901	S1	TRUE	0.0510421
ENSMUSG00000020902	S1	FALSE	0.849658
ENSMUSG00000020926	S1	FALSE	1.16763
ENSMUSG00000020953	S1	TRUE	0.0165148
ENSMUSG00000020973	S1	FALSE	1.02195
ENSMUSG00000021010	S1	TRUE	0
ENSMUSG00000021025	S1	FALSE	21.9609
ENSMUSG00000021033	S1	FALSE	402.463
ENSMUSG00000021055	S1	FALSE	0
ENSMUSG00000021057	S1	FALSE	0.0654962
ENSMUSG00000021062	S1	FALSE	0.0182885
ENSMUSG00000021071	S1	TRUE	0
ENSMUSG00000021087	S1	FALSE	0.254739
ENSMUSG00000021090	S1	TRUE	0
ENSMUSG00000021095	S1	TRUE	0
ENSMUSG00000021096	S1	FALSE	28.0342
ENSMUSG00000021097	S1	FALSE	8.81358
ENSMUSG00000021102	S1	FALSE	77.947
ENSMUSG00000021108	S1	TRUE	0.55577
ENSMUSG00000021125	S1	TRUE	0.0301555
ENSMUSG00000021127	S1	FALSE	17.2399
ENSMUSG00000021134	S1	FALSE	84.1501
ENSMUSG00000021135	S1	FALSE	414.165
ENSMUSG00000021136	S1	FALSE	25.5532
ENSMUSG00000021144	S1	FALSE	7.07381
ENSMUSG00000021198	S1	TRUE	0.0074127
ENSMUSG00000021210	S1	FALSE	937.866
ENSMUSG00000021217	S1	TRUE	0.0840536
ENSMUSG00000021260	S1	TRUE	0.0388211
ENSMUSG00000021263	S1	FALSE	0.116616
ENSMUSG00000021264	S1	FALSE	9.86676
ENSMUSG00000021277	S1	FALSE	1.33982
ENSMUSG00000021278	S1	TRUE	0.0254039
ENSMUSG00000021294	S1	TRUE	0.281425
ENSMUSG00000021303	S1	TRUE	0
ENSMUSG00000021314	S1	TRUE	0.00626763
ENSMUSG00000021318	S1	TRUE	0.0257719
ENSMUSG00000021338	S1	FALSE	5.8547
ENSMUSG00000021360	S1	FALSE	4.2594
ENSMUSG00000021363	S1	FALSE	0
ENSMUSG00000021364	S1	FALSE	121.181
ENSMUSG00000021365	S1	FALSE	0.400404
ENSMUSG00000021366	S1	FALSE	1.23869
ENSMUSG00000021373	S1	TRUE	0.016733
ENSMUSG00000021385	S1	FALSE	2.51567
ENSMUSG00000021395	S1	FALSE	10.5511
ENSMUSG00000021411	S1	FALSE	25.7441
ENSMUSG00000021416	S1	FALSE	0.152322
ENSMUSG00000021451	S1	FALSE	0.0879935
ENSMUSG00000021466	S1	FALSE	3.47096
ENSMUSG00000021477	S1	FALSE	220.359
ENSMUSG00000021485	S1	FALSE	0.0818171
ENSMUSG00000021493	S1	FALSE	2.20047
ENSMUSG00000021536	S1	TRUE	0.0227625
ENSMUSG00000021552	S1	FALSE	6.50117
ENSMUSG00000021567	S1	FALSE	0.044092
ENSMUSG00000021575	S1	FALSE	0
ENSMUSG00000021587	S1	TRUE	0
ENSMUSG00000021595	S1	FALSE	28.1831
ENSMUSG00000021596	S1	TRUE	0.0518354
ENSMUSG00000021613	S1	TRUE	0.150131
ENSMUSG00000021662	S1	FALSE	0
ENSMUSG00000021670	S1	FALSE	52.5616
ENSMUSG00000021678	S1	FALSE	0.0207002
ENSMUSG00000021681	S1	FALSE	6.95143
ENSMUSG00000021708	S1	FALSE	0.0508555
ENSMUSG00000021719	S1	FALSE	0.0590458
ENSMUSG00000021728	S1	TRUE	0.0453802
ENSMUSG00000021730	S1	TRUE	0.000282909
ENSMUSG00000021748	S1	FALSE	81.2523
ENSMUSG00000021751	S1	FALSE	105.273
ENSMUSG00000021754	S1	FALSE	1.17946
ENSMUSG00000021760	S1	FALSE	0.391
ENSMUSG00000021773	S1	FALSE	3.87827
ENSMUSG00000021794	S1	FALSE	319.742
ENSMUSG00000021796	S1	FALSE	3.95807
ENSMUSG00000021803	S1	FALSE	0
ENSMUSG00000021848	S1	TRUE	0
ENSMUSG00000021870	S1	FALSE	11.5891
ENSMUSG00000021890	S1	FALSE	8.17888
ENSMUSG00000021892	S1	FALSE	16.5134
ENSMUSG00000021895	S1	FALSE	5.95244
ENSMUSG00000021913	S1	TRUE	0.0117346
ENSMUSG00000021922	S1	FALSE	561.012
ENSMUSG00000021936	S1	FALSE	4.72862
ENSMUSG00000021945	S1	FALSE	2.5275
ENSMUSG00000022010	S1	TRUE	41.536
ENSMUSG00000022012	S1	TRUE	0
ENSMUSG00000022018	S1	TRUE	0
ENSMUSG00000022040	S1	FALSE	341.633
ENSMUSG00000022043	S1	TRUE	0.562143
ENSMUSG00000022053	S1	TRUE	0
ENSMUSG00000022054	S1	TRUE	0.00054811
ENSMUSG00000022091	S1	FALSE	8.33851
ENSMUSG00000022094	S1	FALSE	38.0273
ENSMUSG00000022100	S1	TRUE	2.94311
ENSMUSG00000022103	S1	TRUE	0.125563
ENSMUSG00000022105	S1	FALSE	3.43916
ENSMUSG00000022114	S1	TRUE	0.263058
ENSMUSG00000022122	S1	FALSE	1.44592
ENSMUSG00000022136	S1	FALSE	40.2361
ENSMUSG00000022146	S1	FALSE	0.216636
ENSMUSG00000022149	S1	FALSE	343.997
ENSMUSG00000022180	S1	FALSE	0.321387
ENSMUSG00000022194	S1	FALSE	28.5078
ENSMUSG00000022203	S1	TRUE	0.0278709
ENSMUSG00000022205	S1	FALSE	62.254
ENSMUSG00000022206	S1	FALSE	0.201886
ENSMUSG00000022215	S1	FALSE	16.2554
ENSMUSG00000022220	S1	TRUE	0.571597
ENSMUSG00000022221	S1	TRUE	0.175384
ENSMUSG00000022229	S1	TRUE	0.004717
ENSMUSG00000022235	S1	FALSE	134.177
ENSMUSG00000022246	S1	FALSE	3.87275
ENSMUSG00000022247	S1	FALSE	7.4751
ENSMUSG00000022263	S1	FALSE	1.01688
ENSMUSG00000022270	S1	TRUE	21.8163
ENSMUSG00000022283	S1	FALSE	74.9041
ENSMUSG00000022304	S1	FALSE	101.403
ENSMUSG00000022306	S1	TRUE	0.0741273
ENSMUSG00000022307	S1	TRUE	14.5154
ENSMUSG00000022309	S1	FALSE	0.0821614
ENSMUSG00000022330	S1	TRUE	0
ENSMUSG00000022353	S1	FALSE	32.165
ENSMUSG00000022371	S1	FALSE	7.52239
ENSMUSG00000022372	S1	FALSE	0.283443
ENSMUSG00000022376	S1	FALSE	0
ENSMUSG00000022378	S1	FALSE	2.98103
ENSMUSG00000022383	S1	FALSE	28.3976
ENSMUSG00000022389	S1	FALSE	31.6152
ENSMUSG00000022408	S1	FALSE	0.918154
ENSMUSG00000022419	S1	FALSE	20.6441
ENSMUSG00000022421	S1	TRUE	0.0193904
ENSMUSG00000022425	S1	FALSE	29.6755
ENSMUSG00000022427	S1	FALSE	36.8271
ENSMUSG00000022429	S1	FALSE	0
ENSMUSG00000022432	S1	FALSE	0.0234176
ENSMUSG00000022436	S1	FALSE	0.524357
ENSMUSG00000022438	S1	TRUE	0.52049
ENSMUSG00000022440	S1	FALSE	0.45787
ENSMUSG00000022443	S1	FALSE	13.795
ENSMUSG00000022445	S1	FALSE	446.979
ENSMUSG00000022449	S1	FALSE	0
ENSMUSG00000022450	S1	FALSE	257.927
ENSMUSG00000022462	S1	FALSE	28.5599
ENSMUSG00000022463	S1	FALSE	12.3666
ENSMUSG00000022471	S1	TRUE	8.32852
ENSMUSG00000022475	S1	FALSE	1.33966
ENSMUSG00000022479	S1	TRUE	0
ENSMUSG00000022485	S1	TRUE	0
ENSMUSG00000022488	S1	FALSE	0.445942
ENSMUSG00000022489	S1	TRUE	0.190044
ENSMUSG00000022494	S1	TRUE	0.0358376
ENSMUSG00000022507	S1	FALSE	7.1336
ENSMUSG00000022523	S1	FALSE	0.0461642
ENSMUSG00000022533	S1	FALSE	16.9256
ENSMUSG00000022546	S1	FALSE	177.914
ENSMUSG00000022553	S1	FALSE	9.79872
ENSMUSG00000022565	S1	FALSE	3.33509
ENSMUSG00000022568	S1	FALSE	4.77164
ENSMUSG00000022579	S1	FALSE	14.3769
ENSMUSG00000022587	S1	TRUE	136.207
ENSMUSG00000022594	S1	FALSE	0.166761
ENSMUSG00000022610	S1	FALSE	0.820346
ENSMUSG00000022615	S1	FALSE	30.5502
ENSMUSG00000022617	S1	FALSE	19.0742
ENSMUSG00000022679	S1	FALSE	14.8159
ENSMUSG00000022686	S1	TRUE	0
ENSMUSG00000022696	S1	FALSE	0.0135737
ENSMUSG00000022708	S1	FALSE	3.81312
ENSMUSG00000022710	S1	FALSE	10.9032
ENSMUSG00000022747	S1	FALSE	0.803424
ENSMUSG00000022754	S1	TRUE	0.319457
ENSMUSG00000022756	S1	TRUE	0.618813
ENSMUSG00000022759	S1	TRUE	0.0113566
ENSMUSG00000022763	S1	FALSE	2.26932
ENSMUSG00000022766	S1	FALSE	264.704
ENSMUSG00000022793	S1	TRUE	0.444935
ENSMUSG00000022816	S1	TRUE	1.19718
ENSMUSG00000022829	S1	FALSE	0.0367235
ENSMUSG00000022831	S1	FALSE	1.26095
ENSMUSG00000022840	S1	TRUE	0.157924
ENSMUSG00000022858	S1	FALSE	12.8888
ENSMUSG00000022871	S1	FALSE	386.586
ENSMUSG00000022875	S1	FALSE	988.826
ENSMUSG00000022877	S1	FALSE	508.869
ENSMUSG00000022894	S1	FALSE	0.151383
ENSMUSG00000022900	S1	TRUE	0.0208923
ENSMUSG00000022946	S1	FALSE	3.12919
ENSMUSG00000022952	S1	FALSE	0.0468312
ENSMUSG00000022987	S1	TRUE	0.0675719
ENSMUSG00000022994	S1	FALSE	3.32484
ENSMUSG00000022997	S1	TRUE	0
ENSMUSG00000023009	S1	FALSE	0.121306
ENSMUSG00000023019	S1	FALSE	121.68
ENSMUSG00000023020	S1	FALSE	29.1236
ENSMUSG00000023032	S1	TRUE	0.0628662
ENSMUSG00000023034	S1	FALSE	0.32144
ENSMUSG00000023036	S1	TRUE	1.62217
ENSMUSG00000023048	S1	FALSE	30.0282
ENSMUSG00000023050	S1	FALSE	5.95592
ENSMUSG00000023067	S1	TRUE	4.74221
ENSMUSG00000023070	S1	FALSE	718.823
ENSMUSG00000023088	S1	FALSE	0.19678
ENSMUSG00000023092	S1	TRUE	1.35843
ENSMUSG00000023118	S1	FALSE	16.1131
ENSMUSG00000023169	S1	FALSE	0.073959
ENSMUSG00000023176	S1	FALSE	78.1962
ENSMUSG00000023191	S1	TRUE	0.558282
ENSMUSG00000023206	S1	FALSE	13.21
ENSMUSG00000023272	S1	FALSE	21.5774
ENSMUSG00000023277	S1	FALSE	0.995349
ENSMUSG00000023286	S1	FALSE	16.4855
ENSMUSG00000023328	S1	TRUE	0.156096
ENSMUSG00000023367	S1	FALSE	102.044
ENSMUSG00000023391	S1	TRUE	0
ENSMUSG00000023443	S1	TRUE	0
ENSMUSG00000023452	S1	FALSE	11.0657
ENSMUSG00000023484	S1	TRUE	0.0120323
ENSMUSG00000023781	S1	TRUE	0.00752406
ENSMUSG00000023809	S1	FALSE	0.287596
ENSMUSG00000023827	S1	TRUE	0.253411
ENSMUSG00000023885	S1	TRUE	0.184336
ENSMUSG00000023903	S1	FALSE	0
ENSMUSG00000023909	S1	FALSE	0.392338
ENSMUSG00000023913	S1	TRUE	0.441185
ENSMUSG00000023939	S1	FALSE	61.5058
ENSMUSG00000023942	S1	FALSE	114.819
ENSMUSG00000023951	S1	FALSE	44.8207
ENSMUSG00000023952	S1	FALSE	9.66791
ENSMUSG00000023959	S1	FALSE	0.724918
ENSMUSG00000023972	S1	FALSE	0.100333
ENSMUSG00000023991	S1	FALSE	4.90898
ENSMUSG00000023999	S1	TRUE	0
ENSMUSG00000024008	S1	FALSE	0.00410339
ENSMUSG00000024012	S1	FALSE	35.1208
ENSMUSG00000024014	S1	FALSE	5.58449
ENSMUSG00000024027	S1	TRUE	0
ENSMUSG00000024030	S1	TRUE	0.732412
ENSMUSG00000024039	S1	FALSE	178.872
ENSMUSG00000024042	S1	FALSE	3.32373
ENSMUSG00000024044	S1	TRUE	0.144787
ENSMUSG00000024052	S1	FALSE	48.967
ENSMUSG00000024053	S1	FALSE	0.140349
ENSMUSG00000024064	S1	FALSE	0.0282813
ENSMUSG00000024065	S1	TRUE	10.2691
ENSMUSG00000024068	S1	FALSE	4.68391
ENSMUSG00000024085	S1	FALSE	29.3034
ENSMUSG00000024087	S1	FALSE	0.062986
ENSMUSG00000024112	S1	TRUE	0
ENSMUSG00000024120	S1	FALSE	27.8361
ENSMUSG00000024130	S1	FALSE	20.6168
ENSMUSG00000024134	S1	TRUE	0.0650475
ENSMUSG00000024142	S1	FALSE	1.44071
ENSMUSG00000024164	S1	FALSE	1670.55
ENSMUSG00000024168	S1	FALSE	3.87064
ENSMUSG00000024170	S1	FALSE	2.80838
ENSMUSG00000024176	S1	TRUE	0
ENSMUSG00000024180	S1	FALSE	4.82807
ENSMUSG00000024186	S1	TRUE	0
ENSMUSG00000024190	S1	FALSE	41.1657
ENSMUSG00000024211	S1	FALSE	0.127957
ENSMUSG00000024212	S1	FALSE	4.11659
ENSMUSG00000024219	S1	FALSE	4.64098
ENSMUSG00000024222	S1	FALSE	10.1909
ENSMUSG00000024241	S1	FALSE	3.18151
ENSMUSG00000024245	S1	TRUE	0.195096
ENSMUSG00000024254	S1	FALSE	28.4556
ENSMUSG00000024268	S1	TRUE	0.0447257
ENSMUSG00000024283	S1	FALSE	14.3842
ENSMUSG00000024309	S1	FALSE	31.4145
ENSMUSG00000024327	S1	FALSE	30.2598
ENSMUSG00000024349	S1	FALSE	0.387157
ENSMUSG00000024376	S1	FALSE	0.0345212
ENSMUSG00000024420	S1	FALSE	0.025134
ENSMUSG00000024423	S1	FALSE	1.36994
ENSMUSG00000024424	S1	TRUE	183.964
ENSMUSG00000024426	S1	FALSE	5.81851
ENSMUSG00000024430	S1	FALSE	1.39943
ENSMUSG00000024440	S1	FALSE	0.987067
ENSMUSG00000024451	S1	FALSE	1.11602
ENSMUSG00000024462	S1	FALSE	0.312866
ENSMUSG00000024501	S1	TRUE	0.389269
ENSMUSG00000024515	S1	FALSE	5.88386
ENSMUSG00000024524	S1	TRUE	0.541767
ENSMUSG00000024526	S1	TRUE	0.0190757
ENSMUSG00000024527	S1	FALSE	20.973
ENSMUSG00000024529	S1	TRUE	0.0649807
ENSMUSG00000024530	S1	TRUE	0.00671841
ENSMUSG00000024533	S1	FALSE	0.0361407
ENSMUSG00000024548	S1	FALSE	0.0155122
ENSMUSG00000024593	S1	TRUE	0
ENSMUSG00000024598	S1	TRUE	0.00746317
ENSMUSG00000024600	S1	TRUE	0.0242106
ENSMUSG00000024639	S1	FALSE	3.37482
ENSMUSG00000024659	S1	FALSE	1.21986
ENSMUSG00000024663	S1	TRUE	0.909989
ENSMUSG00000024664	S1	FALSE	0.80983
ENSMUSG00000024665	S1	FALSE	167.558
ENSMUSG00000024678	S1	FALSE	1.66417
ENSMUSG00000024687	S1	FALSE	11.16
ENSMUSG00000024694	S1	FALSE	127.676
ENSMUSG00000024696	S1	FALSE	0.305903
ENSMUSG00000024736	S1	FALSE	0.201773
ENSMUSG00000024750	S1	FALSE	11.0055
ENSMUSG00000024772	S1	FALSE	10.991
ENSMUSG00000024792	S1	FALSE	9.77303
ENSMUSG00000024798	S1	FALSE	0
ENSMUSG00000024818	S1	FALSE	13.8757
ENSMUSG00000024827	S1	FALSE	36.5929
ENSMUSG00000024835	S1	FALSE	32.7158
ENSMUSG00000024851	S1	FALSE	0.585419
ENSMUSG00000024855	S1	FALSE	0.448784
ENSMUSG00000024863	S1	FALSE	302.041
ENSMUSG00000024867	S1	FALSE	0
ENSMUSG00000024873	S1	FALSE	0.0511496
ENSMUSG00000024899	S1	FALSE	49.1311
ENSMUSG00000024905	S1	FALSE	0.29863
ENSMUSG00000024912	S1	TRUE	0.0250401
ENSMUSG00000024913	S1	FALSE	12.2323
ENSMUSG00000024921	S1	FALSE	46.1927
ENSMUSG00000024922	S1	FALSE	0.0546422
ENSMUSG00000024937	S1	FALSE	0.655065
ENSMUSG00000024941	S1	TRUE	13.3276
ENSMUSG00000024948	S1	FALSE	3.92382
ENSMUSG00000024949	S1	FALSE	23.7903
ENSMUSG00000024958	S1	FALSE	8.74839
ENSMUSG00000024962	S1	FALSE	7.18574
ENSMUSG00000024965	S1	FALSE	0.602294
ENSMUSG00000024966	S1	FALSE	29.396
ENSMUSG00000024969	S1	FALSE	4.31733
ENSMUSG00000024975	S1	FALSE	34.2283
ENSMUSG00000024978	S1	FALSE	23.8686
ENSMUSG00000024979	S1	FALSE	0.0091186
ENSMUSG00000024986	S1	FALSE	47.0616
ENSMUSG00000024987	S1	FALSE	8.18612
ENSMUSG00000025003	S1	FALSE	0.501729
ENSMUSG00000025004	S1	FALSE	34.1313
ENSMUSG00000025006	S1	FALSE	5.1488
ENSMUSG00000025019	S1	FALSE	0.622277
ENSMUSG00000025024	S1	FALSE	6.00198
ENSMUSG00000025026	S1	TRUE	2.0118
ENSMUSG00000025034	S1	FALSE	7.02171
ENSMUSG00000025044	S1	FALSE	1.32179
ENSMUSG00000025049	S1	FALSE	0.872095
ENSMUSG00000025083	S1	TRUE	0.131555
ENSMUSG00000025089	S1	FALSE	35.2706
ENSMUSG00000025094	S1	TRUE	0.421798
ENSMUSG00000025104	S1	FALSE	0.206261
ENSMUSG00000025105	S1	TRUE	0.0202063
ENSMUSG00000025127	S1	FALSE	107.9
ENSMUSG00000025128	S1	TRUE	0.0120422
ENSMUSG00000025130	S1	FALSE	492.336
ENSMUSG00000025132	S1	FALSE	31.735
ENSMUSG00000025137	S1	FALSE	259.433
ENSMUSG00000025142	S1	FALSE	44.9403
ENSMUSG00000025155	S1	FALSE	31.4634
ENSMUSG00000025158	S1	FALSE	7.15005
ENSMUSG00000025185	S1	FALSE	0.0823187
ENSMUSG00000025189	S1	TRUE	0.0316084
ENSMUSG00000025194	S1	FALSE	85.3685
ENSMUSG00000025197	S1	FALSE	190.206
ENSMUSG00000025198	S1	FALSE	14.1594
ENSMUSG00000025203	S1	TRUE	1.02224
ENSMUSG00000025209	S1	FALSE	6.17921
ENSMUSG00000025216	S1	TRUE	0
ENSMUSG00000025221	S1	TRUE	0.00902297
ENSMUSG00000025234	S1	FALSE	6.20273
ENSMUSG00000025240	S1	FALSE	19.1694
ENSMUSG00000025246	S1	FALSE	6.93483
ENSMUSG00000025271	S1	FALSE	20.3687
ENSMUSG00000025279	S1	FALSE	6.63602
ENSMUSG00000025321	S1	TRUE	0.0392015
ENSMUSG00000025333	S1	FALSE	0.0135904
ENSMUSG00000025347	S1	FALSE	434.505
ENSMUSG00000025352	S1	FALSE	0.0340452
ENSMUSG00000025354	S1	FALSE	5.32551
ENSMUSG00000025374	S1	FALSE	25.9824
ENSMUSG00000025375	S1	FALSE	0.366123
ENSMUSG00000025393	S1	FALSE	715.621
ENSMUSG00000025407	S1	TRUE	0.0102055
ENSMUSG00000025410	S1	FALSE	50.8352
ENSMUSG00000025422	S1	FALSE	0.24954
ENSMUSG00000025425	S1	TRUE	0
ENSMUSG00000025427	S1	TRUE	0.0137241
ENSMUSG00000025479	S1	FALSE	3951.35
ENSMUSG00000025510	S1	FALSE	18.8573
ENSMUSG00000025511	S1	FALSE	34.9308
ENSMUSG00000025558	S1	FALSE	1.28288
ENSMUSG00000025574	S1	FALSE	20.4134
ENSMUSG00000025608	S1	FALSE	0.835866
ENSMUSG00000025609	S1	FALSE	52.6442
ENSMUSG00000025647	S1	TRUE	11.3214
ENSMUSG00000025651	S1	FALSE	169.5
ENSMUSG00000025658	S1	FALSE	0
ENSMUSG00000025665	S1	FALSE	0.0102694
ENSMUSG00000025666	S1	FALSE	0.603582
ENSMUSG00000025723	S1	FALSE	0.362407
ENSMUSG00000025730	S1	FALSE	4.03209
ENSMUSG00000025732	S1	FALSE	30.352
ENSMUSG00000025735	S1	FALSE	0.391218
ENSMUSG00000025736	S1	FALSE	14.9581
ENSMUSG00000025738	S1	TRUE	0.0177345
ENSMUSG00000025743	S1	TRUE	3.32475
ENSMUSG00000025746	S1	FALSE	0
ENSMUSG00000025762	S1	FALSE	38.5926
ENSMUSG00000025789	S1	FALSE	0.0300806
ENSMUSG00000025790	S1	FALSE	0.584905
ENSMUSG00000025792	S1	FALSE	80.3185
ENSMUSG00000025795	S1	FALSE	22.26
ENSMUSG00000025812	S1	FALSE	22.1589
ENSMUSG00000025816	S1	FALSE	1.31177
ENSMUSG00000025862	S1	FALSE	7.70694
ENSMUSG00000025875	S1	FALSE	0.97348
ENSMUSG00000025876	S1	TRUE	0.164656
ENSMUSG00000025880	S1	FALSE	2.34914
ENSMUSG00000025889	S1	FALSE	0.321629
ENSMUSG00000025902	S1	TRUE	0.279148
ENSMUSG00000025911	S1	FALSE	50.2553
ENSMUSG00000025916	S1	TRUE	0.57547
ENSMUSG00000025936	S1	FALSE	15.5498
ENSMUSG00000025949	S1	FALSE	1.64796
ENSMUSG00000025977	S1	FALSE	0
ENSMUSG00000025991	S1	FALSE	729.076
ENSMUSG00000025997	S1	FALSE	0.00391777
ENSMUSG00000026014	S1	FALSE	9.93783
ENSMUSG00000026018	S1	FALSE	0.5032
ENSMUSG00000026031	S1	FALSE	21.1566
ENSMUSG00000026062	S1	TRUE	0
ENSMUSG00000026064	S1	FALSE	48.5283
ENSMUSG00000026074	S1	TRUE	1.27596
ENSMUSG00000026080	S1	FALSE	0.0311387
ENSMUSG00000026082	S1	FALSE	3.52714
ENSMUSG00000026109	S1	FALSE	0.305095
ENSMUSG00000026123	S1	FALSE	3.44277
ENSMUSG00000026131	S1	TRUE	11.4565
ENSMUSG00000026156	S1	TRUE	0.0167712
ENSMUSG00000026159	S1	FALSE	4.6522
ENSMUSG00000026185	S1	FALSE	1.1833
ENSMUSG00000026200	S1	FALSE	1.0877
ENSMUSG00000026211	S1	TRUE	0.196692
ENSMUSG00000026219	S1	FALSE	27.4368
ENSMUSG00000026227	S1	FALSE	18.6284
ENSMUSG00000026249	S1	TRUE	1.57898
ENSMUSG00000026259	S1	TRUE	9.94369
ENSMUSG00000026274	S1	FALSE	0.108012
ENSMUSG00000026301	S1	TRUE	0
ENSMUSG00000026321	S1	TRUE	0.0633252
ENSMUSG00000026347	S1	FALSE	0.0179986
ENSMUSG00000026348	S1	FALSE	9.4348
ENSMUSG00000026398	S1	FALSE	10.0294
ENSMUSG00000026405	S1	FALSE	217.82
ENSMUSG00000026435	S1	FALSE	10.4957
ENSMUSG00000026447	S1	FALSE	0.718585
ENSMUSG00000026468	S1	FALSE	0
ENSMUSG00000026473	S1	FALSE	303.771
ENSMUSG00000026514	S1	TRUE	0
ENSMUSG00000026526	S1	FALSE	115.901
ENSMUSG00000026546	S1	TRUE	0.0836175
ENSMUSG00000026547	S1	TRUE	5.98744
ENSMUSG00000026558	S1	FALSE	4.20587
ENSMUSG00000026567	S1	FALSE	0.0103173
ENSMUSG00000026576	S1	FALSE	20.2622
ENSMUSG00000026586	S1	FALSE	0.0566787
ENSMUSG00000026604	S1	TRUE	0.0948437
ENSMUSG00000026620	S1	TRUE	0.277559
ENSMUSG00000026621	S1	FALSE	268.505
ENSMUSG00000026623	S1	FALSE	20.7485
ENSMUSG00000026657	S1	TRUE	0.435272
ENSMUSG00000026676	S1	TRUE	0.312036
ENSMUSG00000026712	S1	FALSE	5.17937
ENSMUSG00000026715	S1	FALSE	2360.12
ENSMUSG00000026728	S1	TRUE	5.81234
ENSMUSG00000026737	S1	TRUE	0.849978
ENSMUSG00000026748	S1	TRUE	0.146989
ENSMUSG00000026764	S1	TRUE	0.00266824
ENSMUSG00000026765	S1	TRUE	0
ENSMUSG00000026778	S1	TRUE	0.22474
ENSMUSG00000026786	S1	TRUE	0.263412
ENSMUSG00000026790	S1	FALSE	2.51236
ENSMUSG00000026819	S1	FALSE	75.9193
ENSMUSG00000026826	S1	TRUE	0.0823864
ENSMUSG00000026833	S1	TRUE	1.03034
ENSMUSG00000026834	S1	FALSE	0.0110785
ENSMUSG00000026836	S1	FALSE	4.19325
ENSMUSG00000026837	S1	TRUE	0.579395
ENSMUSG00000026839	S1	FALSE	232.97
ENSMUSG00000026841	S1	TRUE	0
ENSMUSG00000026842	S1	FALSE	3.55156
ENSMUSG00000026853	S1	FALSE	6.607
ENSMUSG00000026858	S1	FALSE	14.0723
ENSMUSG00000026864	S1	FALSE	327.005
ENSMUSG00000026872	S1	FALSE	0.722817
ENSMUSG00000026875	S1	TRUE	0.162093
ENSMUSG00000026879	S1	TRUE	6.38906
ENSMUSG00000026890	S1	FALSE	0.764906
ENSMUSG00000026915	S1	FALSE	6.09059
ENSMUSG00000026918	S1	FALSE	5.70751
ENSMUSG00000026926	S1	FALSE	17.6162
ENSMUSG00000026933	S1	FALSE	2.06259
ENSMUSG00000026938	S1	FALSE	13.7218
ENSMUSG00000026974	S1	FALSE	4.05293
ENSMUSG00000026994	S1	FALSE	0.106506
ENSMUSG00000027004	S1	FALSE	0.299078
ENSMUSG00000027009	S1	TRUE	0.101741
ENSMUSG00000027011	S1	FALSE	13.995
ENSMUSG00000027015	S1	TRUE	0.0176902
ENSMUSG00000027070	S1	FALSE	0.0265526
ENSMUSG00000027102	S1	TRUE	0
ENSMUSG00000027168	S1	TRUE	0.082447
ENSMUSG00000027188	S1	TRUE	0.609327
ENSMUSG00000027199	S1	TRUE	2.04081
ENSMUSG00000027204	S1	TRUE	0.208886
ENSMUSG00000027221	S1	TRUE	0.0668879
ENSMUSG00000027223	S1	FALSE	0.386814
ENSMUSG00000027243	S1	FALSE	6.4994
ENSMUSG00000027249	S1	FALSE	845.483
ENSMUSG00000027253	S1	FALSE	2.09013
ENSMUSG00000027261	S1	FALSE	145.122
ENSMUSG00000027312	S1	FALSE	7.04774
ENSMUSG00000027315	S1	TRUE	0.254657
ENSMUSG00000027339	S1	FALSE	0.16258
ENSMUSG00000027351	S1	FALSE	1.96787
ENSMUSG00000027358	S1	TRUE	2.38055
ENSMUSG00000027359	S1	FALSE	500.442
ENSMUSG00000027360	S1	FALSE	1.19754
ENSMUSG00000027361	S1	FALSE	2.5893
ENSMUSG00000027368	S1	FALSE	0.0643349
ENSMUSG00000027375	S1	TRUE	0.0881329
ENSMUSG00000027399	S1	FALSE	0.780595
ENSMUSG00000027408	S1	TRUE	0.365634
ENSMUSG00000027419	S1	TRUE	0
ENSMUSG00000027422	S1	FALSE	107.409
ENSMUSG00000027435	S1	TRUE	0.395514
ENSMUSG00000027457	S1	FALSE	0.00557793
ENSMUSG00000027465	S1	FALSE	9.11695
ENSMUSG00000027474	S1	TRUE	0.85952
ENSMUSG00000027489	S1	FALSE	0.0792064
ENSMUSG00000027509	S1	FALSE	8.36986
ENSMUSG00000027513	S1	FALSE	912.174
ENSMUSG00000027547	S1	TRUE	0
ENSMUSG00000027559	S1	FALSE	1450.88
ENSMUSG00000027566	S1	FALSE	91.5577
ENSMUSG00000027574	S1	TRUE	0.0228103
ENSMUSG00000027577	S1	FALSE	0.689009
ENSMUSG00000027583	S1	FALSE	0.707863
ENSMUSG00000027597	S1	FALSE	784.781
ENSMUSG00000027646	S1	TRUE	0.365513
ENSMUSG00000027652	S1	FALSE	1.84753
ENSMUSG00000027660	S1	FALSE	1.52666
ENSMUSG00000027661	S1	TRUE	0.031574
ENSMUSG00000027669	S1	FALSE	0.412279
ENSMUSG00000027690	S1	FALSE	119.389
ENSMUSG00000027715	S1	FALSE	0.487827
ENSMUSG00000027716	S1	FALSE	0.330222
ENSMUSG00000027719	S1	TRUE	0
ENSMUSG00000027737	S1	FALSE	0.0068234
ENSMUSG00000027752	S1	FALSE	4.6635
ENSMUSG00000027793	S1	TRUE	0
ENSMUSG00000027799	S1	FALSE	0.149679
ENSMUSG00000027800	S1	FALSE	7.02914
ENSMUSG00000027820	S1	FALSE	5.404
ENSMUSG00000027840	S1	FALSE	0.0949804
ENSMUSG00000027843	S1	FALSE	0.263787
ENSMUSG00000027848	S1	TRUE	0.423602
ENSMUSG00000027864	S1	FALSE	0.53196
ENSMUSG00000027868	S1	TRUE	0
ENSMUSG00000027870	S1	TRUE	0.0772538
ENSMUSG00000027875	S1	FALSE	603.244
ENSMUSG00000027931	S1	FALSE	1.79327
ENSMUSG00000027932	S1	FALSE	0.137997
ENSMUSG00000027942	S1	FALSE	22.5442
ENSMUSG00000027947	S1	FALSE	9.50279
ENSMUSG00000027954	S1	FALSE	16.7407
ENSMUSG00000027962	S1	FALSE	1.4964
ENSMUSG00000027966	S1	TRUE	0
ENSMUSG00000027967	S1	TRUE	0
ENSMUSG00000027985	S1	TRUE	0.0251309
ENSMUSG00000027996	S1	TRUE	0
ENSMUSG00000028001	S1	FALSE	1627.01
ENSMUSG00000028011	S1	FALSE	869.151
ENSMUSG00000028020	S1	FALSE	0.506552
ENSMUSG00000028033	S1	FALSE	0.00576058
ENSMUSG00000028036	S1	FALSE	0.0199084
ENSMUSG00000028039	S1	FALSE	0.0767901
ENSMUSG00000028042	S1	FALSE	18.1184
ENSMUSG00000028051	S1	FALSE	19.3471
ENSMUSG00000028059	S1	TRUE	0.495325
ENSMUSG00000028072	S1	TRUE	0.0309212
ENSMUSG00000028108	S1	FALSE	53.8535
ENSMUSG00000028111	S1	FALSE	0.260783
ENSMUSG00000028124	S1	FALSE	88.6528
ENSMUSG00000028156	S1	FALSE	28.1144
ENSMUSG00000028158	S1	FALSE	67.5946
ENSMUSG00000028163	S1	FALSE	6.61652
ENSMUSG00000028173	S1	FALSE	0.880592
ENSMUSG00000028186	S1	FALSE	904.149
ENSMUSG00000028194	S1	FALSE	23.4892
ENSMUSG00000028211	S1	FALSE	8.60243
ENSMUSG00000028240	S1	FALSE	30.3668
ENSMUSG00000028246	S1	TRUE	0
ENSMUSG00000028278	S1	TRUE	0.207501
ENSMUSG00000028291	S1	FALSE	11.8342
ENSMUSG00000028307	S1	FALSE	1754.63
ENSMUSG00000028318	S1	FALSE	3.15928
ENSMUSG00000028347	S1	FALSE	0.0337867
ENSMUSG00000028354	S1	TRUE	0.657405
ENSMUSG00000028356	S1	FALSE	1415.08
ENSMUSG00000028358	S1	FALSE	2.3625
ENSMUSG00000028370	S1	FALSE	0.00505856
ENSMUSG00000028382	S1	FALSE	7.90705
ENSMUSG00000028392	S1	TRUE	0.0302336
ENSMUSG00000028410	S1	FALSE	93.572
ENSMUSG00000028417	S1	TRUE	0.0200114
ENSMUSG00000028426	S1	FALSE	49.8257
ENSMUSG00000028435	S1	FALSE	0.0118953
ENSMUSG00000028444	S1	FALSE	0.726032
ENSMUSG00000028459	S1	FALSE	3.90267
ENSMUSG00000028465	S1	FALSE	8.63549
ENSMUSG00000028468	S1	FALSE	5.64609
ENSMUSG00000028469	S1	FALSE	10.1313
ENSMUSG00000028480	S1	TRUE	0.20495
ENSMUSG00000028487	S1	FALSE	0.0104977
ENSMUSG00000028488	S1	TRUE	0.0611004
ENSMUSG00000028497	S1	FALSE	0.416587
ENSMUSG00000028525	S1	TRUE	3.25679
ENSMUSG00000028528	S1	TRUE	0
ENSMUSG00000028530	S1	FALSE	16.5108
ENSMUSG00000028541	S1	TRUE	0.0709792
ENSMUSG00000028542	S1	FALSE	12.0377
ENSMUSG00000028545	S1	TRUE	0.0485123
ENSMUSG00000028553	S1	FALSE	397.995
ENSMUSG00000028568	S1	FALSE	27.3672
ENSMUSG00000028599	S1	FALSE	7.88203
ENSMUSG00000028600	S1	FALSE	1.16737
ENSMUSG00000028613	S1	TRUE	0.0450574
ENSMUSG00000028630	S1	FALSE	4.37353
ENSMUSG00000028631	S1	TRUE	0.050874
ENSMUSG00000028646	S1	FALSE	13.4199
ENSMUSG00000028655	S1	FALSE	23.8768
ENSMUSG00000028664	S1	TRUE	0.0557687
ENSMUSG00000028680	S1	FALSE	24.0168
ENSMUSG00000028691	S1	FALSE	742.948
ENSMUSG00000028717	S1	TRUE	0.0889428
ENSMUSG00000028745	S1	FALSE	44.06
ENSMUSG00000028763	S1	FALSE	3.92209
ENSMUSG00000028773	S1	TRUE	0
ENSMUSG00000028776	S1	TRUE	6.36856
ENSMUSG00000028778	S1	FALSE	0
ENSMUSG00000028780	S1	TRUE	0.0926014
ENSMUSG00000028788	S1	FALSE	36.0932
ENSMUSG00000028790	S1	FALSE	7.00121
ENSMUSG00000028792	S1	FALSE	123.042
ENSMUSG00000028801	S1	FALSE	0.0489927
ENSMUSG00000028826	S1	FALSE	9.7448
ENSMUSG00000028843	S1	FALSE	4.97834
ENSMUSG00000028851	S1	FALSE	36.3813
ENSMUSG00000028854	S1	FALSE	1.68705
ENSMUSG00000028860	S1	FALSE	1.95395
ENSMUSG00000028865	S1	FALSE	0
ENSMUSG00000028889	S1	FALSE	11.5194
ENSMUSG00000028906	S1	TRUE	19.0764
ENSMUSG00000028911	S1	FALSE	6.24316
ENSMUSG00000028926	S1	FALSE	0.21216
ENSMUSG00000028927	S1	TRUE	0.037857
ENSMUSG00000028936	S1	FALSE	174.592
ENSMUSG00000028940	S1	TRUE	0
ENSMUSG00000028948	S1	FALSE	4.86573
ENSMUSG00000028954	S1	FALSE	7.99265
ENSMUSG00000028955	S1	FALSE	4.98358
ENSMUSG00000028962	S1	FALSE	7.64694
ENSMUSG00000028978	S1	TRUE	0.397074
ENSMUSG00000028982	S1	FALSE	6.35841
ENSMUSG00000029004	S1	FALSE	3.73689
ENSMUSG00000029007	S1	TRUE	0.610379
ENSMUSG00000029009	S1	FALSE	1.31857
ENSMUSG00000029026	S1	TRUE	0
ENSMUSG00000029048	S1	FALSE	55.4963
ENSMUSG00000029050	S1	FALSE	3.90437
ENSMUSG00000029054	S1	TRUE	0.113027
ENSMUSG00000029061	S1	TRUE	0.483746
ENSMUSG00000029063	S1	FALSE	56.348
ENSMUSG00000029068	S1	FALSE	19.1541
ENSMUSG00000029070	S1	FALSE	2.78139
ENSMUSG00000029084	S1	TRUE	2.26326
ENSMUSG00000029093	S1	FALSE	0.0064434
ENSMUSG00000029094	S1	FALSE	0.0754592
ENSMUSG00000029101	S1	FALSE	1.06979
ENSMUSG00000029110	S1	FALSE	21.3859
ENSMUSG00000029122	S1	FALSE	0.491286
ENSMUSG00000029126	S1	FALSE	0.300221
ENSMUSG00000029149	S1	FALSE	0.933202
ENSMUSG00000029155	S1	TRUE	0
ENSMUSG00000029156	S1	TRUE	0.285423
ENSMUSG00000029163	S1	FALSE	5.50678
ENSMUSG00000029174	S1	TRUE	0.790761
ENSMUSG00000029178	S1	FALSE	9.36228
ENSMUSG00000029196	S1	FALSE	5.90654
ENSMUSG00000029206	S1	FALSE	0.0891608
ENSMUSG00000029248	S1	FALSE	0
ENSMUSG00000029260	S1	FALSE	166.025
ENSMUSG00000029273	S1	FALSE	65.3013
ENSMUSG00000029275	S1	TRUE	0
ENSMUSG00000029287	S1	FALSE	1.11314
ENSMUSG00000029291	S1	FALSE	9.08727
ENSMUSG00000029299	S1	FALSE	0.328128
ENSMUSG00000029322	S1	FALSE	4.34925
ENSMUSG00000029330	S1	TRUE	0.0349903
ENSMUSG00000029337	S1	TRUE	0.00082542
ENSMUSG00000029344	S1	FALSE	13.7627
ENSMUSG00000029359	S1	TRUE	0.0602154
ENSMUSG00000029364	S1	FALSE	23.3865
ENSMUSG00000029368	S1	FALSE	18672.3
ENSMUSG00000029371	S1	TRUE	0.0135015
ENSMUSG00000029377	S1	TRUE	0.0332513
ENSMUSG00000029379	S1	TRUE	0.000382757
ENSMUSG00000029381	S1	FALSE	1.20244
ENSMUSG00000029404	S1	FALSE	18.4592
ENSMUSG00000029426	S1	FALSE	30.6155
ENSMUSG00000029433	S1	TRUE	12.8507
ENSMUSG00000029439	S1	FALSE	5.27902
ENSMUSG00000029445	S1	FALSE	1373.96
ENSMUSG00000029458	S1	FALSE	39.2678
ENSMUSG00000029465	S1	FALSE	59.6776
ENSMUSG00000029467	S1	FALSE	33.353
ENSMUSG00000029468	S1	TRUE	0.400942
ENSMUSG00000029482	S1	FALSE	35.814
ENSMUSG00000029503	S1	TRUE	0
ENSMUSG00000029535	S1	FALSE	13.2104
ENSMUSG00000029550	S1	FALSE	4.03579
ENSMUSG00000029553	S1	FALSE	0.49888
ENSMUSG00000029556	S1	FALSE	7.86319
ENSMUSG00000029561	S1	FALSE	1.1052
ENSMUSG00000029570	S1	TRUE	0.703726
ENSMUSG00000029576	S1	FALSE	0
ENSMUSG00000029578	S1	FALSE	12.3093
ENSMUSG00000029581	S1	TRUE	1.03437
ENSMUSG00000029592	S1	TRUE	3.62581
ENSMUSG00000029597	S1	FALSE	136.939
ENSMUSG00000029602	S1	TRUE	0.0117194
ENSMUSG00000029627	S1	FALSE	2.445
ENSMUSG00000029630	S1	FALSE	214.03
ENSMUSG00000029638	S1	FALSE	0.363576
ENSMUSG00000029648	S1	FALSE	0.766589
ENSMUSG00000029651	S1	TRUE	0.419796
ENSMUSG00000029661	S1	TRUE	2.24861
ENSMUSG00000029664	S1	FALSE	52.4859
ENSMUSG00000029695	S1	FALSE	79.6838
ENSMUSG00000029705	S1	FALSE	7.82533
ENSMUSG00000029710	S1	FALSE	4.41838
ENSMUSG00000029712	S1	TRUE	0
ENSMUSG00000029713	S1	FALSE	68.5565
ENSMUSG00000029718	S1	FALSE	3.02365
ENSMUSG00000029722	S1	FALSE	13.3175
ENSMUSG00000029727	S1	FALSE	47.4137
ENSMUSG00000029729	S1	FALSE	3.29553
ENSMUSG00000029730	S1	FALSE	3.44104
ENSMUSG00000029752	S1	FALSE	0.887051
ENSMUSG00000029754	S1	TRUE	0.00491279
ENSMUSG00000029762	S1	FALSE	0.926678
ENSMUSG00000029765	S1	FALSE	0.11238
ENSMUSG00000029769	S1	FALSE	0
ENSMUSG00000029771	S1	FALSE	8.26859
ENSMUSG00000029814	S1	FALSE	0.2549
ENSMUSG00000029819	S1	TRUE	0.0447967
ENSMUSG00000029832	S1	TRUE	0.118046
ENSMUSG00000029860	S1	FALSE	11.1531
ENSMUSG00000029861	S1	FALSE	0
ENSMUSG00000029869	S1	TRUE	0.0686855
ENSMUSG00000029913	S1	TRUE	0.0684307
ENSMUSG00000030004	S1	FALSE	14.4489
ENSMUSG00000030020	S1	FALSE	0.114431
ENSMUSG00000030022	S1	FALSE	0.163813
ENSMUSG00000030047	S1	TRUE	0.189945
ENSMUSG00000030055	S1	FALSE	34.0721
ENSMUSG00000030087	S1	FALSE	75.0859
ENSMUSG00000030088	S1	FALSE	485.59
ENSMUSG00000030089	S1	FALSE	0.523265
ENSMUSG00000030093	S1	TRUE	0
ENSMUSG00000030103	S1	FALSE	46.451
ENSMUSG00000030104	S1	FALSE	34.8148
ENSMUSG00000030157	S1	FALSE	91.9249
ENSMUSG00000030159	S1	FALSE	3.08643
ENSMUSG00000030168	S1	FALSE	113.64
ENSMUSG00000030189	S1	FALSE	10.5865
ENSMUSG00000030201	S1	FALSE	6.56042
ENSMUSG00000030220	S1	FALSE	2.90206
ENSMUSG00000030231	S1	FALSE	8.67
ENSMUSG00000030232	S1	FALSE	5.54078
ENSMUSG00000030236	S1	FALSE	320.305
ENSMUSG00000030244	S1	FALSE	72.6598
ENSMUSG00000030249	S1	FALSE	1.20529
ENSMUSG00000030263	S1	FALSE	0.5307
ENSMUSG00000030275	S1	FALSE	9.61261
ENSMUSG00000030276	S1	FALSE	0.361667
ENSMUSG00000030302	S1	FALSE	0.0475648
ENSMUSG00000030304	S1	FALSE	20.2545
ENSMUSG00000030306	S1	FALSE	0.0851083
ENSMUSG00000030359	S1	FALSE	1452.51
ENSMUSG00000030374	S1	FALSE	7.95522
ENSMUSG00000030376	S1	FALSE	0
ENSMUSG00000030378	S1	FALSE	503.546
ENSMUSG00000030401	S1	FALSE	0.151096
ENSMUSG00000030409	S1	FALSE	4.03169
ENSMUSG00000030410	S1	FALSE	6.1163
ENSMUSG00000030411	S1	FALSE	0.075249
ENSMUSG00000030428	S1	TRUE	0.158872
ENSMUSG00000030483	S1	FALSE	10.1135
ENSMUSG00000030498	S1	FALSE	14.6095
ENSMUSG00000030505	S1	FALSE	2.38597
ENSMUSG00000030513	S1	FALSE	20.0728
ENSMUSG00000030519	S1	TRUE	0.0234786
ENSMUSG00000030525	S1	FALSE	0.0100165
ENSMUSG00000030583	S1	FALSE	1.85123
ENSMUSG00000030591	S1	FALSE	69.934
ENSMUSG00000030629	S1	FALSE	49.3785
ENSMUSG00000030657	S1	TRUE	0
ENSMUSG00000030669	S1	FALSE	0
ENSMUSG00000030671	S1	FALSE	11.7734
ENSMUSG00000030678	S1	FALSE	15.1092
ENSMUSG00000030688	S1	FALSE	617.816
ENSMUSG00000030704	S1	FALSE	16.2461
ENSMUSG00000030707	S1	FALSE	1.20065
ENSMUSG00000030711	S1	FALSE	184.963
ENSMUSG00000030727	S1	FALSE	3.04108
ENSMUSG00000030733	S1	FALSE	8.24979
ENSMUSG00000030747	S1	FALSE	249.63
ENSMUSG00000030757	S1	FALSE	0.0092662
ENSMUSG00000030779	S1	FALSE	5.90232
ENSMUSG00000030793	S1	FALSE	0.554599
ENSMUSG00000030798	S1	TRUE	0.828068
ENSMUSG00000030811	S1	FALSE	0.809934
ENSMUSG00000030826	S1	FALSE	13.163
ENSMUSG00000030827	S1	FALSE	0.340785
ENSMUSG00000030844	S1	TRUE	0.961235
ENSMUSG00000030849	S1	FALSE	7.93999
ENSMUSG00000030895	S1	FALSE	2311.35
ENSMUSG00000030909	S1	FALSE	23.5776
ENSMUSG00000030972	S1	FALSE	41.5296
ENSMUSG00000031016	S1	FALSE	1.9846
ENSMUSG00000031024	S1	FALSE	4.96119
ENSMUSG00000031093	S1	TRUE	0.144095
ENSMUSG00000031099	S1	FALSE	0.00884387
ENSMUSG00000031119	S1	FALSE	17.6252
ENSMUSG00000031133	S1	FALSE	0.354742
ENSMUSG00000031137	S1	FALSE	0.00049947
ENSMUSG00000031138	S1	FALSE	65.0445
ENSMUSG00000031139	S1	FALSE	0.0051033
ENSMUSG00000031144	S1	FALSE	0.0774004
ENSMUSG00000031146	S1	FALSE	0.700788
ENSMUSG00000031149	S1	FALSE	1.33567
ENSMUSG00000031155	S1	FALSE	1.66757
ENSMUSG00000031173	S1	FALSE	243.158
ENSMUSG00000031189	S1	TRUE	0.00441947
ENSMUSG00000031207	S1	FALSE	2.57911
ENSMUSG00000031217	S1	FALSE	3.05072
ENSMUSG00000031227	S1	FALSE	0.848291
ENSMUSG00000031229	S1	FALSE	4.96651
ENSMUSG00000031230	S1	TRUE	0.0120797
ENSMUSG00000031303	S1	FALSE	0.0992931
ENSMUSG00000031309	S1	FALSE	1.20647
ENSMUSG00000031340	S1	FALSE	0
ENSMUSG00000031342	S1	FALSE	0.0903007
ENSMUSG00000031349	S1	FALSE	55.6208
ENSMUSG00000031353	S1	FALSE	23.4733
ENSMUSG00000031374	S1	FALSE	0.0018779
ENSMUSG00000031375	S1	FALSE	27.4421
ENSMUSG00000031383	S1	FALSE	0.0215122
ENSMUSG00000031389	S1	FALSE	1.01391
ENSMUSG00000031392	S1	FALSE	15.4441
ENSMUSG00000031398	S1	FALSE	0.0752753
ENSMUSG00000031399	S1	FALSE	8.60855
ENSMUSG00000031422	S1	FALSE	37.821
ENSMUSG00000031428	S1	FALSE	0.0101205
ENSMUSG00000031431	S1	FALSE	74.3514
ENSMUSG00000031434	S1	FALSE	0.432538
ENSMUSG00000031441	S1	FALSE	0.907893
ENSMUSG00000031442	S1	TRUE	0.04705
ENSMUSG00000031444	S1	FALSE	212.72
ENSMUSG00000031445	S1	FALSE	103.293
ENSMUSG00000031451	S1	FALSE	7.06571
ENSMUSG00000031465	S1	FALSE	0.216464
ENSMUSG00000031486	S1	FALSE	0.705401
ENSMUSG00000031497	S1	TRUE	0.123944
ENSMUSG00000031538	S1	FALSE	0.136035
ENSMUSG00000031543	S1	TRUE	0.00325258
ENSMUSG00000031545	S1	FALSE	29.7132
ENSMUSG00000031548	S1	TRUE	0.131313
ENSMUSG00000031549	S1	FALSE	38.923
ENSMUSG00000031561	S1	FALSE	1.57228
ENSMUSG00000031565	S1	FALSE	1.75679
ENSMUSG00000031594	S1	FALSE	110.704
ENSMUSG00000031596	S1	FALSE	61.5636
ENSMUSG00000031636	S1	TRUE	0.0546707
ENSMUSG00000031645	S1	FALSE	44.9196
ENSMUSG00000031659	S1	TRUE	0.15912
ENSMUSG00000031661	S1	TRUE	0.850977
ENSMUSG00000031668	S1	FALSE	3.74126
ENSMUSG00000031706	S1	FALSE	1.38966
ENSMUSG00000031709	S1	TRUE	0.0758673
ENSMUSG00000031722	S1	FALSE	1497.93
ENSMUSG00000031725	S1	FALSE	240.879
ENSMUSG00000031737	S1	FALSE	0
ENSMUSG00000031748	S1	TRUE	0.0569007
ENSMUSG00000031749	S1	FALSE	0.291354
ENSMUSG00000031751	S1	FALSE	81.1125
ENSMUSG00000031753	S1	FALSE	19.8943
ENSMUSG00000031760	S1	FALSE	0
ENSMUSG00000031762	S1	FALSE	20.8016
ENSMUSG00000031770	S1	FALSE	247.924
ENSMUSG00000031778	S1	TRUE	0.103883
ENSMUSG00000031785	S1	FALSE	0.62346
ENSMUSG00000031803	S1	TRUE	0.345525
ENSMUSG00000031805	S1	FALSE	0.972177
ENSMUSG00000031833	S1	FALSE	5.6813
ENSMUSG00000031837	S1	FALSE	0.0928102
ENSMUSG00000031838	S1	FALSE	10.8783
ENSMUSG00000031840	S1	FALSE	2.86666
ENSMUSG00000031841	S1	TRUE	0.555935
ENSMUSG00000031844	S1	FALSE	136.654
ENSMUSG00000031861	S1	FALSE	0.117591
ENSMUSG00000031871	S1	TRUE	2.8924
ENSMUSG00000031872	S1	TRUE	0.00641137
ENSMUSG00000031875	S1	TRUE	2.01734
ENSMUSG00000031880	S1	FALSE	0.0535763
ENSMUSG00000031883	S1	FALSE	0.593624
ENSMUSG00000031887	S1	FALSE	6.70606
ENSMUSG00000031891	S1	FALSE	0
ENSMUSG00000031897	S1	FALSE	19.8105
ENSMUSG00000031904	S1	TRUE	0.0264113
ENSMUSG00000031910	S1	TRUE	0.0245839
ENSMUSG00000031917	S1	FALSE	3.2867
ENSMUSG00000031932	S1	TRUE	0
ENSMUSG00000031937	S1	TRUE	0.0631254
ENSMUSG00000031939	S1	FALSE	3.60706
ENSMUSG00000031963	S1	TRUE	0.0508823
ENSMUSG00000031965	S1	FALSE	0.272116
ENSMUSG00000031980	S1	FALSE	248.356
ENSMUSG00000031987	S1	FALSE	6.79021
ENSMUSG00000031990	S1	FALSE	0.269168
ENSMUSG00000031995	S1	FALSE	0.181157
ENSMUSG00000032014	S1	FALSE	105.765
ENSMUSG00000032038	S1	FALSE	36.1786
ENSMUSG00000032050	S1	FALSE	40.0656
ENSMUSG00000032058	S1	FALSE	3.78113
ENSMUSG00000032064	S1	FALSE	2.967
ENSMUSG00000032078	S1	FALSE	17.1458
ENSMUSG00000032079	S1	FALSE	509.446
ENSMUSG00000032080	S1	FALSE	56.931
ENSMUSG00000032083	S1	FALSE	6419.67
ENSMUSG00000032092	S1	FALSE	16.463
ENSMUSG00000032098	S1	FALSE	0.967893
ENSMUSG00000032101	S1	TRUE	0.00263748
ENSMUSG00000032125	S1	TRUE	1.64549
ENSMUSG00000032179	S1	TRUE	0.666529
ENSMUSG00000032192	S1	FALSE	0.144747
ENSMUSG00000032215	S1	FALSE	11.2505
ENSMUSG00000032224	S1	TRUE	0.75569
ENSMUSG00000032231	S1	TRUE	4.84366
ENSMUSG00000032246	S1	FALSE	0.803025
ENSMUSG00000032249	S1	FALSE	130.48
ENSMUSG00000032254	S1	FALSE	0.0855307
ENSMUSG00000032262	S1	FALSE	0
ENSMUSG00000032280	S1	FALSE	2.65254
ENSMUSG00000032293	S1	FALSE	13.4372
ENSMUSG00000032307	S1	FALSE	7.08498
ENSMUSG00000032311	S1	FALSE	4.67553
ENSMUSG00000032316	S1	FALSE	8.84615
ENSMUSG00000032318	S1	TRUE	0
ENSMUSG00000032323	S1	TRUE	0
ENSMUSG00000032334	S1	TRUE	0.312622
ENSMUSG00000032350	S1	FALSE	52.8825
ENSMUSG00000032356	S1	TRUE	0.000837157
ENSMUSG00000032368	S1	TRUE	0.00328153
ENSMUSG00000032369	S1	FALSE	7.69578
ENSMUSG00000032373	S1	TRUE	0
ENSMUSG00000032374	S1	TRUE	0.129293
ENSMUSG00000032394	S1	TRUE	0
ENSMUSG00000032402	S1	FALSE	1.84069
ENSMUSG00000032420	S1	FALSE	1.06545
ENSMUSG00000032446	S1	TRUE	0.00526067
ENSMUSG00000032452	S1	FALSE	0.04009
ENSMUSG00000032462	S1	FALSE	2.80399
ENSMUSG00000032475	S1	FALSE	11.5528
ENSMUSG00000032482	S1	FALSE	0.50011
ENSMUSG00000032487	S1	TRUE	0
ENSMUSG00000032491	S1	FALSE	0.515845
ENSMUSG00000032492	S1	FALSE	2.59509
ENSMUSG00000032507	S1	FALSE	1.10058
ENSMUSG00000032512	S1	FALSE	4.41474
ENSMUSG00000032513	S1	FALSE	9.24244
ENSMUSG00000032528	S1	TRUE	4.87818
ENSMUSG00000032531	S1	FALSE	8.12564
ENSMUSG00000032549	S1	TRUE	0.0707131
ENSMUSG00000032555	S1	FALSE	1.83523
ENSMUSG00000032562	S1	FALSE	25.5805
ENSMUSG00000032589	S1	FALSE	0.00726772
ENSMUSG00000032596	S1	FALSE	3.44232
ENSMUSG00000032598	S1	FALSE	1.31713
ENSMUSG00000032609	S1	FALSE	3.66551
ENSMUSG00000032624	S1	FALSE	2.51562
ENSMUSG00000032640	S1	FALSE	0.28044
ENSMUSG00000032641	S1	FALSE	2.01783
ENSMUSG00000032643	S1	FALSE	0.150926
ENSMUSG00000032714	S1	FALSE	0.522625
ENSMUSG00000032726	S1	FALSE	0
ENSMUSG00000032741	S1	FALSE	9.93614
ENSMUSG00000032786	S1	FALSE	422.919
ENSMUSG00000032796	S1	TRUE	0.198875
ENSMUSG00000032808	S1	FALSE	6.55168
ENSMUSG00000032816	S1	TRUE	0.0358157
ENSMUSG00000032849	S1	FALSE	0.19704
ENSMUSG00000032855	S1	FALSE	1.11573
ENSMUSG00000032870	S1	FALSE	10.717
ENSMUSG00000032875	S1	TRUE	0.228965
ENSMUSG00000032878	S1	FALSE	0.00526231
ENSMUSG00000032898	S1	FALSE	21.2493
ENSMUSG00000032940	S1	FALSE	0
ENSMUSG00000032946	S1	FALSE	7.5587
ENSMUSG00000033016	S1	FALSE	1.65354
ENSMUSG00000033022	S1	FALSE	778.466
ENSMUSG00000033033	S1	FALSE	0.334693
ENSMUSG00000033082	S1	FALSE	0.302954
ENSMUSG00000033192	S1	TRUE	0.253577
ENSMUSG00000033207	S1	FALSE	0.351682
ENSMUSG00000033227	S1	TRUE	0.0256693
ENSMUSG00000033228	S1	FALSE	5.065
ENSMUSG00000033278	S1	FALSE	0.191602
ENSMUSG00000033295	S1	FALSE	19.3746
ENSMUSG00000033308	S1	FALSE	111.461
ENSMUSG00000033350	S1	TRUE	0.229705
ENSMUSG00000033436	S1	FALSE	0.400166
ENSMUSG00000033470	S1	FALSE	0
ENSMUSG00000033478	S1	FALSE	6.47634
ENSMUSG00000033499	S1	FALSE	12.9296
ENSMUSG00000033510	S1	TRUE	0
ENSMUSG00000033530	S1	FALSE	4.788
ENSMUSG00000033533	S1	FALSE	197.901
ENSMUSG00000033544	S1	FALSE	0.0412298
ENSMUSG00000033565	S1	FALSE	2.18103
ENSMUSG00000033578	S1	FALSE	0.0212038
ENSMUSG00000033579	S1	FALSE	0
ENSMUSG00000033581	S1	FALSE	0.119736
ENSMUSG00000033595	S1	TRUE	0.0177729
ENSMUSG00000033597	S1	FALSE	0.012313
ENSMUSG00000033697	S1	FALSE	0.49448
ENSMUSG00000033715	S1	FALSE	143.995
ENSMUSG00000033717	S1	TRUE	0.00529843
ENSMUSG00000033721	S1	TRUE	0.0943445
ENSMUSG00000033730	S1	TRUE	0
ENSMUSG00000033737	S1	FALSE	0
ENSMUSG00000033763	S1	FALSE	0.334666
ENSMUSG00000033768	S1	TRUE	0.280187
ENSMUSG00000033788	S1	FALSE	0.735824
ENSMUSG00000033805	S1	TRUE	0.0347097
ENSMUSG00000033831	S1	FALSE	876.048
ENSMUSG00000033860	S1	FALSE	1633.71
ENSMUSG00000033885	S1	FALSE	6.91412
ENSMUSG00000033898	S1	FALSE	363.543
ENSMUSG00000033910	S1	FALSE	0.70558
ENSMUSG00000033918	S1	FALSE	19.0689
ENSMUSG00000033949	S1	FALSE	0.0130808
ENSMUSG00000033964	S1	FALSE	1.7986
ENSMUSG00000033965	S1	FALSE	39.6803
ENSMUSG00000034006	S1	FALSE	34.7335
ENSMUSG00000034037	S1	TRUE	0.982716
ENSMUSG00000034041	S1	FALSE	0.105046
ENSMUSG00000034101	S1	FALSE	18.2257
ENSMUSG00000034107	S1	TRUE	0
ENSMUSG00000034145	S1	TRUE	0
ENSMUSG00000034163	S1	FALSE	6.21412
ENSMUSG00000034165	S1	FALSE	11.1839
ENSMUSG00000034205	S1	FALSE	0.405128
ENSMUSG00000034209	S1	FALSE	0
ENSMUSG00000034220	S1	FALSE	0.894489
ENSMUSG00000034226	S1	FALSE	0.0125527
ENSMUSG00000034227	S1	FALSE	0.0609162
ENSMUSG00000034266	S1	TRUE	0.192813
ENSMUSG00000034271	S1	TRUE	0.42601
ENSMUSG00000034282	S1	FALSE	0.0182292
ENSMUSG00000034297	S1	FALSE	2.3127
ENSMUSG00000034308	S1	FALSE	46.1562
ENSMUSG00000034330	S1	TRUE	0.208341
ENSMUSG00000034336	S1	TRUE	0
ENSMUSG00000034343	S1	FALSE	21.7071
ENSMUSG00000034353	S1	TRUE	0.788643
ENSMUSG00000034371	S1	FALSE	173.362
ENSMUSG00000034384	S1	TRUE	0.0091669
ENSMUSG00000034413	S1	FALSE	0.0508838
ENSMUSG00000034430	S1	FALSE	3.14339
ENSMUSG00000034456	S1	FALSE	111.472
ENSMUSG00000034486	S1	TRUE	0
ENSMUSG00000034520	S1	FALSE	0.0988283
ENSMUSG00000034543	S1	FALSE	2.93858
ENSMUSG00000034551	S1	FALSE	0.0019349
ENSMUSG00000034552	S1	FALSE	0
ENSMUSG00000034573	S1	FALSE	0.138642
ENSMUSG00000034575	S1	FALSE	4.04682
ENSMUSG00000034591	S1	FALSE	2.46447
ENSMUSG00000034593	S1	TRUE	0.0807233
ENSMUSG00000034595	S1	TRUE	0.948442
ENSMUSG00000034612	S1	TRUE	0.0249972
ENSMUSG00000034614	S1	FALSE	0.16493
ENSMUSG00000034645	S1	FALSE	1.0613
ENSMUSG00000034653	S1	FALSE	1.3191
ENSMUSG00000034656	S1	TRUE	0.256686
ENSMUSG00000034673	S1	FALSE	4.78835
ENSMUSG00000034675	S1	TRUE	0.288951
ENSMUSG00000034685	S1	FALSE	0.230577
ENSMUSG00000034686	S1	FALSE	0.0630162
ENSMUSG00000034731	S1	TRUE	0.0397278
ENSMUSG00000034732	S1	FALSE	0
ENSMUSG00000034777	S1	TRUE	0
ENSMUSG00000034781	S1	FALSE	12.7192
ENSMUSG00000034785	S1	FALSE	103.467
ENSMUSG00000034786	S1	FALSE	1.34684
ENSMUSG00000034789	S1	FALSE	10.7393
ENSMUSG00000034792	S1	FALSE	0.123713
ENSMUSG00000034801	S1	FALSE	3.55852
ENSMUSG00000034813	S1	TRUE	0.0150574
ENSMUSG00000034825	S1	FALSE	0.00475797
ENSMUSG00000034845	S1	FALSE	11.2566
ENSMUSG00000034858	S1	FALSE	17.0985
ENSMUSG00000034872	S1	TRUE	0.0225409
ENSMUSG00000034881	S1	FALSE	0.39757
ENSMUSG00000034898	S1	FALSE	0.135917
ENSMUSG00000034910	S1	TRUE	0.0311713
ENSMUSG00000034919	S1	TRUE	0.00796117
ENSMUSG00000034926	S1	FALSE	145.187
ENSMUSG00000034931	S1	FALSE	3.28939
ENSMUSG00000034947	S1	FALSE	2.93858
ENSMUSG00000034957	S1	FALSE	122.864
ENSMUSG00000034968	S1	TRUE	0.0523667
ENSMUSG00000034994	S1	FALSE	366.126
ENSMUSG00000034997	S1	TRUE	0
ENSMUSG00000035011	S1	FALSE	5.14726
ENSMUSG00000035067	S1	FALSE	0.23499
ENSMUSG00000035086	S1	FALSE	35.404
ENSMUSG00000035095	S1	TRUE	0.0843313
ENSMUSG00000035104	S1	FALSE	47.0577
ENSMUSG00000035109	S1	FALSE	0.0973185
ENSMUSG00000035112	S1	FALSE	0.464333
ENSMUSG00000035161	S1	FALSE	1.88611
ENSMUSG00000035165	S1	TRUE	0.359141
ENSMUSG00000035172	S1	FALSE	2.55059
ENSMUSG00000035183	S1	FALSE	0.149101
ENSMUSG00000035184	S1	TRUE	1.28553
ENSMUSG00000035186	S1	FALSE	0.173589
ENSMUSG00000035189	S1	FALSE	0
ENSMUSG00000035200	S1	TRUE	0.00110405
ENSMUSG00000035203	S1	FALSE	47.7953
ENSMUSG00000035226	S1	TRUE	0.0170377
ENSMUSG00000035237	S1	FALSE	247.113
ENSMUSG00000035258	S1	TRUE	0.692138
ENSMUSG00000035273	S1	TRUE	0.540364
ENSMUSG00000035274	S1	TRUE	0
ENSMUSG00000035275	S1	TRUE	0.0480679
ENSMUSG00000035278	S1	FALSE	8.02165
ENSMUSG00000035283	S1	TRUE	0.0729401
ENSMUSG00000035285	S1	FALSE	0.128949
ENSMUSG00000035337	S1	FALSE	0.0291046
ENSMUSG00000035372	S1	FALSE	18.4204
ENSMUSG00000035407	S1	FALSE	0
ENSMUSG00000035459	S1	FALSE	5.16851
ENSMUSG00000035504	S1	FALSE	237.473
ENSMUSG00000035513	S1	TRUE	0.207531
ENSMUSG00000035530	S1	FALSE	275.044
ENSMUSG00000035540	S1	FALSE	3552.55
ENSMUSG00000035545	S1	FALSE	6.2844
ENSMUSG00000035559	S1	FALSE	12.7494
ENSMUSG00000035566	S1	FALSE	0.0536629
ENSMUSG00000035585	S1	FALSE	19.0641
ENSMUSG00000035595	S1	FALSE	4.29574
ENSMUSG00000035596	S1	FALSE	13.7315
ENSMUSG00000035673	S1	FALSE	3.32068
ENSMUSG00000035686	S1	FALSE	721.104
ENSMUSG00000035735	S1	TRUE	0.09226
ENSMUSG00000035754	S1	FALSE	13.2584
ENSMUSG00000035757	S1	FALSE	18.2125
ENSMUSG00000035773	S1	FALSE	0.100711
ENSMUSG00000035780	S1	FALSE	150.043
ENSMUSG00000035799	S1	TRUE	0.286108
ENSMUSG00000035811	S1	FALSE	56.3388
ENSMUSG00000035828	S1	FALSE	40.6863
ENSMUSG00000035829	S1	TRUE	0.00472117
ENSMUSG00000035875	S1	FALSE	177.93
ENSMUSG00000035877	S1	FALSE	6.60089
ENSMUSG00000035878	S1	FALSE	10.511
ENSMUSG00000035885	S1	FALSE	412.401
ENSMUSG00000035890	S1	FALSE	7.99715
ENSMUSG00000035891	S1	FALSE	0.429243
ENSMUSG00000035914	S1	FALSE	1.20548
ENSMUSG00000036040	S1	FALSE	2.13342
ENSMUSG00000036046	S1	FALSE	4.43858
ENSMUSG00000036091	S1	FALSE	0.0628421
ENSMUSG00000036095	S1	TRUE	0
ENSMUSG00000036099	S1	TRUE	3.72722
ENSMUSG00000036109	S1	FALSE	0.0605086
ENSMUSG00000036139	S1	TRUE	0.0193983
ENSMUSG00000036180	S1	FALSE	6.37272
ENSMUSG00000036186	S1	FALSE	0.0420723
ENSMUSG00000036196	S1	FALSE	0.0201039
ENSMUSG00000036216	S1	FALSE	88.7667
ENSMUSG00000036225	S1	FALSE	0.145054
ENSMUSG00000036256	S1	FALSE	43.7747
ENSMUSG00000036282	S1	FALSE	5.01859
ENSMUSG00000036298	S1	FALSE	0.0382099
ENSMUSG00000036309	S1	FALSE	110.27
ENSMUSG00000036330	S1	FALSE	0.966404
ENSMUSG00000036391	S1	FALSE	15.5991
ENSMUSG00000036412	S1	TRUE	0.006767
ENSMUSG00000036422	S1	TRUE	0
ENSMUSG00000036459	S1	FALSE	0.425199
ENSMUSG00000036466	S1	TRUE	0.0379101
ENSMUSG00000036478	S1	FALSE	5.92818
ENSMUSG00000036502	S1	FALSE	1.7869
ENSMUSG00000036552	S1	FALSE	2.82168
ENSMUSG00000036553	S1	FALSE	0.792464
ENSMUSG00000036564	S1	TRUE	0.0074922
ENSMUSG00000036570	S1	FALSE	278.328
ENSMUSG00000036594	S1	TRUE	10.0543
ENSMUSG00000036598	S1	TRUE	0
ENSMUSG00000036606	S1	FALSE	42.5074
ENSMUSG00000036678	S1	FALSE	3.30898
ENSMUSG00000036698	S1	FALSE	1.18357
ENSMUSG00000036790	S1	TRUE	0
ENSMUSG00000036814	S1	FALSE	0
ENSMUSG00000036817	S1	FALSE	3.79638
ENSMUSG00000036832	S1	TRUE	0.0275464
ENSMUSG00000036856	S1	FALSE	0.213763
ENSMUSG00000036862	S1	FALSE	0.125467
ENSMUSG00000036873	S1	FALSE	3.78179
ENSMUSG00000036882	S1	TRUE	0.0965627
ENSMUSG00000036885	S1	FALSE	8.68214
ENSMUSG00000036893	S1	FALSE	5.56716
ENSMUSG00000036923	S1	FALSE	0.0653601
ENSMUSG00000036931	S1	TRUE	0.0806848
ENSMUSG00000036957	S1	FALSE	1.61738
ENSMUSG00000036959	S1	FALSE	1.13307
ENSMUSG00000036990	S1	FALSE	3.27745
ENSMUSG00000037010	S1	FALSE	0.0239436
ENSMUSG00000037016	S1	TRUE	0
ENSMUSG00000037035	S1	TRUE	0.118798
ENSMUSG00000037053	S1	FALSE	1123.14
ENSMUSG00000037089	S1	FALSE	14.1874
ENSMUSG00000037095	S1	FALSE	187.088
ENSMUSG00000037103	S1	FALSE	1.69368
ENSMUSG00000037126	S1	TRUE	0.0802705
ENSMUSG00000037161	S1	TRUE	0
ENSMUSG00000037166	S1	FALSE	3.03865
ENSMUSG00000037217	S1	FALSE	0.0440543
ENSMUSG00000037224	S1	FALSE	0.00497883
ENSMUSG00000037225	S1	TRUE	0.284704
ENSMUSG00000037242	S1	FALSE	12.7363
ENSMUSG00000037266	S1	FALSE	102.994
ENSMUSG00000037270	S1	FALSE	5.71858
ENSMUSG00000037279	S1	FALSE	0.0140167
ENSMUSG00000037300	S1	FALSE	7.198
ENSMUSG00000037306	S1	FALSE	0.333044
ENSMUSG00000037331	S1	FALSE	14.2254
ENSMUSG00000037341	S1	FALSE	0.0392681
ENSMUSG00000037428	S1	TRUE	0
ENSMUSG00000037458	S1	FALSE	23.6032
ENSMUSG00000037465	S1	FALSE	10.7106
ENSMUSG00000037487	S1	FALSE	7.55558
ENSMUSG00000037509	S1	TRUE	0.0419925
ENSMUSG00000037519	S1	FALSE	6.25844
ENSMUSG00000037542	S1	FALSE	135.983
ENSMUSG00000037553	S1	FALSE	4.10787
ENSMUSG00000037568	S1	FALSE	0
ENSMUSG00000037573	S1	FALSE	66.1719
ENSMUSG00000037577	S1	FALSE	0.0103442
ENSMUSG00000037579	S1	TRUE	0
ENSMUSG00000037583	S1	FALSE	29.5228
ENSMUSG00000037610	S1	TRUE	0.00867707
ENSMUSG00000037617	S1	FALSE	0.102157
ENSMUSG00000037625	S1	TRUE	0.0104831
ENSMUSG00000037656	S1	FALSE	15.8664
ENSMUSG00000037660	S1	TRUE	0
ENSMUSG00000037681	S1	FALSE	0.0263792
ENSMUSG00000037712	S1	FALSE	41.6817
ENSMUSG00000037742	S1	FALSE	2335.92
ENSMUSG00000037747	S1	TRUE	0.0267623
ENSMUSG00000037754	S1	FALSE	0.295569
ENSMUSG00000037762	S1	TRUE	0.131224
ENSMUSG00000037791	S1	FALSE	6.42097
ENSMUSG00000037795	S1	FALSE	3.62019
ENSMUSG00000037798	S1	FALSE	740.058
ENSMUSG00000037855	S1	FALSE	0
ENSMUSG00000037857	S1	FALSE	4.54529
ENSMUSG00000037892	S1	FALSE	0.0589598
ENSMUSG00000037896	S1	FALSE	3.00111
ENSMUSG00000037907	S1	TRUE	0.743977
ENSMUSG00000038002	S1	FALSE	1.13147
ENSMUSG00000038025	S1	FALSE	3.29219
ENSMUSG00000038092	S1	FALSE	192.887
ENSMUSG00000038128	S1	TRUE	0.118439
ENSMUSG00000038132	S1	TRUE	0.0126366
ENSMUSG00000038135	S1	TRUE	0.561598
ENSMUSG00000038141	S1	TRUE	0.771047
ENSMUSG00000038143	S1	FALSE	0.0926496
ENSMUSG00000038145	S1	FALSE	12.4662
ENSMUSG00000038146	S1	FALSE	0.114407
ENSMUSG00000038147	S1	FALSE	0.622388
ENSMUSG00000038150	S1	FALSE	33.0692
ENSMUSG00000038175	S1	TRUE	2.25584
ENSMUSG00000038224	S1	FALSE	410.436
ENSMUSG00000038233	S1	FALSE	1.76673
ENSMUSG00000038236	S1	TRUE	0.0104532
ENSMUSG00000038246	S1	FALSE	0.0731215
ENSMUSG00000038248	S1	TRUE	0.00794673
ENSMUSG00000038253	S1	TRUE	0.131314
ENSMUSG00000038264	S1	TRUE	0
ENSMUSG00000038267	S1	FALSE	13.169
ENSMUSG00000038291	S1	FALSE	3.80415
ENSMUSG00000038296	S1	TRUE	0.205643
ENSMUSG00000038319	S1	FALSE	0.0063641
ENSMUSG00000038324	S1	FALSE	30.2735
ENSMUSG00000038346	S1	FALSE	5.92067
ENSMUSG00000038366	S1	FALSE	33.8132
ENSMUSG00000038370	S1	FALSE	2.82363
ENSMUSG00000038374	S1	FALSE	16.3614
ENSMUSG00000038375	S1	FALSE	64.3325
ENSMUSG00000038384	S1	FALSE	2.36468
ENSMUSG00000038390	S1	TRUE	0.499661
ENSMUSG00000038400	S1	TRUE	0.366667
ENSMUSG00000038412	S1	FALSE	25.1914
ENSMUSG00000038416	S1	FALSE	7.51662
ENSMUSG00000038456	S1	FALSE	0.538633
ENSMUSG00000038459	S1	FALSE	23.6344
ENSMUSG00000038482	S1	FALSE	6.81815
ENSMUSG00000038500	S1	FALSE	3.81643
ENSMUSG00000038508	S1	FALSE	7.14534
ENSMUSG00000038517	S1	FALSE	1.41638
ENSMUSG00000038518	S1	FALSE	1.73596
ENSMUSG00000038541	S1	FALSE	0.848347
ENSMUSG00000038542	S1	FALSE	3.86628
ENSMUSG00000038555	S1	FALSE	0.010958
ENSMUSG00000038576	S1	FALSE	10.5061
ENSMUSG00000038580	S1	FALSE	0
ENSMUSG00000038582	S1	FALSE	4.35629
ENSMUSG00000038594	S1	FALSE	1.55187
ENSMUSG00000038602	S1	TRUE	0.00806443
ENSMUSG00000038608	S1	FALSE	0.234311
ENSMUSG00000038612	S1	FALSE	21.9609
ENSMUSG00000038615	S1	FALSE	23.9658
ENSMUSG00000038623	S1	TRUE	0.421535
ENSMUSG00000038641	S1	FALSE	77.6748
ENSMUSG00000038677	S1	TRUE	0.0058928
ENSMUSG00000038692	S1	TRUE	0.132696
ENSMUSG00000038700	S1	TRUE	0.241541
ENSMUSG00000038712	S1	FALSE	33.464
ENSMUSG00000038721	S1	TRUE	0.034338
ENSMUSG00000038733	S1	FALSE	14.1406
ENSMUSG00000038766	S1	FALSE	2.29583
ENSMUSG00000038776	S1	FALSE	171.43
ENSMUSG00000038797	S1	FALSE	1.0204
ENSMUSG00000038807	S1	TRUE	0.0689018
ENSMUSG00000038811	S1	TRUE	4.11185
ENSMUSG00000038855	S1	TRUE	0.682174
ENSMUSG00000038859	S1	FALSE	9.0065
ENSMUSG00000038866	S1	FALSE	4.50418
ENSMUSG00000038894	S1	FALSE	1.49236
ENSMUSG00000038917	S1	FALSE	0.0569702
ENSMUSG00000038976	S1	TRUE	0.952075
ENSMUSG00000039004	S1	TRUE	0.663406
ENSMUSG00000039005	S1	FALSE	0.206513
ENSMUSG00000039046	S1	FALSE	2.16817
ENSMUSG00000039081	S1	TRUE	0.21873
ENSMUSG00000039095	S1	TRUE	0.0056347
ENSMUSG00000039108	S1	FALSE	8.18057
ENSMUSG00000039115	S1	TRUE	1.18838
ENSMUSG00000039116	S1	FALSE	0.104762
ENSMUSG00000039131	S1	FALSE	0.232032
ENSMUSG00000039148	S1	FALSE	3.90166
ENSMUSG00000039153	S1	TRUE	0.0194401
ENSMUSG00000039154	S1	TRUE	0
ENSMUSG00000039156	S1	FALSE	7.06905
ENSMUSG00000039167	S1	TRUE	1.72915
ENSMUSG00000039183	S1	FALSE	18.5154
ENSMUSG00000039196	S1	FALSE	946.837
ENSMUSG00000039205	S1	TRUE	7.37023
ENSMUSG00000039218	S1	FALSE	30.6666
ENSMUSG00000039231	S1	FALSE	1.88614
ENSMUSG00000039232	S1	FALSE	0.0449505
ENSMUSG00000039239	S1	FALSE	0.180788
ENSMUSG00000039262	S1	FALSE	5.06356
ENSMUSG00000039270	S1	FALSE	2.96031
ENSMUSG00000039316	S1	FALSE	0.558774
ENSMUSG00000039357	S1	FALSE	0.688881
ENSMUSG00000039377	S1	TRUE	1.3375
ENSMUSG00000039382	S1	FALSE	24.6939
ENSMUSG00000039405	S1	FALSE	0.385567
ENSMUSG00000039410	S1	FALSE	0.216859
ENSMUSG00000039431	S1	FALSE	0.945547
ENSMUSG00000039452	S1	FALSE	22.6314
ENSMUSG00000039457	S1	FALSE	1.23739
ENSMUSG00000039458	S1	FALSE	1.41201
ENSMUSG00000039481	S1	TRUE	0.174394
ENSMUSG00000039533	S1	FALSE	2.46212
ENSMUSG00000039536	S1	FALSE	17.8235
ENSMUSG00000039552	S1	FALSE	0.0306073
ENSMUSG00000039556	S1	FALSE	0.0428184
ENSMUSG00000039607	S1	FALSE	0.305839
ENSMUSG00000039611	S1	FALSE	0.209243
ENSMUSG00000039646	S1	FALSE	2.90833
ENSMUSG00000039660	S1	FALSE	11.3478
ENSMUSG00000039693	S1	TRUE	0.0955903
ENSMUSG00000039713	S1	TRUE	1.5617
ENSMUSG00000039716	S1	FALSE	0.0930173
ENSMUSG00000039774	S1	TRUE	0.0622619
ENSMUSG00000039782	S1	FALSE	8.33193
ENSMUSG00000039809	S1	FALSE	2.60429
ENSMUSG00000039814	S1	FALSE	0
ENSMUSG00000039824	S1	FALSE	0.459323
ENSMUSG00000039841	S1	FALSE	1.83562
ENSMUSG00000039852	S1	FALSE	3.77603
ENSMUSG00000039853	S1	FALSE	10.617
ENSMUSG00000039865	S1	FALSE	2.92133
ENSMUSG00000039883	S1	FALSE	0.0460828
ENSMUSG00000039899	S1	TRUE	0.357628
ENSMUSG00000039911	S1	TRUE	0.196033
ENSMUSG00000039942	S1	FALSE	0.0185675
ENSMUSG00000039953	S1	TRUE	0.601496
ENSMUSG00000039958	S1	FALSE	27.0912
ENSMUSG00000039959	S1	FALSE	0.441796
ENSMUSG00000039976	S1	FALSE	2.49786
ENSMUSG00000039977	S1	FALSE	0.0623939
ENSMUSG00000039988	S1	FALSE	6.69126
ENSMUSG00000039989	S1	FALSE	2.60012
ENSMUSG00000040017	S1	FALSE	153.51
ENSMUSG00000040033	S1	FALSE	8.87238
ENSMUSG00000040035	S1	TRUE	0.243362
ENSMUSG00000040061	S1	TRUE	0.142074
ENSMUSG00000040111	S1	FALSE	0.240506
ENSMUSG00000040118	S1	TRUE	0.10622
ENSMUSG00000040133	S1	FALSE	0
ENSMUSG00000040134	S1	FALSE	762.204
ENSMUSG00000040151	S1	FALSE	1.88755
ENSMUSG00000040152	S1	TRUE	0.149994
ENSMUSG00000040181	S1	FALSE	80.4779
ENSMUSG00000040204	S1	FALSE	0.054711
ENSMUSG00000040209	S1	FALSE	0.395085
ENSMUSG00000040249	S1	FALSE	117.473
ENSMUSG00000040258	S1	TRUE	0
ENSMUSG00000040276	S1	TRUE	0.0176775
ENSMUSG00000040283	S1	FALSE	0.719932
ENSMUSG00000040322	S1	TRUE	0.197635
ENSMUSG00000040339	S1	FALSE	0.212004
ENSMUSG00000040363	S1	FALSE	1.21115
ENSMUSG00000040385	S1	FALSE	64.3332
ENSMUSG00000040415	S1	TRUE	0.906108
ENSMUSG00000040447	S1	FALSE	14.6924
ENSMUSG00000040473	S1	FALSE	0.104789
ENSMUSG00000040481	S1	FALSE	3.9389
ENSMUSG00000040482	S1	FALSE	14.3547
ENSMUSG00000040489	S1	FALSE	0
ENSMUSG00000040490	S1	TRUE	0.00626063
ENSMUSG00000040502	S1	TRUE	0.0459025
ENSMUSG00000040505	S1	FALSE	28.8057
ENSMUSG00000040543	S1	TRUE	0.0117248
ENSMUSG00000040564	S1	FALSE	9427.81
ENSMUSG00000040594	S1	FALSE	0.089939
ENSMUSG00000040606	S1	FALSE	0.140833
ENSMUSG00000040649	S1	FALSE	0
ENSMUSG00000040652	S1	FALSE	13.4165
ENSMUSG00000040653	S1	TRUE	0.00757357
ENSMUSG00000040663	S1	TRUE	0.130993
ENSMUSG00000040687	S1	FALSE	5.33801
ENSMUSG00000040699	S1	FALSE	5.85119
ENSMUSG00000040705	S1	TRUE	0
ENSMUSG00000040706	S1	FALSE	100.052
ENSMUSG00000040710	S1	FALSE	0.0821881
ENSMUSG00000040711	S1	FALSE	0.0720257
ENSMUSG00000040713	S1	FALSE	172.597
ENSMUSG00000040714	S1	FALSE	1.60309
ENSMUSG00000040723	S1	FALSE	0.973877
ENSMUSG00000040724	S1	TRUE	0.0959215
ENSMUSG00000040728	S1	TRUE	0.0321743
ENSMUSG00000040740	S1	FALSE	1.61272
ENSMUSG00000040747	S1	FALSE	1.3131
ENSMUSG00000040761	S1	FALSE	1.99901
ENSMUSG00000040852	S1	TRUE	0.0786199
ENSMUSG00000040855	S1	FALSE	4.43235
ENSMUSG00000040857	S1	FALSE	6.69504
ENSMUSG00000040883	S1	FALSE	449.086
ENSMUSG00000040918	S1	FALSE	32.9664
ENSMUSG00000040998	S1	TRUE	0.0306944
ENSMUSG00000041115	S1	FALSE	3.95083
[truncated: 18,601 more rows]

## Sheet: S1_genes
ensembl	state	H3K27me3	fpkm
ENSMUSG00000000049	S1	FALSE	1515.99
ENSMUSG00000000093	S1	TRUE	0.38987
ENSMUSG00000000131	S1	FALSE	11.7632
ENSMUSG00000000134	S1	FALSE	5.76004
ENSMUSG00000000149	S1	FALSE	32.0886
ENSMUSG00000000184	S1	FALSE	0.806978
ENSMUSG00000000216	S1	TRUE	0
ENSMUSG00000000247	S1	TRUE	0.455991
ENSMUSG00000000253	S1	TRUE	0.398458
ENSMUSG00000000290	S1	FALSE	0.667064
ENSMUSG00000000303	S1	TRUE	10.0119
ENSMUSG00000000317	S1	TRUE	0.235547
ENSMUSG00000000326	S1	FALSE	526.271
ENSMUSG00000000359	S1	TRUE	0.237891
ENSMUSG00000000384	S1	FALSE	14.6872
ENSMUSG00000000386	S1	FALSE	0.492096
ENSMUSG00000000411	S1	FALSE	0
ENSMUSG00000000489	S1	TRUE	0.109782
ENSMUSG00000000530	S1	TRUE	0.366471
ENSMUSG00000000552	S1	FALSE	4.05604
ENSMUSG00000000563	S1	FALSE	212.445
ENSMUSG00000000627	S1	TRUE	0.0150008
ENSMUSG00000000628	S1	FALSE	0.259064
ENSMUSG00000000673	S1	FALSE	374.522
ENSMUSG00000000690	S1	TRUE	0.0164773
ENSMUSG00000000706	S1	FALSE	0
ENSMUSG00000000753	S1	FALSE	620.778
ENSMUSG00000000794	S1	TRUE	0.00469367
ENSMUSG00000000861	S1	TRUE	0.0545221
ENSMUSG00000000881	S1	TRUE	4.23881
ENSMUSG00000000901	S1	FALSE	0.277141
ENSMUSG00000000915	S1	FALSE	6.02926
ENSMUSG00000000942	S1	TRUE	0.118043
ENSMUSG00000000958	S1	FALSE	1.08383
ENSMUSG00000001014	S1	FALSE	0.232298
ENSMUSG00000001016	S1	FALSE	6.26807
ENSMUSG00000001025	S1	TRUE	2.31439
ENSMUSG00000001098	S1	FALSE	3.69139
ENSMUSG00000001120	S1	FALSE	0.265618
ENSMUSG00000001155	S1	FALSE	191.859
ENSMUSG00000001175	S1	FALSE	47.7977
ENSMUSG00000001211	S1	FALSE	62.2169
ENSMUSG00000001227	S1	FALSE	0.727441
ENSMUSG00000001247	S1	FALSE	63.163
ENSMUSG00000001249	S1	FALSE	213.825
ENSMUSG00000001270	S1	FALSE	1.80685
ENSMUSG00000001288	S1	TRUE	0.983235
ENSMUSG00000001333	S1	FALSE	0
ENSMUSG00000001334	S1	TRUE	0.122233
ENSMUSG00000001435	S1	FALSE	182.116
ENSMUSG00000001444	S1	TRUE	0.0083005
ENSMUSG00000001521	S1	TRUE	0.28116
ENSMUSG00000001542	S1	FALSE	18.723
ENSMUSG00000001555	S1	TRUE	0.375591
ENSMUSG00000001627	S1	FALSE	18.9293
ENSMUSG00000001670	S1	FALSE	794.738
ENSMUSG00000001672	S1	TRUE	0.12292
ENSMUSG00000001729	S1	FALSE	14.1406
ENSMUSG00000001802	S1	FALSE	5.55826
ENSMUSG00000001833	S1	FALSE	12.5981
ENSMUSG00000001864	S1	TRUE	0.0563259
ENSMUSG00000001911	S1	FALSE	16.9924
ENSMUSG00000001946	S1	FALSE	3.54159
ENSMUSG00000001988	S1	FALSE	0.0297732
ENSMUSG00000002006	S1	FALSE	0.0323738
ENSMUSG00000002012	S1	FALSE	0.0958237
ENSMUSG00000002028	S1	FALSE	0.852818
ENSMUSG00000002032	S1	FALSE	8.34384
ENSMUSG00000002058	S1	FALSE	3.25145
ENSMUSG00000002107	S1	FALSE	1.28832
ENSMUSG00000002108	S1	FALSE	52.0806
ENSMUSG00000002222	S1	FALSE	27.9557
ENSMUSG00000002228	S1	TRUE	0.0722561
ENSMUSG00000002257	S1	TRUE	0.0526522
ENSMUSG00000002265	S1	FALSE	0.308376
ENSMUSG00000002307	S1	FALSE	4.97395
ENSMUSG00000002345	S1	FALSE	13.5105
ENSMUSG00000002393	S1	FALSE	36.6361
ENSMUSG00000002396	S1	FALSE	5.02688
ENSMUSG00000002458	S1	FALSE	0.813384
ENSMUSG00000002504	S1	FALSE	6.44181
ENSMUSG00000002565	S1	TRUE	0
ENSMUSG00000002588	S1	FALSE	559.552
ENSMUSG00000002602	S1	FALSE	1.88999
ENSMUSG00000002603	S1	FALSE	1.59696
ENSMUSG00000002661	S1	FALSE	9.27913
ENSMUSG00000002688	S1	FALSE	0.0052616
ENSMUSG00000002763	S1	FALSE	26.2038
ENSMUSG00000002768	S1	FALSE	38.6724
ENSMUSG00000002769	S1	FALSE	1611.23
ENSMUSG00000002881	S1	FALSE	14.4314
ENSMUSG00000002885	S1	FALSE	2.60023
ENSMUSG00000002944	S1	FALSE	7.45294
ENSMUSG00000002948	S1	FALSE	7.22391
ENSMUSG00000002980	S1	FALSE	0.84967
ENSMUSG00000002981	S1	FALSE	18.4834
ENSMUSG00000002983	S1	FALSE	0.261251
ENSMUSG00000002984	S1	FALSE	16.6631
ENSMUSG00000002996	S1	FALSE	24.7702
ENSMUSG00000003032	S1	TRUE	0.150206
ENSMUSG00000003053	S1	FALSE	1197.89
ENSMUSG00000003070	S1	TRUE	0.0181791
ENSMUSG00000003153	S1	FALSE	0.045093
ENSMUSG00000003154	S1	FALSE	1.5402
ENSMUSG00000003166	S1	FALSE	16.0726
ENSMUSG00000003199	S1	FALSE	44.5828
ENSMUSG00000003273	S1	TRUE	0.248086
ENSMUSG00000003279	S1	FALSE	0.46398
ENSMUSG00000003283	S1	TRUE	0.758139
ENSMUSG00000003308	S1	FALSE	12.6696
ENSMUSG00000003345	S1	FALSE	21.6269
ENSMUSG00000003346	S1	FALSE	27.8332
ENSMUSG00000003352	S1	TRUE	0.0752649
ENSMUSG00000003378	S1	TRUE	1.15472
ENSMUSG00000003410	S1	FALSE	0.000702607
ENSMUSG00000003420	S1	FALSE	85.6351
ENSMUSG00000003452	S1	FALSE	0.0125204
ENSMUSG00000003476	S1	TRUE	0.0075169
ENSMUSG00000003477	S1	FALSE	784.533
ENSMUSG00000003541	S1	FALSE	0.256774
ENSMUSG00000003546	S1	FALSE	22.6326
ENSMUSG00000003585	S1	FALSE	194.86
ENSMUSG00000003617	S1	FALSE	312.265
ENSMUSG00000003809	S1	FALSE	252.506
ENSMUSG00000003814	S1	FALSE	433.298
ENSMUSG00000003863	S1	TRUE	0.0051589
ENSMUSG00000003934	S1	FALSE	0.00638543
ENSMUSG00000003948	S1	FALSE	40.2882
ENSMUSG00000004040	S1	FALSE	18.5728
ENSMUSG00000004044	S1	FALSE	1.24551
ENSMUSG00000004105	S1	FALSE	2.44424
ENSMUSG00000004113	S1	FALSE	0.00410312
ENSMUSG00000004221	S1	FALSE	13.4861
ENSMUSG00000004263	S1	FALSE	2.86584
ENSMUSG00000004267	S1	FALSE	0.0085626
ENSMUSG00000004317	S1	FALSE	0.598545
ENSMUSG00000004552	S1	FALSE	0.055848
ENSMUSG00000004655	S1	TRUE	17.8221
ENSMUSG00000004665	S1	TRUE	1.1289
ENSMUSG00000004707	S1	FALSE	0.164953
ENSMUSG00000004864	S1	TRUE	0.0585438
ENSMUSG00000004872	S1	TRUE	0
ENSMUSG00000004891	S1	TRUE	0.30787
ENSMUSG00000004931	S1	FALSE	12.1113
ENSMUSG00000004934	S1	FALSE	5.95902
ENSMUSG00000004980	S1	FALSE	181.007
ENSMUSG00000005034	S1	FALSE	9.92123
ENSMUSG00000005069	S1	FALSE	34.9727
ENSMUSG00000005087	S1	FALSE	0.457575
ENSMUSG00000005089	S1	TRUE	29.1688
ENSMUSG00000005124	S1	TRUE	0.137497
ENSMUSG00000005125	S1	FALSE	2.76005
ENSMUSG00000005150	S1	FALSE	9.53821
ENSMUSG00000005198	S1	FALSE	6.06287
ENSMUSG00000005220	S1	FALSE	0.066095
ENSMUSG00000005357	S1	TRUE	0.0199156
ENSMUSG00000005360	S1	TRUE	0.004818
ENSMUSG00000005371	S1	FALSE	5.71092
ENSMUSG00000005373	S1	FALSE	58.9297
ENSMUSG00000005397	S1	FALSE	1.28546
ENSMUSG00000005465	S1	TRUE	0.196649
ENSMUSG00000005514	S1	FALSE	124.958
ENSMUSG00000005533	S1	TRUE	0.0471403
ENSMUSG00000005575	S1	FALSE	36.2521
ENSMUSG00000005580	S1	FALSE	3.00025
ENSMUSG00000005583	S1	FALSE	0.23152
ENSMUSG00000005610	S1	FALSE	109.618
ENSMUSG00000005677	S1	FALSE	38.6208
ENSMUSG00000005681	S1	FALSE	16707.9
ENSMUSG00000005779	S1	FALSE	118.942
ENSMUSG00000005813	S1	FALSE	10.5214
ENSMUSG00000005881	S1	FALSE	45.96
ENSMUSG00000005917	S1	TRUE	0
ENSMUSG00000006014	S1	FALSE	11.3457
ENSMUSG00000006169	S1	FALSE	11.8376
ENSMUSG00000006215	S1	FALSE	3.52665
ENSMUSG00000006218	S1	FALSE	0.872679
ENSMUSG00000006235	S1	FALSE	0.451613
ENSMUSG00000006299	S1	FALSE	61.4694
ENSMUSG00000006307	S1	FALSE	2.86038
ENSMUSG00000006315	S1	FALSE	74.9394
ENSMUSG00000006335	S1	FALSE	5.03037
ENSMUSG00000006360	S1	FALSE	3.96169
ENSMUSG00000006369	S1	TRUE	0.21476
ENSMUSG00000006378	S1	FALSE	35.9322
ENSMUSG00000006386	S1	TRUE	1.43093
ENSMUSG00000006395	S1	FALSE	51.4321
ENSMUSG00000006412	S1	FALSE	36.811
ENSMUSG00000006435	S1	TRUE	0.00548227
ENSMUSG00000006445	S1	FALSE	4.61653
ENSMUSG00000006471	S1	FALSE	3.67938
ENSMUSG00000006538	S1	FALSE	2.48293
ENSMUSG00000006575	S1	FALSE	4.31612
ENSMUSG00000006576	S1	TRUE	0.236479
ENSMUSG00000006586	S1	TRUE	0.0117304
ENSMUSG00000006651	S1	TRUE	0.177562
ENSMUSG00000006675	S1	FALSE	0.107526
ENSMUSG00000006699	S1	FALSE	52.887
ENSMUSG00000006711	S1	FALSE	0.992784
ENSMUSG00000006736	S1	FALSE	130.09
ENSMUSG00000006777	S1	TRUE	0.888863
ENSMUSG00000006800	S1	FALSE	2.90593
ENSMUSG00000006818	S1	FALSE	42.33
ENSMUSG00000006932	S1	FALSE	52.0516
ENSMUSG00000007033	S1	FALSE	0.0333192
ENSMUSG00000007035	S1	FALSE	0.132756
ENSMUSG00000007207	S1	TRUE	0.143803
ENSMUSG00000007613	S1	FALSE	3.58822
ENSMUSG00000007670	S1	FALSE	5.67721
ENSMUSG00000007805	S1	TRUE	0.0245339
ENSMUSG00000007812	S1	FALSE	10.0763
ENSMUSG00000007817	S1	FALSE	4.02581
ENSMUSG00000007836	S1	FALSE	13.6299
ENSMUSG00000007908	S1	TRUE	0.0237412
ENSMUSG00000008090	S1	FALSE	11.2361
ENSMUSG00000008136	S1	FALSE	0.0949744
ENSMUSG00000008206	S1	FALSE	0.467523
ENSMUSG00000008305	S1	FALSE	21.2606
ENSMUSG00000008348	S1	FALSE	322.053
ENSMUSG00000008398	S1	FALSE	1.20415
ENSMUSG00000008489	S1	FALSE	0
ENSMUSG00000008496	S1	FALSE	0.0644669
ENSMUSG00000008575	S1	FALSE	7.67148
ENSMUSG00000008730	S1	FALSE	6.55157
ENSMUSG00000008734	S1	FALSE	0.0342581
ENSMUSG00000009073	S1	FALSE	5.53558
ENSMUSG00000009075	S1	FALSE	0.408788
ENSMUSG00000009097	S1	TRUE	0
ENSMUSG00000009216	S1	TRUE	0
ENSMUSG00000009376	S1	FALSE	10.8442
ENSMUSG00000009418	S1	FALSE	0.155025
ENSMUSG00000009470	S1	FALSE	7.19537
ENSMUSG00000009555	S1	FALSE	14.9312
ENSMUSG00000009566	S1	FALSE	91.0931
ENSMUSG00000009575	S1	FALSE	3.57786
ENSMUSG00000009585	S1	TRUE	0.635713
ENSMUSG00000009630	S1	FALSE	10.8479
ENSMUSG00000009654	S1	FALSE	5.78131
ENSMUSG00000009741	S1	FALSE	8.70506
ENSMUSG00000009863	S1	FALSE	189.941
ENSMUSG00000009894	S1	FALSE	40.312
ENSMUSG00000009927	S1	FALSE	286.205
ENSMUSG00000010044	S1	FALSE	0.058773
ENSMUSG00000010064	S1	FALSE	633.834
ENSMUSG00000010066	S1	TRUE	0.000542985
ENSMUSG00000010175	S1	FALSE	9.24978
ENSMUSG00000010205	S1	FALSE	5.09525
ENSMUSG00000010277	S1	FALSE	25.8777
ENSMUSG00000010461	S1	FALSE	0
ENSMUSG00000010476	S1	FALSE	0
ENSMUSG00000010660	S1	TRUE	0.0754243
ENSMUSG00000010797	S1	FALSE	1.12545
ENSMUSG00000010825	S1	TRUE	0
ENSMUSG00000010830	S1	TRUE	0.19491
ENSMUSG00000011034	S1	TRUE	0.162058
ENSMUSG00000011096	S1	FALSE	19.0281
ENSMUSG00000011171	S1	TRUE	0.0557787
ENSMUSG00000011267	S1	TRUE	0.300434
ENSMUSG00000011752	S1	FALSE	90.953
ENSMUSG00000011877	S1	FALSE	2.15629
ENSMUSG00000011958	S1	FALSE	14.4446
ENSMUSG00000011960	S1	FALSE	4.02358
ENSMUSG00000012017	S1	FALSE	0.593774
ENSMUSG00000013158	S1	FALSE	0.0170879
ENSMUSG00000013415	S1	TRUE	0
ENSMUSG00000013419	S1	FALSE	0.0820186
ENSMUSG00000013483	S1	TRUE	0.0129514
ENSMUSG00000013584	S1	TRUE	0.045016
ENSMUSG00000013622	S1	FALSE	63.0759
ENSMUSG00000013646	S1	FALSE	5.3273
ENSMUSG00000013878	S1	FALSE	5.77136
ENSMUSG00000013973	S1	FALSE	4.21967
ENSMUSG00000014077	S1	FALSE	102.334
ENSMUSG00000014158	S1	TRUE	0.0713151
ENSMUSG00000014303	S1	FALSE	0.323569
ENSMUSG00000014349	S1	FALSE	10.0716
ENSMUSG00000014606	S1	FALSE	41.5075
ENSMUSG00000014704	S1	TRUE	0.128215
ENSMUSG00000014776	S1	FALSE	0.131211
ENSMUSG00000014786	S1	FALSE	0.0224212
ENSMUSG00000014837	S1	FALSE	0.389938
ENSMUSG00000014846	S1	TRUE	0.179195
ENSMUSG00000014873	S1	FALSE	8.45857
ENSMUSG00000014956	S1	FALSE	27.8878
ENSMUSG00000015053	S1	TRUE	0.183022
ENSMUSG00000015083	S1	FALSE	384.113
ENSMUSG00000015094	S1	TRUE	1.30777
ENSMUSG00000015134	S1	FALSE	0.102846
ENSMUSG00000015165	S1	FALSE	33.4642
ENSMUSG00000015176	S1	FALSE	7.50361
ENSMUSG00000015354	S1	TRUE	0.220967
ENSMUSG00000015396	S1	TRUE	0.0857989
ENSMUSG00000015451	S1	FALSE	40.5005
ENSMUSG00000015476	S1	FALSE	0.0795123
ENSMUSG00000015488	S1	FALSE	12.848
ENSMUSG00000015542	S1	FALSE	23.3376
ENSMUSG00000015627	S1	TRUE	0.018494
ENSMUSG00000015647	S1	FALSE	0.349401
ENSMUSG00000015745	S1	TRUE	2.41368
ENSMUSG00000015766	S1	FALSE	0.431103
ENSMUSG00000015790	S1	FALSE	27.5941
ENSMUSG00000015804	S1	FALSE	20.3383
ENSMUSG00000015837	S1	FALSE	145.54
ENSMUSG00000015846	S1	FALSE	67.2035
ENSMUSG00000015950	S1	FALSE	0.562335
ENSMUSG00000015957	S1	TRUE	0.0510703
ENSMUSG00000015968	S1	FALSE	1.9607
ENSMUSG00000015970	S1	FALSE	21.1281
ENSMUSG00000015981	S1	FALSE	0.0541924
ENSMUSG00000016028	S1	FALSE	1.20418
ENSMUSG00000016087	S1	FALSE	0.316028
ENSMUSG00000016200	S1	FALSE	0
ENSMUSG00000016239	S1	FALSE	0.576538
ENSMUSG00000016319	S1	FALSE	332.506
ENSMUSG00000016346	S1	TRUE	0.00588084
ENSMUSG00000016382	S1	FALSE	22.4938
ENSMUSG00000016386	S1	TRUE	0.0471361
ENSMUSG00000016477	S1	FALSE	2.17775
ENSMUSG00000016494	S1	TRUE	0.313305
ENSMUSG00000016534	S1	FALSE	248.913
ENSMUSG00000016559	S1	FALSE	70.3615
ENSMUSG00000016624	S1	FALSE	0.0281347
ENSMUSG00000016763	S1	TRUE	0.042522
ENSMUSG00000016921	S1	FALSE	22.5183
ENSMUSG00000016933	S1	FALSE	9.08888
ENSMUSG00000016942	S1	FALSE	140.885
ENSMUSG00000017009	S1	FALSE	159.68
ENSMUSG00000017119	S1	FALSE	46.5247
ENSMUSG00000017132	S1	FALSE	10.5688
ENSMUSG00000017400	S1	TRUE	0
ENSMUSG00000017417	S1	TRUE	0.167843
ENSMUSG00000017418	S1	FALSE	7.85621
ENSMUSG00000017466	S1	FALSE	1.88149
ENSMUSG00000017499	S1	FALSE	0.008657
ENSMUSG00000017639	S1	TRUE	0.735219
ENSMUSG00000017692	S1	FALSE	0.0490291
ENSMUSG00000017697	S1	FALSE	0.406399
ENSMUSG00000017716	S1	FALSE	0.788711
ENSMUSG00000017723	S1	TRUE	1.72141
ENSMUSG00000017724	S1	FALSE	0.0164562
ENSMUSG00000017754	S1	FALSE	12.8717
ENSMUSG00000017832	S1	FALSE	0.0392677
ENSMUSG00000017861	S1	FALSE	0.247171
ENSMUSG00000017929	S1	FALSE	4.56658
ENSMUSG00000017943	S1	TRUE	0
ENSMUSG00000017950	S1	FALSE	123.824
ENSMUSG00000018008	S1	FALSE	0.693292
ENSMUSG00000018012	S1	TRUE	0.310838
ENSMUSG00000018076	S1	FALSE	0.984567
ENSMUSG00000018126	S1	TRUE	0
ENSMUSG00000018166	S1	FALSE	17.6411
ENSMUSG00000018168	S1	TRUE	0.0320692
ENSMUSG00000018169	S1	FALSE	0.400554
ENSMUSG00000018217	S1	FALSE	0.956479
ENSMUSG00000018293	S1	FALSE	136.107
ENSMUSG00000018362	S1	FALSE	21.9909
ENSMUSG00000018377	S1	FALSE	2.22798
ENSMUSG00000018378	S1	TRUE	0.414222
ENSMUSG00000018379	S1	FALSE	17.4671
ENSMUSG00000018398	S1	TRUE	0.506667
ENSMUSG00000018428	S1	FALSE	23.1118
ENSMUSG00000018449	S1	FALSE	15.3992
ENSMUSG00000018476	S1	FALSE	2.62043
ENSMUSG00000018500	S1	TRUE	0
ENSMUSG00000018554	S1	TRUE	0.0371937
ENSMUSG00000018572	S1	FALSE	8.46483
ENSMUSG00000018654	S1	TRUE	0.121487
ENSMUSG00000018698	S1	TRUE	0
ENSMUSG00000018736	S1	FALSE	12.25
ENSMUSG00000018770	S1	FALSE	626.198
ENSMUSG00000018796	S1	FALSE	217.894
ENSMUSG00000018830	S1	FALSE	0.266878
ENSMUSG00000018849	S1	FALSE	11.5724
ENSMUSG00000018865	S1	TRUE	0.0172703
ENSMUSG00000018906	S1	TRUE	1.81265
ENSMUSG00000018909	S1	FALSE	0.90127
ENSMUSG00000018932	S1	FALSE	29.8433
ENSMUSG00000019124	S1	FALSE	0.330405
ENSMUSG00000019132	S1	FALSE	36.3482
ENSMUSG00000019139	S1	FALSE	2.00566
ENSMUSG00000019302	S1	FALSE	11.542
ENSMUSG00000019368	S1	FALSE	55.671
ENSMUSG00000019428	S1	FALSE	136.908
ENSMUSG00000019437	S1	FALSE	22.0593
ENSMUSG00000019539	S1	FALSE	2.10585
ENSMUSG00000019647	S1	FALSE	0.471225
ENSMUSG00000019737	S1	FALSE	1.91874
ENSMUSG00000019768	S1	FALSE	2.54668
ENSMUSG00000019773	S1	FALSE	0.533277
ENSMUSG00000019775	S1	FALSE	0.00224547
ENSMUSG00000019804	S1	FALSE	42.3617
ENSMUSG00000019817	S1	TRUE	0.157583
ENSMUSG00000019818	S1	FALSE	92.1052
ENSMUSG00000019838	S1	FALSE	16.1796
ENSMUSG00000019846	S1	FALSE	0.856694
ENSMUSG00000019856	S1	TRUE	0.0441477
ENSMUSG00000019878	S1	FALSE	5.49605
ENSMUSG00000019880	S1	TRUE	1.28031
ENSMUSG00000019960	S1	FALSE	9.55504
ENSMUSG00000019971	S1	FALSE	0.196631
ENSMUSG00000019982	S1	TRUE	0
ENSMUSG00000019987	S1	FALSE	926.948
ENSMUSG00000019997	S1	TRUE	2.21736
ENSMUSG00000020000	S1	TRUE	0.295642
ENSMUSG00000020007	S1	TRUE	0
ENSMUSG00000020020	S1	TRUE	0
ENSMUSG00000020044	S1	TRUE	2.85975
ENSMUSG00000020048	S1	FALSE	242.638
ENSMUSG00000020051	S1	FALSE	765.455
ENSMUSG00000020053	S1	FALSE	393.683
ENSMUSG00000020077	S1	FALSE	4.62339
ENSMUSG00000020083	S1	FALSE	1.15712
ENSMUSG00000020086	S1	FALSE	0.298005
ENSMUSG00000020091	S1	FALSE	27.1815
ENSMUSG00000020122	S1	FALSE	102.405
ENSMUSG00000020125	S1	FALSE	0.0742562
ENSMUSG00000020130	S1	FALSE	10.61
ENSMUSG00000020131	S1	FALSE	6.99662
ENSMUSG00000020140	S1	FALSE	1.08743
ENSMUSG00000020149	S1	FALSE	56.9747
ENSMUSG00000020150	S1	FALSE	169.514
ENSMUSG00000020152	S1	FALSE	26.9399
ENSMUSG00000020154	S1	TRUE	2.66758
ENSMUSG00000020166	S1	FALSE	8.76321
ENSMUSG00000020176	S1	FALSE	0.716854
ENSMUSG00000020178	S1	TRUE	0.363222
ENSMUSG00000020180	S1	FALSE	17.1949
ENSMUSG00000020190	S1	FALSE	42.5385
ENSMUSG00000020205	S1	FALSE	36.0685
ENSMUSG00000020219	S1	FALSE	41.032
ENSMUSG00000020220	S1	FALSE	18.7362
ENSMUSG00000020232	S1	FALSE	13.7774
ENSMUSG00000020235	S1	FALSE	4.2966
ENSMUSG00000020238	S1	FALSE	22.8311
ENSMUSG00000020258	S1	FALSE	65.0942
ENSMUSG00000020282	S1	FALSE	1.08927
ENSMUSG00000020300	S1	FALSE	7.30135
ENSMUSG00000020303	S1	TRUE	0.0635939
ENSMUSG00000020307	S1	FALSE	38.477
ENSMUSG00000020315	S1	FALSE	7.63348
ENSMUSG00000020325	S1	FALSE	0.0375042
ENSMUSG00000020333	S1	TRUE	0.178939
ENSMUSG00000020334	S1	FALSE	1.55488
ENSMUSG00000020346	S1	FALSE	24.1666
ENSMUSG00000020349	S1	FALSE	11.6312
ENSMUSG00000020357	S1	TRUE	1.62537
ENSMUSG00000020358	S1	FALSE	53.89
ENSMUSG00000020361	S1	FALSE	28.1671
ENSMUSG00000020374	S1	TRUE	0
ENSMUSG00000020386	S1	FALSE	136.736
ENSMUSG00000020388	S1	TRUE	0.411842
ENSMUSG00000020393	S1	FALSE	2.35783
ENSMUSG00000020396	S1	FALSE	0.0342835
ENSMUSG00000020400	S1	FALSE	3.31114
ENSMUSG00000020411	S1	FALSE	0.00226955
ENSMUSG00000020423	S1	FALSE	4.08053
ENSMUSG00000020427	S1	FALSE	5.04235
ENSMUSG00000020429	S1	FALSE	62.9316
ENSMUSG00000020431	S1	TRUE	0.11685
ENSMUSG00000020453	S1	FALSE	1.15092
ENSMUSG00000020460	S1	FALSE	321.707
ENSMUSG00000020473	S1	TRUE	0.26027
ENSMUSG00000020519	S1	FALSE	10.1692
ENSMUSG00000020528	S1	FALSE	5.85536
ENSMUSG00000020538	S1	FALSE	83.1931
ENSMUSG00000020572	S1	FALSE	12.6658
ENSMUSG00000020589	S1	FALSE	0.301142
ENSMUSG00000020591	S1	TRUE	0
ENSMUSG00000020593	S1	FALSE	50.295
ENSMUSG00000020599	S1	FALSE	0.0363559
ENSMUSG00000020601	S1	FALSE	0.201173
ENSMUSG00000020627	S1	FALSE	0.00539614
ENSMUSG00000020641	S1	FALSE	2.15865
ENSMUSG00000020642	S1	FALSE	0.325327
ENSMUSG00000020644	S1	FALSE	61.4965
ENSMUSG00000020646	S1	TRUE	0
ENSMUSG00000020651	S1	FALSE	0.0829233
ENSMUSG00000020658	S1	TRUE	0.0670972
ENSMUSG00000020661	S1	FALSE	1.81337
ENSMUSG00000020674	S1	TRUE	0.798266
ENSMUSG00000020679	S1	FALSE	4.36706
ENSMUSG00000020681	S1	TRUE	0.158861
ENSMUSG00000020689	S1	TRUE	0.33964
ENSMUSG00000020691	S1	FALSE	4.0676
ENSMUSG00000020694	S1	FALSE	5.4569
ENSMUSG00000020695	S1	TRUE	0.14201
ENSMUSG00000020701	S1	TRUE	0.311957
ENSMUSG00000020715	S1	FALSE	8.97757
ENSMUSG00000020732	S1	TRUE	0.0369031
ENSMUSG00000020733	S1	FALSE	109.282
ENSMUSG00000020758	S1	TRUE	0.101804
ENSMUSG00000020766	S1	FALSE	27.4163
ENSMUSG00000020773	S1	FALSE	1.33242
ENSMUSG00000020788	S1	TRUE	0.185058
ENSMUSG00000020802	S1	FALSE	2.23792
ENSMUSG00000020808	S1	TRUE	0
ENSMUSG00000020811	S1	TRUE	0.0449556
ENSMUSG00000020814	S1	TRUE	0.680142
ENSMUSG00000020834	S1	FALSE	2.2013
ENSMUSG00000020859	S1	FALSE	8.69403
ENSMUSG00000020866	S1	TRUE	0.0397257
ENSMUSG00000020867	S1	TRUE	0
ENSMUSG00000020868	S1	FALSE	5.32552
ENSMUSG00000020869	S1	FALSE	18.3755
ENSMUSG00000020871	S1	TRUE	0.0174261
ENSMUSG00000020883	S1	FALSE	3.61973
ENSMUSG00000020884	S1	FALSE	420.206
ENSMUSG00000020888	S1	FALSE	1.72847
ENSMUSG00000020889	S1	FALSE	28.5659
ENSMUSG00000020901	S1	TRUE	0.0510421
ENSMUSG00000020902	S1	FALSE	0.849658
ENSMUSG00000020926	S1	FALSE	1.16763
ENSMUSG00000020953	S1	TRUE	0.0165148
ENSMUSG00000020973	S1	FALSE	1.02195
ENSMUSG00000021010	S1	TRUE	0
ENSMUSG00000021025	S1	FALSE	21.9609
ENSMUSG00000021033	S1	FALSE	402.463
ENSMUSG00000021055	S1	FALSE	0
ENSMUSG00000021057	S1	FALSE	0.0654962
ENSMUSG00000021062	S1	FALSE	0.0182885
ENSMUSG00000021071	S1	TRUE	0
ENSMUSG00000021087	S1	FALSE	0.254739
ENSMUSG00000021090	S1	TRUE	0
ENSMUSG00000021095	S1	TRUE	0
ENSMUSG00000021096	S1	FALSE	28.0342
ENSMUSG00000021097	S1	FALSE	8.81358
ENSMUSG00000021102	S1	FALSE	77.947
ENSMUSG00000021108	S1	TRUE	0.55577
ENSMUSG00000021125	S1	TRUE	0.0301555
ENSMUSG00000021127	S1	FALSE	17.2399
ENSMUSG00000021134	S1	FALSE	84.1501
ENSMUSG00000021135	S1	FALSE	414.165
ENSMUSG00000021136	S1	FALSE	25.5532
ENSMUSG00000021144	S1	FALSE	7.07381
ENSMUSG00000021198	S1	TRUE	0.0074127
ENSMUSG00000021210	S1	FALSE	937.866
ENSMUSG00000021217	S1	TRUE	0.0840536
ENSMUSG00000021260	S1	TRUE	0.0388211
ENSMUSG00000021263	S1	FALSE	0.116616
ENSMUSG00000021264	S1	FALSE	9.86676
ENSMUSG00000021277	S1	FALSE	1.33982
ENSMUSG00000021278	S1	TRUE	0.0254039
ENSMUSG00000021294	S1	TRUE	0.281425
ENSMUSG00000021303	S1	TRUE	0
ENSMUSG00000021314	S1	TRUE	0.00626763
ENSMUSG00000021318	S1	TRUE	0.0257719
ENSMUSG00000021338	S1	FALSE	5.8547
ENSMUSG00000021360	S1	FALSE	4.2594
ENSMUSG00000021363	S1	FALSE	0
ENSMUSG00000021364	S1	FALSE	121.181
ENSMUSG00000021365	S1	FALSE	0.400404
ENSMUSG00000021366	S1	FALSE	1.23869
ENSMUSG00000021373	S1	TRUE	0.016733
ENSMUSG00000021385	S1	FALSE	2.51567
ENSMUSG00000021395	S1	FALSE	10.5511
ENSMUSG00000021411	S1	FALSE	25.7441
ENSMUSG00000021416	S1	FALSE	0.152322
ENSMUSG00000021451	S1	FALSE	0.0879935
ENSMUSG00000021466	S1	FALSE	3.47096
ENSMUSG00000021477	S1	FALSE	220.359
ENSMUSG00000021485	S1	FALSE	0.0818171
ENSMUSG00000021493	S1	FALSE	2.20047
ENSMUSG00000021536	S1	TRUE	0.0227625
ENSMUSG00000021552	S1	FALSE	6.50117
ENSMUSG00000021567	S1	FALSE	0.044092
ENSMUSG00000021575	S1	FALSE	0
ENSMUSG00000021587	S1	TRUE	0
ENSMUSG00000021595	S1	FALSE	28.1831
ENSMUSG00000021596	S1	TRUE	0.0518354
ENSMUSG00000021613	S1	TRUE	0.150131
ENSMUSG00000021662	S1	FALSE	0
ENSMUSG00000021670	S1	FALSE	52.5616
ENSMUSG00000021678	S1	FALSE	0.0207002
ENSMUSG00000021681	S1	FALSE	6.95143
ENSMUSG00000021708	S1	FALSE	0.0508555
ENSMUSG00000021719	S1	FALSE	0.0590458
ENSMUSG00000021728	S1	TRUE	0.0453802
ENSMUSG00000021730	S1	TRUE	0.000282909
ENSMUSG00000021748	S1	FALSE	81.2523
ENSMUSG00000021751	S1	FALSE	105.273
ENSMUSG00000021754	S1	FALSE	1.17946
ENSMUSG00000021760	S1	FALSE	0.391
ENSMUSG00000021773	S1	FALSE	3.87827
ENSMUSG00000021794	S1	FALSE	319.742
ENSMUSG00000021796	S1	FALSE	3.95807
ENSMUSG00000021803	S1	FALSE	0
ENSMUSG00000021848	S1	TRUE	0
ENSMUSG00000021870	S1	FALSE	11.5891
ENSMUSG00000021890	S1	FALSE	8.17888
ENSMUSG00000021892	S1	FALSE	16.5134
ENSMUSG00000021895	S1	FALSE	5.95244
ENSMUSG00000021913	S1	TRUE	0.0117346
ENSMUSG00000021922	S1	FALSE	561.012
ENSMUSG00000021936	S1	FALSE	4.72862
ENSMUSG00000021945	S1	FALSE	2.5275
ENSMUSG00000022010	S1	TRUE	41.536
ENSMUSG00000022012	S1	TRUE	0
ENSMUSG00000022018	S1	TRUE	0
ENSMUSG00000022040	S1	FALSE	341.633
ENSMUSG00000022043	S1	TRUE	0.562143
ENSMUSG00000022053	S1	TRUE	0
ENSMUSG00000022054	S1	TRUE	0.00054811
ENSMUSG00000022091	S1	FALSE	8.33851
ENSMUSG00000022094	S1	FALSE	38.0273
ENSMUSG00000022100	S1	TRUE	2.94311
ENSMUSG00000022103	S1	TRUE	0.125563
ENSMUSG00000022105	S1	FALSE	3.43916
ENSMUSG00000022114	S1	TRUE	0.263058
ENSMUSG00000022122	S1	FALSE	1.44592
ENSMUSG00000022136	S1	FALSE	40.2361
ENSMUSG00000022146	S1	FALSE	0.216636
ENSMUSG00000022149	S1	FALSE	343.997
ENSMUSG00000022180	S1	FALSE	0.321387
ENSMUSG00000022194	S1	FALSE	28.5078
ENSMUSG00000022203	S1	TRUE	0.0278709
ENSMUSG00000022205	S1	FALSE	62.254
ENSMUSG00000022206	S1	FALSE	0.201886
ENSMUSG00000022215	S1	FALSE	16.2554
ENSMUSG00000022220	S1	TRUE	0.571597
ENSMUSG00000022221	S1	TRUE	0.175384
ENSMUSG00000022229	S1	TRUE	0.004717
ENSMUSG00000022235	S1	FALSE	134.177
ENSMUSG00000022246	S1	FALSE	3.87275
ENSMUSG00000022247	S1	FALSE	7.4751
ENSMUSG00000022263	S1	FALSE	1.01688
ENSMUSG00000022270	S1	TRUE	21.8163
ENSMUSG00000022283	S1	FALSE	74.9041
ENSMUSG00000022304	S1	FALSE	101.403
ENSMUSG00000022306	S1	TRUE	0.0741273
ENSMUSG00000022307	S1	TRUE	14.5154
ENSMUSG00000022309	S1	FALSE	0.0821614
ENSMUSG00000022330	S1	TRUE	0
ENSMUSG00000022353	S1	FALSE	32.165
ENSMUSG00000022371	S1	FALSE	7.52239
ENSMUSG00000022372	S1	FALSE	0.283443
ENSMUSG00000022376	S1	FALSE	0
ENSMUSG00000022378	S1	FALSE	2.98103
ENSMUSG00000022383	S1	FALSE	28.3976
ENSMUSG00000022389	S1	FALSE	31.6152
ENSMUSG00000022408	S1	FALSE	0.918154
ENSMUSG00000022419	S1	FALSE	20.6441
ENSMUSG00000022421	S1	TRUE	0.0193904
ENSMUSG00000022425	S1	FALSE	29.6755
ENSMUSG00000022427	S1	FALSE	36.8271
ENSMUSG00000022429	S1	FALSE	0
ENSMUSG00000022432	S1	FALSE	0.0234176
ENSMUSG00000022436	S1	FALSE	0.524357
ENSMUSG00000022438	S1	TRUE	0.52049
ENSMUSG00000022440	S1	FALSE	0.45787
ENSMUSG00000022443	S1	FALSE	13.795
ENSMUSG00000022445	S1	FALSE	446.979
ENSMUSG00000022449	S1	FALSE	0
ENSMUSG00000022450	S1	FALSE	257.927
ENSMUSG00000022462	S1	FALSE	28.5599
ENSMUSG00000022463	S1	FALSE	12.3666
ENSMUSG00000022471	S1	TRUE	8.32852
ENSMUSG00000022475	S1	FALSE	1.33966
ENSMUSG00000022479	S1	TRUE	0
ENSMUSG00000022485	S1	TRUE	0
ENSMUSG00000022488	S1	FALSE	0.445942
ENSMUSG00000022489	S1	TRUE	0.190044
ENSMUSG00000022494	S1	TRUE	0.0358376
ENSMUSG00000022507	S1	FALSE	7.1336
ENSMUSG00000022523	S1	FALSE	0.0461642
ENSMUSG00000022533	S1	FALSE	16.9256
ENSMUSG00000022546	S1	FALSE	177.914
ENSMUSG00000022553	S1	FALSE	9.79872
ENSMUSG00000022565	S1	FALSE	3.33509
ENSMUSG00000022568	S1	FALSE	4.77164
ENSMUSG00000022579	S1	FALSE	14.3769
ENSMUSG00000022587	S1	TRUE	136.207
ENSMUSG00000022594	S1	FALSE	0.166761
ENSMUSG00000022610	S1	FALSE	0.820346
ENSMUSG00000022615	S1	FALSE	30.5502
ENSMUSG00000022617	S1	FALSE	19.0742
ENSMUSG00000022679	S1	FALSE	14.8159
ENSMUSG00000022686	S1	TRUE	0
ENSMUSG00000022696	S1	FALSE	0.0135737
ENSMUSG00000022708	S1	FALSE	3.81312
ENSMUSG00000022710	S1	FALSE	10.9032
ENSMUSG00000022747	S1	FALSE	0.803424
ENSMUSG00000022754	S1	TRUE	0.319457
ENSMUSG00000022756	S1	TRUE	0.618813
ENSMUSG00000022759	S1	TRUE	0.0113566
ENSMUSG00000022763	S1	FALSE	2.26932
ENSMUSG00000022766	S1	FALSE	264.704
ENSMUSG00000022793	S1	TRUE	0.444935
ENSMUSG00000022816	S1	TRUE	1.19718
ENSMUSG00000022829	S1	FALSE	0.0367235
ENSMUSG00000022831	S1	FALSE	1.26095
ENSMUSG00000022840	S1	TRUE	0.157924
ENSMUSG00000022858	S1	FALSE	12.8888
ENSMUSG00000022871	S1	FALSE	386.586
ENSMUSG00000022875	S1	FALSE	988.826
ENSMUSG00000022877	S1	FALSE	508.869
ENSMUSG00000022894	S1	FALSE	0.151383
ENSMUSG00000022900	S1	TRUE	0.0208923
ENSMUSG00000022946	S1	FALSE	3.12919
ENSMUSG00000022952	S1	FALSE	0.0468312
ENSMUSG00000022987	S1	TRUE	0.0675719
ENSMUSG00000022994	S1	FALSE	3.32484
ENSMUSG00000022997	S1	TRUE	0
ENSMUSG00000023009	S1	FALSE	0.121306
ENSMUSG00000023019	S1	FALSE	121.68
ENSMUSG00000023020	S1	FALSE	29.1236
ENSMUSG00000023032	S1	TRUE	0.0628662
ENSMUSG00000023034	S1	FALSE	0.32144
ENSMUSG00000023036	S1	TRUE	1.62217
ENSMUSG00000023048	S1	FALSE	30.0282
ENSMUSG00000023050	S1	FALSE	5.95592
ENSMUSG00000023067	S1	TRUE	4.74221
ENSMUSG00000023070	S1	FALSE	718.823
ENSMUSG00000023088	S1	FALSE	0.19678
ENSMUSG00000023092	S1	TRUE	1.35843
ENSMUSG00000023118	S1	FALSE	16.1131
ENSMUSG00000023169	S1	FALSE	0.073959
ENSMUSG00000023176	S1	FALSE	78.1962
ENSMUSG00000023191	S1	TRUE	0.558282
ENSMUSG00000023206	S1	FALSE	13.21
ENSMUSG00000023272	S1	FALSE	21.5774
ENSMUSG00000023277	S1	FALSE	0.995349
ENSMUSG00000023286	S1	FALSE	16.4855
ENSMUSG00000023328	S1	TRUE	0.156096
ENSMUSG00000023367	S1	FALSE	102.044
ENSMUSG00000023391	S1	TRUE	0
ENSMUSG00000023443	S1	TRUE	0
ENSMUSG00000023452	S1	FALSE	11.0657
ENSMUSG00000023484	S1	TRUE	0.0120323
ENSMUSG00000023781	S1	TRUE	0.00752406
ENSMUSG00000023809	S1	FALSE	0.287596
ENSMUSG00000023827	S1	TRUE	0.253411
ENSMUSG00000023885	S1	TRUE	0.184336
ENSMUSG00000023903	S1	FALSE	0
ENSMUSG00000023909	S1	FALSE	0.392338
ENSMUSG00000023913	S1	TRUE	0.441185
ENSMUSG00000023939	S1	FALSE	61.5058
ENSMUSG00000023942	S1	FALSE	114.819
ENSMUSG00000023951	S1	FALSE	44.8207
ENSMUSG00000023952	S1	FALSE	9.66791
ENSMUSG00000023959	S1	FALSE	0.724918
ENSMUSG00000023972	S1	FALSE	0.100333
ENSMUSG00000023991	S1	FALSE	4.90898
ENSMUSG00000023999	S1	TRUE	0
ENSMUSG00000024008	S1	FALSE	0.00410339
ENSMUSG00000024012	S1	FALSE	35.1208
ENSMUSG00000024014	S1	FALSE	5.58449
ENSMUSG00000024027	S1	TRUE	0
ENSMUSG00000024030	S1	TRUE	0.732412
ENSMUSG00000024039	S1	FALSE	178.872
ENSMUSG00000024042	S1	FALSE	3.32373
ENSMUSG00000024044	S1	TRUE	0.144787
ENSMUSG00000024052	S1	FALSE	48.967
ENSMUSG00000024053	S1	FALSE	0.140349
ENSMUSG00000024064	S1	FALSE	0.0282813
ENSMUSG00000024065	S1	TRUE	10.2691
ENSMUSG00000024068	S1	FALSE	4.68391
ENSMUSG00000024085	S1	FALSE	29.3034
ENSMUSG00000024087	S1	FALSE	0.062986
ENSMUSG00000024112	S1	TRUE	0
ENSMUSG00000024120	S1	FALSE	27.8361
ENSMUSG00000024130	S1	FALSE	20.6168
ENSMUSG00000024134	S1	TRUE	0.0650475
ENSMUSG00000024142	S1	FALSE	1.44071
ENSMUSG00000024164	S1	FALSE	1670.55
ENSMUSG00000024168	S1	FALSE	3.87064
ENSMUSG00000024170	S1	FALSE	2.80838
ENSMUSG00000024176	S1	TRUE	0
ENSMUSG00000024180	S1	FALSE	4.82807
ENSMUSG00000024186	S1	TRUE	0
ENSMUSG00000024190	S1	FALSE	41.1657
ENSMUSG00000024211	S1	FALSE	0.127957
ENSMUSG00000024212	S1	FALSE	4.11659
ENSMUSG00000024219	S1	FALSE	4.64098
ENSMUSG00000024222	S1	FALSE	10.1909
ENSMUSG00000024241	S1	FALSE	3.18151
ENSMUSG00000024245	S1	TRUE	0.195096
ENSMUSG00000024254	S1	FALSE	28.4556
ENSMUSG00000024268	S1	TRUE	0.0447257
ENSMUSG00000024283	S1	FALSE	14.3842
ENSMUSG00000024309	S1	FALSE	31.4145
ENSMUSG00000024327	S1	FALSE	30.2598
ENSMUSG00000024349	S1	FALSE	0.387157
ENSMUSG00000024376	S1	FALSE	0.0345212
ENSMUSG00000024420	S1	FALSE	0.025134
ENSMUSG00000024423	S1	FALSE	1.36994
ENSMUSG00000024424	S1	TRUE	183.964
ENSMUSG00000024426	S1	FALSE	5.81851
ENSMUSG00000024430	S1	FALSE	1.39943
ENSMUSG00000024440	S1	FALSE	0.987067
ENSMUSG00000024451	S1	FALSE	1.11602
ENSMUSG00000024462	S1	FALSE	0.312866
ENSMUSG00000024501	S1	TRUE	0.389269
ENSMUSG00000024515	S1	FALSE	5.88386
ENSMUSG00000024524	S1	TRUE	0.541767
ENSMUSG00000024526	S1	TRUE	0.0190757
ENSMUSG00000024527	S1	FALSE	20.973
ENSMUSG00000024529	S1	TRUE	0.0649807
ENSMUSG00000024530	S1	TRUE	0.00671841
ENSMUSG00000024533	S1	FALSE	0.0361407
ENSMUSG00000024548	S1	FALSE	0.0155122
ENSMUSG00000024593	S1	TRUE	0
ENSMUSG00000024598	S1	TRUE	0.00746317
ENSMUSG00000024600	S1	TRUE	0.0242106
ENSMUSG00000024639	S1	FALSE	3.37482
ENSMUSG00000024659	S1	FALSE	1.21986
ENSMUSG00000024663	S1	TRUE	0.909989
ENSMUSG00000024664	S1	FALSE	0.80983
ENSMUSG00000024665	S1	FALSE	167.558
ENSMUSG00000024678	S1	FALSE	1.66417
ENSMUSG00000024687	S1	FALSE	11.16
ENSMUSG00000024694	S1	FALSE	127.676
ENSMUSG00000024696	S1	FALSE	0.305903
ENSMUSG00000024736	S1	FALSE	0.201773
ENSMUSG00000024750	S1	FALSE	11.0055
ENSMUSG00000024772	S1	FALSE	10.991
ENSMUSG00000024792	S1	FALSE	9.77303
ENSMUSG00000024798	S1	FALSE	0
ENSMUSG00000024818	S1	FALSE	13.8757
ENSMUSG00000024827	S1	FALSE	36.5929
ENSMUSG00000024835	S1	FALSE	32.7158
ENSMUSG00000024851	S1	FALSE	0.585419
ENSMUSG00000024855	S1	FALSE	0.448784
ENSMUSG00000024863	S1	FALSE	302.041
ENSMUSG00000024867	S1	FALSE	0
ENSMUSG00000024873	S1	FALSE	0.0511496
ENSMUSG00000024899	S1	FALSE	49.1311
ENSMUSG00000024905	S1	FALSE	0.29863
ENSMUSG00000024912	S1	TRUE	0.0250401
ENSMUSG00000024913	S1	FALSE	12.2323
ENSMUSG00000024921	S1	FALSE	46.1927
ENSMUSG00000024922	S1	FALSE	0.0546422
ENSMUSG00000024937	S1	FALSE	0.655065
ENSMUSG00000024941	S1	TRUE	13.3276
ENSMUSG00000024948	S1	FALSE	3.92382
ENSMUSG00000024949	S1	FALSE	23.7903
ENSMUSG00000024958	S1	FALSE	8.74839
ENSMUSG00000024962	S1	FALSE	7.18574
ENSMUSG00000024965	S1	FALSE	0.602294
ENSMUSG00000024966	S1	FALSE	29.396
ENSMUSG00000024969	S1	FALSE	4.31733
ENSMUSG00000024975	S1	FALSE	34.2283
ENSMUSG00000024978	S1	FALSE	23.8686
ENSMUSG00000024979	S1	FALSE	0.0091186
ENSMUSG00000024986	S1	FALSE	47.0616
ENSMUSG00000024987	S1	FALSE	8.18612
ENSMUSG00000025003	S1	FALSE	0.501729
ENSMUSG00000025004	S1	FALSE	34.1313
ENSMUSG00000025006	S1	FALSE	5.1488
ENSMUSG00000025019	S1	FALSE	0.622277
ENSMUSG00000025024	S1	FALSE	6.00198
ENSMUSG00000025026	S1	TRUE	2.0118
ENSMUSG00000025034	S1	FALSE	7.02171
ENSMUSG00000025044	S1	FALSE	1.32179
ENSMUSG00000025049	S1	FALSE	0.872095
ENSMUSG00000025083	S1	TRUE	0.131555
ENSMUSG00000025089	S1	FALSE	35.2706
ENSMUSG00000025094	S1	TRUE	0.421798
ENSMUSG00000025104	S1	FALSE	0.206261
ENSMUSG00000025105	S1	TRUE	0.0202063
ENSMUSG00000025127	S1	FALSE	107.9
ENSMUSG00000025128	S1	TRUE	0.0120422
ENSMUSG00000025130	S1	FALSE	492.336
ENSMUSG00000025132	S1	FALSE	31.735
ENSMUSG00000025137	S1	FALSE	259.433
ENSMUSG00000025142	S1	FALSE	44.9403
ENSMUSG00000025155	S1	FALSE	31.4634
ENSMUSG00000025158	S1	FALSE	7.15005
ENSMUSG00000025185	S1	FALSE	0.0823187
ENSMUSG00000025189	S1	TRUE	0.0316084
ENSMUSG00000025194	S1	FALSE	85.3685
ENSMUSG00000025197	S1	FALSE	190.206
ENSMUSG00000025198	S1	FALSE	14.1594
ENSMUSG00000025203	S1	TRUE	1.02224
ENSMUSG00000025209	S1	FALSE	6.17921
ENSMUSG00000025216	S1	TRUE	0
ENSMUSG00000025221	S1	TRUE	0.00902297
ENSMUSG00000025234	S1	FALSE	6.20273
ENSMUSG00000025240	S1	FALSE	19.1694
ENSMUSG00000025246	S1	FALSE	6.93483
ENSMUSG00000025271	S1	FALSE	20.3687
ENSMUSG00000025279	S1	FALSE	6.63602
ENSMUSG00000025321	S1	TRUE	0.0392015
ENSMUSG00000025333	S1	FALSE	0.0135904
ENSMUSG00000025347	S1	FALSE	434.505
ENSMUSG00000025352	S1	FALSE	0.0340452
ENSMUSG00000025354	S1	FALSE	5.32551
ENSMUSG00000025374	S1	FALSE	25.9824
ENSMUSG00000025375	S1	FALSE	0.366123
ENSMUSG00000025393	S1	FALSE	715.621
ENSMUSG00000025407	S1	TRUE	0.0102055
ENSMUSG00000025410	S1	FALSE	50.8352
ENSMUSG00000025422	S1	FALSE	0.24954
ENSMUSG00000025425	S1	TRUE	0
ENSMUSG00000025427	S1	TRUE	0.0137241
ENSMUSG00000025479	S1	FALSE	3951.35
ENSMUSG00000025510	S1	FALSE	18.8573
ENSMUSG00000025511	S1	FALSE	34.9308
ENSMUSG00000025558	S1	FALSE	1.28288
ENSMUSG00000025574	S1	FALSE	20.4134
ENSMUSG00000025608	S1	FALSE	0.835866
ENSMUSG00000025609	S1	FALSE	52.6442
ENSMUSG00000025647	S1	TRUE	11.3214
ENSMUSG00000025651	S1	FALSE	169.5
ENSMUSG00000025658	S1	FALSE	0
ENSMUSG00000025665	S1	FALSE	0.0102694
ENSMUSG00000025666	S1	FALSE	0.603582
ENSMUSG00000025723	S1	FALSE	0.362407
ENSMUSG00000025730	S1	FALSE	4.03209
ENSMUSG00000025732	S1	FALSE	30.352
ENSMUSG00000025735	S1	FALSE	0.391218
ENSMUSG00000025736	S1	FALSE	14.9581
ENSMUSG00000025738	S1	TRUE	0.0177345
ENSMUSG00000025743	S1	TRUE	3.32475
ENSMUSG00000025746	S1	FALSE	0
ENSMUSG00000025762	S1	FALSE	38.5926
ENSMUSG00000025789	S1	FALSE	0.0300806
ENSMUSG00000025790	S1	FALSE	0.584905
ENSMUSG00000025792	S1	FALSE	80.3185
ENSMUSG00000025795	S1	FALSE	22.26
ENSMUSG00000025812	S1	FALSE	22.1589
ENSMUSG00000025816	S1	FALSE	1.31177
ENSMUSG00000025862	S1	FALSE	7.70694
ENSMUSG00000025875	S1	FALSE	0.97348
ENSMUSG00000025876	S1	TRUE	0.164656
ENSMUSG00000025880	S1	FALSE	2.34914
ENSMUSG00000025889	S1	FALSE	0.321629
ENSMUSG00000025902	S1	TRUE	0.279148
ENSMUSG00000025911	S1	FALSE	50.2553
ENSMUSG00000025916	S1	TRUE	0.57547
ENSMUSG00000025936	S1	FALSE	15.5498
ENSMUSG00000025949	S1	FALSE	1.64796
ENSMUSG00000025977	S1	FALSE	0
ENSMUSG00000025991	S1	FALSE	729.076
ENSMUSG00000025997	S1	FALSE	0.00391777
ENSMUSG00000026014	S1	FALSE	9.93783
ENSMUSG00000026018	S1	FALSE	0.5032
ENSMUSG00000026031	S1	FALSE	21.1566
ENSMUSG00000026062	S1	TRUE	0
ENSMUSG00000026064	S1	FALSE	48.5283
ENSMUSG00000026074	S1	TRUE	1.27596
ENSMUSG00000026080	S1	FALSE	0.0311387
ENSMUSG00000026082	S1	FALSE	3.52714
ENSMUSG00000026109	S1	FALSE	0.305095
ENSMUSG00000026123	S1	FALSE	3.44277
ENSMUSG00000026131	S1	TRUE	11.4565
ENSMUSG00000026156	S1	TRUE	0.0167712
ENSMUSG00000026159	S1	FALSE	4.6522
ENSMUSG00000026185	S1	FALSE	1.1833
ENSMUSG00000026200	S1	FALSE	1.0877
ENSMUSG00000026211	S1	TRUE	0.196692
ENSMUSG00000026219	S1	FALSE	27.4368
ENSMUSG00000026227	S1	FALSE	18.6284
ENSMUSG00000026249	S1	TRUE	1.57898
ENSMUSG00000026259	S1	TRUE	9.94369
ENSMUSG00000026274	S1	FALSE	0.108012
ENSMUSG00000026301	S1	TRUE	0
ENSMUSG00000026321	S1	TRUE	0.0633252
ENSMUSG00000026347	S1	FALSE	0.0179986
ENSMUSG00000026348	S1	FALSE	9.4348
ENSMUSG00000026398	S1	FALSE	10.0294
ENSMUSG00000026405	S1	FALSE	217.82
ENSMUSG00000026435	S1	FALSE	10.4957
ENSMUSG00000026447	S1	FALSE	0.718585
ENSMUSG00000026468	S1	FALSE	0
ENSMUSG00000026473	S1	FALSE	303.771
ENSMUSG00000026514	S1	TRUE	0
ENSMUSG00000026526	S1	FALSE	115.901
ENSMUSG00000026546	S1	TRUE	0.0836175
ENSMUSG00000026547	S1	TRUE	5.98744
ENSMUSG00000026558	S1	FALSE	4.20587
ENSMUSG00000026567	S1	FALSE	0.0103173
ENSMUSG00000026576	S1	FALSE	20.2622
ENSMUSG00000026586	S1	FALSE	0.0566787
ENSMUSG00000026604	S1	TRUE	0.0948437
ENSMUSG00000026620	S1	TRUE	0.277559
ENSMUSG00000026621	S1	FALSE	268.505
ENSMUSG00000026623	S1	FALSE	20.7485
ENSMUSG00000026657	S1	TRUE	0.435272
ENSMUSG00000026676	S1	TRUE	0.312036
ENSMUSG00000026712	S1	FALSE	5.17937
ENSMUSG00000026715	S1	FALSE	2360.12
ENSMUSG00000026728	S1	TRUE	5.81234
ENSMUSG00000026737	S1	TRUE	0.849978
ENSMUSG00000026748	S1	TRUE	0.146989
ENSMUSG00000026764	S1	TRUE	0.00266824
ENSMUSG00000026765	S1	TRUE	0
ENSMUSG00000026778	S1	TRUE	0.22474
ENSMUSG00000026786	S1	TRUE	0.263412
ENSMUSG00000026790	S1	FALSE	2.51236
ENSMUSG00000026819	S1	FALSE	75.9193
ENSMUSG00000026826	S1	TRUE	0.0823864
ENSMUSG00000026833	S1	TRUE	1.03034
ENSMUSG00000026834	S1	FALSE	0.0110785
ENSMUSG00000026836	S1	FALSE	4.19325
ENSMUSG00000026837	S1	TRUE	0.579395
ENSMUSG00000026839	S1	FALSE	232.97
ENSMUSG00000026841	S1	TRUE	0
ENSMUSG00000026842	S1	FALSE	3.55156
ENSMUSG00000026853	S1	FALSE	6.607
ENSMUSG00000026858	S1	FALSE	14.0723
ENSMUSG00000026864	S1	FALSE	327.005
ENSMUSG00000026872	S1	FALSE	0.722817
ENSMUSG00000026875	S1	TRUE	0.162093
ENSMUSG00000026879	S1	TRUE	6.38906
ENSMUSG00000026890	S1	FALSE	0.764906
ENSMUSG00000026915	S1	FALSE	6.09059
ENSMUSG00000026918	S1	FALSE	5.70751
ENSMUSG00000026926	S1	FALSE	17.6162
ENSMUSG00000026933	S1	FALSE	2.06259
ENSMUSG00000026938	S1	FALSE	13.7218
ENSMUSG00000026974	S1	FALSE	4.05293
ENSMUSG00000026994	S1	FALSE	0.106506
ENSMUSG00000027004	S1	FALSE	0.299078
ENSMUSG00000027009	S1	TRUE	0.101741
ENSMUSG00000027011	S1	FALSE	13.995
ENSMUSG00000027015	S1	TRUE	0.0176902
ENSMUSG00000027070	S1	FALSE	0.0265526
ENSMUSG00000027102	S1	TRUE	0
ENSMUSG00000027168	S1	TRUE	0.082447
ENSMUSG00000027188	S1	TRUE	0.609327
ENSMUSG00000027199	S1	TRUE	2.04081
ENSMUSG00000027204	S1	TRUE	0.208886
ENSMUSG00000027221	S1	TRUE	0.0668879
ENSMUSG00000027223	S1	FALSE	0.386814
ENSMUSG00000027243	S1	FALSE	6.4994
ENSMUSG00000027249	S1	FALSE	845.483
ENSMUSG00000027253	S1	FALSE	2.09013
ENSMUSG00000027261	S1	FALSE	145.122
ENSMUSG00000027312	S1	FALSE	7.04774
ENSMUSG00000027315	S1	TRUE	0.254657
ENSMUSG00000027339	S1	FALSE	0.16258
ENSMUSG00000027351	S1	FALSE	1.96787
ENSMUSG00000027358	S1	TRUE	2.38055
ENSMUSG00000027359	S1	FALSE	500.442
ENSMUSG00000027360	S1	FALSE	1.19754
ENSMUSG00000027361	S1	FALSE	2.5893
ENSMUSG00000027368	S1	FALSE	0.0643349
ENSMUSG00000027375	S1	TRUE	0.0881329
ENSMUSG00000027399	S1	FALSE	0.780595
ENSMUSG00000027408	S1	TRUE	0.365634
ENSMUSG00000027419	S1	TRUE	0
ENSMUSG00000027422	S1	FALSE	107.409
ENSMUSG00000027435	S1	TRUE	0.395514
ENSMUSG00000027457	S1	FALSE	0.00557793
ENSMUSG00000027465	S1	FALSE	9.11695
ENSMUSG00000027474	S1	TRUE	0.85952
ENSMUSG00000027489	S1	FALSE	0.0792064
ENSMUSG00000027509	S1	FALSE	8.36986
ENSMUSG00000027513	S1	FALSE	912.174
ENSMUSG00000027547	S1	TRUE	0
ENSMUSG00000027559	S1	FALSE	1450.88
ENSMUSG00000027566	S1	FALSE	91.5577
ENSMUSG00000027574	S1	TRUE	0.0228103
ENSMUSG00000027577	S1	FALSE	0.689009
ENSMUSG00000027583	S1	FALSE	0.707863
ENSMUSG00000027597	S1	FALSE	784.781
ENSMUSG00000027646	S1	TRUE	0.365513
ENSMUSG00000027652	S1	FALSE	1.84753
ENSMUSG00000027660	S1	FALSE	1.52666
ENSMUSG00000027661	S1	TRUE	0.031574
ENSMUSG00000027669	S1	FALSE	0.412279
ENSMUSG00000027690	S1	FALSE	119.389
ENSMUSG00000027715	S1	FALSE	0.487827
ENSMUSG00000027716	S1	FALSE	0.330222
ENSMUSG00000027719	S1	TRUE	0
ENSMUSG00000027737	S1	FALSE	0.0068234
ENSMUSG00000027752	S1	FALSE	4.6635
ENSMUSG00000027793	S1	TRUE	0
ENSMUSG00000027799	S1	FALSE	0.149679
ENSMUSG00000027800	S1	FALSE	7.02914
ENSMUSG00000027820	S1	FALSE	5.404
ENSMUSG00000027840	S1	FALSE	0.0949804
ENSMUSG00000027843	S1	FALSE	0.263787
ENSMUSG00000027848	S1	TRUE	0.423602
ENSMUSG00000027864	S1	FALSE	0.53196
ENSMUSG00000027868	S1	TRUE	0
ENSMUSG00000027870	S1	TRUE	0.0772538
ENSMUSG00000027875	S1	FALSE	603.244
ENSMUSG00000027931	S1	FALSE	1.79327
ENSMUSG00000027932	S1	FALSE	0.137997
ENSMUSG00000027942	S1	FALSE	22.5442
ENSMUSG00000027947	S1	FALSE	9.50279
ENSMUSG00000027954	S1	FALSE	16.7407
ENSMUSG00000027962	S1	FALSE	1.4964
ENSMUSG00000027966	S1	TRUE	0
ENSMUSG00000027967	S1	TRUE	0
ENSMUSG00000027985	S1	TRUE	0.0251309
ENSMUSG00000027996	S1	TRUE	0
ENSMUSG00000028001	S1	FALSE	1627.01
ENSMUSG00000028011	S1	FALSE	869.151
ENSMUSG00000028020	S1	FALSE	0.506552
ENSMUSG00000028033	S1	FALSE	0.00576058
ENSMUSG00000028036	S1	FALSE	0.0199084
ENSMUSG00000028039	S1	FALSE	0.0767901
ENSMUSG00000028042	S1	FALSE	18.1184
ENSMUSG00000028051	S1	FALSE	19.3471
ENSMUSG00000028059	S1	TRUE	0.495325
ENSMUSG00000028072	S1	TRUE	0.0309212
ENSMUSG00000028108	S1	FALSE	53.8535
ENSMUSG00000028111	S1	FALSE	0.260783
ENSMUSG00000028124	S1	FALSE	88.6528
ENSMUSG00000028156	S1	FALSE	28.1144
ENSMUSG00000028158	S1	FALSE	67.5946
ENSMUSG00000028163	S1	FALSE	6.61652
ENSMUSG00000028173	S1	FALSE	0.880592
ENSMUSG00000028186	S1	FALSE	904.149
ENSMUSG00000028194	S1	FALSE	23.4892
ENSMUSG00000028211	S1	FALSE	8.60243
ENSMUSG00000028240	S1	FALSE	30.3668
ENSMUSG00000028246	S1	TRUE	0
ENSMUSG00000028278	S1	TRUE	0.207501
ENSMUSG00000028291	S1	FALSE	11.8342
ENSMUSG00000028307	S1	FALSE	1754.63
ENSMUSG00000028318	S1	FALSE	3.15928
ENSMUSG00000028347	S1	FALSE	0.0337867
ENSMUSG00000028354	S1	TRUE	0.657405
ENSMUSG00000028356	S1	FALSE	1415.08
ENSMUSG00000028358	S1	FALSE	2.3625
ENSMUSG00000028370	S1	FALSE	0.00505856
ENSMUSG00000028382	S1	FALSE	7.90705
ENSMUSG00000028392	S1	TRUE	0.0302336
ENSMUSG00000028410	S1	FALSE	93.572
ENSMUSG00000028417	S1	TRUE	0.0200114
ENSMUSG00000028426	S1	FALSE	49.8257
ENSMUSG00000028435	S1	FALSE	0.0118953
ENSMUSG00000028444	S1	FALSE	0.726032
ENSMUSG00000028459	S1	FALSE	3.90267
ENSMUSG00000028465	S1	FALSE	8.63549
ENSMUSG00000028468	S1	FALSE	5.64609
ENSMUSG00000028469	S1	FALSE	10.1313
ENSMUSG00000028480	S1	TRUE	0.20495
ENSMUSG00000028487	S1	FALSE	0.0104977
ENSMUSG00000028488	S1	TRUE	0.0611004
ENSMUSG00000028497	S1	FALSE	0.416587
ENSMUSG00000028525	S1	TRUE	3.25679
ENSMUSG00000028528	S1	TRUE	0
ENSMUSG00000028530	S1	FALSE	16.5108
ENSMUSG00000028541	S1	TRUE	0.0709792
ENSMUSG00000028542	S1	FALSE	12.0377
ENSMUSG00000028545	S1	TRUE	0.0485123
ENSMUSG00000028553	S1	FALSE	397.995
ENSMUSG00000028568	S1	FALSE	27.3672
ENSMUSG00000028599	S1	FALSE	7.88203
ENSMUSG00000028600	S1	FALSE	1.16737
ENSMUSG00000028613	S1	TRUE	0.0450574
ENSMUSG00000028630	S1	FALSE	4.37353
ENSMUSG00000028631	S1	TRUE	0.050874
ENSMUSG00000028646	S1	FALSE	13.4199
ENSMUSG00000028655	S1	FALSE	23.8768
ENSMUSG00000028664	S1	TRUE	0.0557687
ENSMUSG00000028680	S1	FALSE	24.0168
ENSMUSG00000028691	S1	FALSE	742.948
ENSMUSG00000028717	S1	TRUE	0.0889428
ENSMUSG00000028745	S1	FALSE	44.06
ENSMUSG00000028763	S1	FALSE	3.92209
ENSMUSG00000028773	S1	TRUE	0
ENSMUSG00000028776	S1	TRUE	6.36856
ENSMUSG00000028778	S1	FALSE	0
ENSMUSG00000028780	S1	TRUE	0.0926014
ENSMUSG00000028788	S1	FALSE	36.0932
ENSMUSG00000028790	S1	FALSE	7.00121
ENSMUSG00000028792	S1	FALSE	123.042
ENSMUSG00000028801	S1	FALSE	0.0489927
ENSMUSG00000028826	S1	FALSE	9.7448
ENSMUSG00000028843	S1	FALSE	4.97834
ENSMUSG00000028851	S1	FALSE	36.3813
ENSMUSG00000028854	S1	FALSE	1.68705
ENSMUSG00000028860	S1	FALSE	1.95395
ENSMUSG00000028865	S1	FALSE	0
ENSMUSG00000028889	S1	FALSE	11.5194
ENSMUSG00000028906	S1	TRUE	19.0764
ENSMUSG00000028911	S1	FALSE	6.24316
ENSMUSG00000028926	S1	FALSE	0.21216
ENSMUSG00000028927	S1	TRUE	0.037857
ENSMUSG00000028936	S1	FALSE	174.592
ENSMUSG00000028940	S1	TRUE	0
ENSMUSG00000028948	S1	FALSE	4.86573
ENSMUSG00000028954	S1	FALSE	7.99265
ENSMUSG00000028955	S1	FALSE	4.98358
ENSMUSG00000028962	S1	FALSE	7.64694
ENSMUSG00000028978	S1	TRUE	0.397074
ENSMUSG00000028982	S1	FALSE	6.35841
ENSMUSG00000029004	S1	FALSE	3.73689
ENSMUSG00000029007	S1	TRUE	0.610379
ENSMUSG00000029009	S1	FALSE	1.31857
ENSMUSG00000029026	S1	TRUE	0
ENSMUSG00000029048	S1	FALSE	55.4963
ENSMUSG00000029050	S1	FALSE	3.90437
ENSMUSG00000029054	S1	TRUE	0.113027
ENSMUSG00000029061	S1	TRUE	0.483746
ENSMUSG00000029063	S1	FALSE	56.348
ENSMUSG00000029068	S1	FALSE	19.1541
ENSMUSG00000029070	S1	FALSE	2.78139
ENSMUSG00000029084	S1	TRUE	2.26326
ENSMUSG00000029093	S1	FALSE	0.0064434
ENSMUSG00000029094	S1	FALSE	0.0754592
ENSMUSG00000029101	S1	FALSE	1.06979
ENSMUSG00000029110	S1	FALSE	21.3859
ENSMUSG00000029122	S1	FALSE	0.491286
ENSMUSG00000029126	S1	FALSE	0.300221
ENSMUSG00000029149	S1	FALSE	0.933202
ENSMUSG00000029155	S1	TRUE	0
ENSMUSG00000029156	S1	TRUE	0.285423
ENSMUSG00000029163	S1	FALSE	5.50678
ENSMUSG00000029174	S1	TRUE	0.790761
ENSMUSG00000029178	S1	FALSE	9.36228
ENSMUSG00000029196	S1	FALSE	5.90654
ENSMUSG00000029206	S1	FALSE	0.0891608
ENSMUSG00000029248	S1	FALSE	0
ENSMUSG00000029260	S1	FALSE	166.025
ENSMUSG00000029273	S1	FALSE	65.3013
ENSMUSG00000029275	S1	TRUE	0
ENSMUSG00000029287	S1	FALSE	1.11314
ENSMUSG00000029291	S1	FALSE	9.08727
ENSMUSG00000029299	S1	FALSE	0.328128
ENSMUSG00000029322	S1	FALSE	4.34925
ENSMUSG00000029330	S1	TRUE	0.0349903
ENSMUSG00000029337	S1	TRUE	0.00082542
ENSMUSG00000029344	S1	FALSE	13.7627
ENSMUSG00000029359	S1	TRUE	0.0602154
ENSMUSG00000029364	S1	FALSE	23.3865
ENSMUSG00000029368	S1	FALSE	18672.3
ENSMUSG00000029371	S1	TRUE	0.0135015
ENSMUSG00000029377	S1	TRUE	0.0332513
ENSMUSG00000029379	S1	TRUE	0.000382757
ENSMUSG00000029381	S1	FALSE	1.20244
ENSMUSG00000029404	S1	FALSE	18.4592
ENSMUSG00000029426	S1	FALSE	30.6155
ENSMUSG00000029433	S1	TRUE	12.8507
ENSMUSG00000029439	S1	FALSE	5.27902
ENSMUSG00000029445	S1	FALSE	1373.96
ENSMUSG00000029458	S1	FALSE	39.2678
ENSMUSG00000029465	S1	FALSE	59.6776
ENSMUSG00000029467	S1	FALSE	33.353
ENSMUSG00000029468	S1	TRUE	0.400942
ENSMUSG00000029482	S1	FALSE	35.814
ENSMUSG00000029503	S1	TRUE	0
ENSMUSG00000029535	S1	FALSE	13.2104
ENSMUSG00000029550	S1	FALSE	4.03579
ENSMUSG00000029553	S1	FALSE	0.49888
ENSMUSG00000029556	S1	FALSE	7.86319
ENSMUSG00000029561	S1	FALSE	1.1052
ENSMUSG00000029570	S1	TRUE	0.703726
ENSMUSG00000029576	S1	FALSE	0
ENSMUSG00000029578	S1	FALSE	12.3093
ENSMUSG00000029581	S1	TRUE	1.03437
ENSMUSG00000029592	S1	TRUE	3.62581
ENSMUSG00000029597	S1	FALSE	136.939
ENSMUSG00000029602	S1	TRUE	0.0117194
ENSMUSG00000029627	S1	FALSE	2.445
ENSMUSG00000029630	S1	FALSE	214.03
ENSMUSG00000029638	S1	FALSE	0.363576
ENSMUSG00000029648	S1	FALSE	0.766589
ENSMUSG00000029651	S1	TRUE	0.419796
ENSMUSG00000029661	S1	TRUE	2.24861
ENSMUSG00000029664	S1	FALSE	52.4859
ENSMUSG00000029695	S1	FALSE	79.6838
ENSMUSG00000029705	S1	FALSE	7.82533
ENSMUSG00000029710	S1	FALSE	4.41838
ENSMUSG00000029712	S1	TRUE	0
ENSMUSG00000029713	S1	FALSE	68.5565
ENSMUSG00000029718	S1	FALSE	3.02365
ENSMUSG00000029722	S1	FALSE	13.3175
ENSMUSG00000029727	S1	FALSE	47.4137
ENSMUSG00000029729	S1	FALSE	3.29553
ENSMUSG00000029730	S1	FALSE	3.44104
ENSMUSG00000029752	S1	FALSE	0.887051
ENSMUSG00000029754	S1	TRUE	0.00491279
ENSMUSG00000029762	S1	FALSE	0.926678
ENSMUSG00000029765	S1	FALSE	0.11238
ENSMUSG00000029769	S1	FALSE	0
ENSMUSG00000029771	S1	FALSE	8.26859
ENSMUSG00000029814	S1	FALSE	0.2549
ENSMUSG00000029819	S1	TRUE	0.0447967
ENSMUSG00000029832	S1	TRUE	0.118046
ENSMUSG00000029860	S1	FALSE	11.1531
ENSMUSG00000029861	S1	FALSE	0
ENSMUSG00000029869	S1	TRUE	0.0686855
ENSMUSG00000029913	S1	TRUE	0.0684307
ENSMUSG00000030004	S1	FALSE	14.4489
ENSMUSG00000030020	S1	FALSE	0.114431
ENSMUSG00000030022	S1	FALSE	0.163813
ENSMUSG00000030047	S1	TRUE	0.189945
ENSMUSG00000030055	S1	FALSE	34.0721
ENSMUSG00000030087	S1	FALSE	75.0859
ENSMUSG00000030088	S1	FALSE	485.59
ENSMUSG00000030089	S1	FALSE	0.523265
ENSMUSG00000030093	S1	TRUE	0
ENSMUSG00000030103	S1	FALSE	46.451
ENSMUSG00000030104	S1	FALSE	34.8148
ENSMUSG00000030157	S1	FALSE	91.9249
ENSMUSG00000030159	S1	FALSE	3.08643
ENSMUSG00000030168	S1	FALSE	113.64
ENSMUSG00000030189	S1	FALSE	10.5865
ENSMUSG00000030201	S1	FALSE	6.56042
ENSMUSG00000030220	S1	FALSE	2.90206
ENSMUSG00000030231	S1	FALSE	8.67
ENSMUSG00000030232	S1	FALSE	5.54078
ENSMUSG00000030236	S1	FALSE	320.305
ENSMUSG00000030244	S1	FALSE	72.6598
ENSMUSG00000030249	S1	FALSE	1.20529
ENSMUSG00000030263	S1	FALSE	0.5307
ENSMUSG00000030275	S1	FALSE	9.61261
ENSMUSG00000030276	S1	FALSE	0.361667
ENSMUSG00000030302	S1	FALSE	0.0475648
ENSMUSG00000030304	S1	FALSE	20.2545
ENSMUSG00000030306	S1	FALSE	0.0851083
ENSMUSG00000030359	S1	FALSE	1452.51
ENSMUSG00000030374	S1	FALSE	7.95522
ENSMUSG00000030376	S1	FALSE	0
ENSMUSG00000030378	S1	FALSE	503.546
ENSMUSG00000030401	S1	FALSE	0.151096
ENSMUSG00000030409	S1	FALSE	4.03169
ENSMUSG00000030410	S1	FALSE	6.1163
ENSMUSG00000030411	S1	FALSE	0.075249
ENSMUSG00000030428	S1	TRUE	0.158872
ENSMUSG00000030483	S1	FALSE	10.1135
ENSMUSG00000030498	S1	FALSE	14.6095
ENSMUSG00000030505	S1	FALSE	2.38597
ENSMUSG00000030513	S1	FALSE	20.0728
ENSMUSG00000030519	S1	TRUE	0.0234786
ENSMUSG00000030525	S1	FALSE	0.0100165
ENSMUSG00000030583	S1	FALSE	1.85123
ENSMUSG00000030591	S1	FALSE	69.934
ENSMUSG00000030629	S1	FALSE	49.3785
ENSMUSG00000030657	S1	TRUE	0
ENSMUSG00000030669	S1	FALSE	0
ENSMUSG00000030671	S1	FALSE	11.7734
ENSMUSG00000030678	S1	FALSE	15.1092
ENSMUSG00000030688	S1	FALSE	617.816
ENSMUSG00000030704	S1	FALSE	16.2461
ENSMUSG00000030707	S1	FALSE	1.20065
ENSMUSG00000030711	S1	FALSE	184.963
ENSMUSG00000030727	S1	FALSE	3.04108
ENSMUSG00000030733	S1	FALSE	8.24979
ENSMUSG00000030747	S1	FALSE	249.63
ENSMUSG00000030757	S1	FALSE	0.0092662
ENSMUSG00000030779	S1	FALSE	5.90232
ENSMUSG00000030793	S1	FALSE	0.554599
ENSMUSG00000030798	S1	TRUE	0.828068
ENSMUSG00000030811	S1	FALSE	0.809934
ENSMUSG00000030826	S1	FALSE	13.163
ENSMUSG00000030827	S1	FALSE	0.340785
ENSMUSG00000030844	S1	TRUE	0.961235
ENSMUSG00000030849	S1	FALSE	7.93999
ENSMUSG00000030895	S1	FALSE	2311.35
ENSMUSG00000030909	S1	FALSE	23.5776
ENSMUSG00000030972	S1	FALSE	41.5296
ENSMUSG00000031016	S1	FALSE	1.9846
ENSMUSG00000031024	S1	FALSE	4.96119
ENSMUSG00000031093	S1	TRUE	0.144095
ENSMUSG00000031099	S1	FALSE	0.00884387
ENSMUSG00000031119	S1	FALSE	17.6252
ENSMUSG00000031133	S1	FALSE	0.354742
ENSMUSG00000031137	S1	FALSE	0.00049947
ENSMUSG00000031138	S1	FALSE	65.0445
ENSMUSG00000031139	S1	FALSE	0.0051033
ENSMUSG00000031144	S1	FALSE	0.0774004
ENSMUSG00000031146	S1	FALSE	0.700788
ENSMUSG00000031149	S1	FALSE	1.33567
ENSMUSG00000031155	S1	FALSE	1.66757
ENSMUSG00000031173	S1	FALSE	243.158
ENSMUSG00000031189	S1	TRUE	0.00441947
ENSMUSG00000031207	S1	FALSE	2.57911
ENSMUSG00000031217	S1	FALSE	3.05072
ENSMUSG00000031227	S1	FALSE	0.848291
ENSMUSG00000031229	S1	FALSE	4.96651
ENSMUSG00000031230	S1	TRUE	0.0120797
ENSMUSG00000031303	S1	FALSE	0.0992931
ENSMUSG00000031309	S1	FALSE	1.20647
ENSMUSG00000031340	S1	FALSE	0
ENSMUSG00000031342	S1	FALSE	0.0903007
ENSMUSG00000031349	S1	FALSE	55.6208
ENSMUSG00000031353	S1	FALSE	23.4733
ENSMUSG00000031374	S1	FALSE	0.0018779
ENSMUSG00000031375	S1	FALSE	27.4421
ENSMUSG00000031383	S1	FALSE	0.0215122
ENSMUSG00000031389	S1	FALSE	1.01391
ENSMUSG00000031392	S1	FALSE	15.4441
ENSMUSG00000031398	S1	FALSE	0.0752753
ENSMUSG00000031399	S1	FALSE	8.60855
ENSMUSG00000031422	S1	FALSE	37.821
ENSMUSG00000031428	S1	FALSE	0.0101205
ENSMUSG00000031431	S1	FALSE	74.3514
ENSMUSG00000031434	S1	FALSE	0.432538
ENSMUSG00000031441	S1	FALSE	0.907893
ENSMUSG00000031442	S1	TRUE	0.04705
ENSMUSG00000031444	S1	FALSE	212.72
ENSMUSG00000031445	S1	FALSE	103.293
ENSMUSG00000031451	S1	FALSE	7.06571
ENSMUSG00000031465	S1	FALSE	0.216464
ENSMUSG00000031486	S1	FALSE	0.705401
ENSMUSG00000031497	S1	TRUE	0.123944
ENSMUSG00000031538	S1	FALSE	0.136035
ENSMUSG00000031543	S1	TRUE	0.00325258
ENSMUSG00000031545	S1	FALSE	29.7132
ENSMUSG00000031548	S1	TRUE	0.131313
ENSMUSG00000031549	S1	FALSE	38.923
ENSMUSG00000031561	S1	FALSE	1.57228
ENSMUSG00000031565	S1	FALSE	1.75679
ENSMUSG00000031594	S1	FALSE	110.704
ENSMUSG00000031596	S1	FALSE	61.5636
ENSMUSG00000031636	S1	TRUE	0.0546707
ENSMUSG00000031645	S1	FALSE	44.9196
ENSMUSG00000031659	S1	TRUE	0.15912
ENSMUSG00000031661	S1	TRUE	0.850977
ENSMUSG00000031668	S1	FALSE	3.74126
ENSMUSG00000031706	S1	FALSE	1.38966
ENSMUSG00000031709	S1	TRUE	0.0758673
ENSMUSG00000031722	S1	FALSE	1497.93
ENSMUSG00000031725	S1	FALSE	240.879
ENSMUSG00000031737	S1	FALSE	0
ENSMUSG00000031748	S1	TRUE	0.0569007
ENSMUSG00000031749	S1	FALSE	0.291354
ENSMUSG00000031751	S1	FALSE	81.1125
ENSMUSG00000031753	S1	FALSE	19.8943
ENSMUSG00000031760	S1	FALSE	0
ENSMUSG00000031762	S1	FALSE	20.8016
ENSMUSG00000031770	S1	FALSE	247.924
ENSMUSG00000031778	S1	TRUE	0.103883
ENSMUSG00000031785	S1	FALSE	0.62346
ENSMUSG00000031803	S1	TRUE	0.345525
ENSMUSG00000031805	S1	FALSE	0.972177
ENSMUSG00000031833	S1	FALSE	5.6813
ENSMUSG00000031837	S1	FALSE	0.0928102
ENSMUSG00000031838	S1	FALSE	10.8783
ENSMUSG00000031840	S1	FALSE	2.86666
ENSMUSG00000031841	S1	TRUE	0.555935
ENSMUSG00000031844	S1	FALSE	136.654
ENSMUSG00000031861	S1	FALSE	0.117591
ENSMUSG00000031871	S1	TRUE	2.8924
ENSMUSG00000031872	S1	TRUE	0.00641137
ENSMUSG00000031875	S1	TRUE	2.01734
ENSMUSG00000031880	S1	FALSE	0.0535763
ENSMUSG00000031883	S1	FALSE	0.593624
ENSMUSG00000031887	S1	FALSE	6.70606
ENSMUSG00000031891	S1	FALSE	0
ENSMUSG00000031897	S1	FALSE	19.8105
ENSMUSG00000031904	S1	TRUE	0.0264113
ENSMUSG00000031910	S1	TRUE	0.0245839
ENSMUSG00000031917	S1	FALSE	3.2867
ENSMUSG00000031932	S1	TRUE	0
ENSMUSG00000031937	S1	TRUE	0.0631254
ENSMUSG00000031939	S1	FALSE	3.60706
ENSMUSG00000031963	S1	TRUE	0.0508823
ENSMUSG00000031965	S1	FALSE	0.272116
ENSMUSG00000031980	S1	FALSE	248.356
ENSMUSG00000031987	S1	FALSE	6.79021
ENSMUSG00000031990	S1	FALSE	0.269168
ENSMUSG00000031995	S1	FALSE	0.181157
ENSMUSG00000032014	S1	FALSE	105.765
ENSMUSG00000032038	S1	FALSE	36.1786
ENSMUSG00000032050	S1	FALSE	40.0656
ENSMUSG00000032058	S1	FALSE	3.78113
ENSMUSG00000032064	S1	FALSE	2.967
ENSMUSG00000032078	S1	FALSE	17.1458
ENSMUSG00000032079	S1	FALSE	509.446
ENSMUSG00000032080	S1	FALSE	56.931
ENSMUSG00000032083	S1	FALSE	6419.67
ENSMUSG00000032092	S1	FALSE	16.463
ENSMUSG00000032098	S1	FALSE	0.967893
ENSMUSG00000032101	S1	TRUE	0.00263748
ENSMUSG00000032125	S1	TRUE	1.64549
ENSMUSG00000032179	S1	TRUE	0.666529
ENSMUSG00000032192	S1	FALSE	0.144747
ENSMUSG00000032215	S1	FALSE	11.2505
ENSMUSG00000032224	S1	TRUE	0.75569
ENSMUSG00000032231	S1	TRUE	4.84366
ENSMUSG00000032246	S1	FALSE	0.803025
ENSMUSG00000032249	S1	FALSE	130.48
ENSMUSG00000032254	S1	FALSE	0.0855307
ENSMUSG00000032262	S1	FALSE	0
ENSMUSG00000032280	S1	FALSE	2.65254
ENSMUSG00000032293	S1	FALSE	13.4372
ENSMUSG00000032307	S1	FALSE	7.08498
ENSMUSG00000032311	S1	FALSE	4.67553
ENSMUSG00000032316	S1	FALSE	8.84615
ENSMUSG00000032318	S1	TRUE	0
ENSMUSG00000032323	S1	TRUE	0
ENSMUSG00000032334	S1	TRUE	0.312622
ENSMUSG00000032350	S1	FALSE	52.8825
ENSMUSG00000032356	S1	TRUE	0.000837157
ENSMUSG00000032368	S1	TRUE	0.00328153
ENSMUSG00000032369	S1	FALSE	7.69578
ENSMUSG00000032373	S1	TRUE	0
ENSMUSG00000032374	S1	TRUE	0.129293
ENSMUSG00000032394	S1	TRUE	0
ENSMUSG00000032402	S1	FALSE	1.84069
ENSMUSG00000032420	S1	FALSE	1.06545
ENSMUSG00000032446	S1	TRUE	0.00526067
ENSMUSG00000032452	S1	FALSE	0.04009
ENSMUSG00000032462	S1	FALSE	2.80399
ENSMUSG00000032475	S1	FALSE	11.5528
ENSMUSG00000032482	S1	FALSE	0.50011
ENSMUSG00000032487	S1	TRUE	0
ENSMUSG00000032491	S1	FALSE	0.515845
ENSMUSG00000032492	S1	FALSE	2.59509
ENSMUSG00000032507	S1	FALSE	1.10058
ENSMUSG00000032512	S1	FALSE	4.41474
ENSMUSG00000032513	S1	FALSE	9.24244
ENSMUSG00000032528	S1	TRUE	4.87818
ENSMUSG00000032531	S1	FALSE	8.12564
ENSMUSG00000032549	S1	TRUE	0.0707131
ENSMUSG00000032555	S1	FALSE	1.83523
ENSMUSG00000032562	S1	FALSE	25.5805
ENSMUSG00000032589	S1	FALSE	0.00726772
ENSMUSG00000032596	S1	FALSE	3.44232
ENSMUSG00000032598	S1	FALSE	1.31713
ENSMUSG00000032609	S1	FALSE	3.66551
ENSMUSG00000032624	S1	FALSE	2.51562
ENSMUSG00000032640	S1	FALSE	0.28044
ENSMUSG00000032641	S1	FALSE	2.01783
ENSMUSG00000032643	S1	FALSE	0.150926
ENSMUSG00000032714	S1	FALSE	0.522625
ENSMUSG00000032726	S1	FALSE	0
ENSMUSG00000032741	S1	FALSE	9.93614
ENSMUSG00000032786	S1	FALSE	422.919
ENSMUSG00000032796	S1	TRUE	0.198875
ENSMUSG00000032808	S1	FALSE	6.55168
ENSMUSG00000032816	S1	TRUE	0.0358157
ENSMUSG00000032849	S1	FALSE	0.19704
ENSMUSG00000032855	S1	FALSE	1.11573
ENSMUSG00000032870	S1	FALSE	10.717
ENSMUSG00000032875	S1	TRUE	0.228965
ENSMUSG00000032878	S1	FALSE	0.00526231
ENSMUSG00000032898	S1	FALSE	21.2493
ENSMUSG00000032940	S1	FALSE	0
ENSMUSG00000032946	S1	FALSE	7.5587
ENSMUSG00000033016	S1	FALSE	1.65354
ENSMUSG00000033022	S1	FALSE	778.466
ENSMUSG00000033033	S1	FALSE	0.334693
ENSMUSG00000033082	S1	FALSE	0.302954
ENSMUSG00000033192	S1	TRUE	0.253577
ENSMUSG00000033207	S1	FALSE	0.351682
ENSMUSG00000033227	S1	TRUE	0.0256693
ENSMUSG00000033228	S1	FALSE	5.065
ENSMUSG00000033278	S1	FALSE	0.191602
ENSMUSG00000033295	S1	FALSE	19.3746
ENSMUSG00000033308	S1	FALSE	111.461
ENSMUSG00000033350	S1	TRUE	0.229705
ENSMUSG00000033436	S1	FALSE	0.400166
ENSMUSG00000033470	S1	FALSE	0
ENSMUSG00000033478	S1	FALSE	6.47634
ENSMUSG00000033499	S1	FALSE	12.9296
ENSMUSG00000033510	S1	TRUE	0
ENSMUSG00000033530	S1	FALSE	4.788
ENSMUSG00000033533	S1	FALSE	197.901
ENSMUSG00000033544	S1	FALSE	0.0412298
ENSMUSG00000033565	S1	FALSE	2.18103
ENSMUSG00000033578	S1	FALSE	0.0212038
ENSMUSG00000033579	S1	FALSE	0
ENSMUSG00000033581	S1	FALSE	0.119736
ENSMUSG00000033595	S1	TRUE	0.0177729
ENSMUSG00000033597	S1	FALSE	0.012313
ENSMUSG00000033697	S1	FALSE	0.49448
ENSMUSG00000033715	S1	FALSE	143.995
ENSMUSG00000033717	S1	TRUE	0.00529843
ENSMUSG00000033721	S1	TRUE	0.0943445
ENSMUSG00000033730	S1	TRUE	0
ENSMUSG00000033737	S1	FALSE	0
ENSMUSG00000033763	S1	FALSE	0.334666
ENSMUSG00000033768	S1	TRUE	0.280187
ENSMUSG00000033788	S1	FALSE	0.735824
ENSMUSG00000033805	S1	TRUE	0.0347097
ENSMUSG00000033831	S1	FALSE	876.048
ENSMUSG00000033860	S1	FALSE	1633.71
ENSMUSG00000033885	S1	FALSE	6.91412
ENSMUSG00000033898	S1	FALSE	363.543
ENSMUSG00000033910	S1	FALSE	0.70558
ENSMUSG00000033918	S1	FALSE	19.0689
ENSMUSG00000033949	S1	FALSE	0.0130808
ENSMUSG00000033964	S1	FALSE	1.7986
ENSMUSG00000033965	S1	FALSE	39.6803
ENSMUSG00000034006	S1	FALSE	34.7335
ENSMUSG00000034037	S1	TRUE	0.982716
ENSMUSG00000034041	S1	FALSE	0.105046
ENSMUSG00000034101	S1	FALSE	18.2257
ENSMUSG00000034107	S1	TRUE	0
ENSMUSG00000034145	S1	TRUE	0
ENSMUSG00000034163	S1	FALSE	6.21412
ENSMUSG00000034165	S1	FALSE	11.1839
ENSMUSG00000034205	S1	FALSE	0.405128
ENSMUSG00000034209	S1	FALSE	0
ENSMUSG00000034220	S1	FALSE	0.894489
ENSMUSG00000034226	S1	FALSE	0.0125527
ENSMUSG00000034227	S1	FALSE	0.0609162
ENSMUSG00000034266	S1	TRUE	0.192813
ENSMUSG00000034271	S1	TRUE	0.42601
ENSMUSG00000034282	S1	FALSE	0.0182292
ENSMUSG00000034297	S1	FALSE	2.3127
ENSMUSG00000034308	S1	FALSE	46.1562
ENSMUSG00000034330	S1	TRUE	0.208341
ENSMUSG00000034336	S1	TRUE	0
ENSMUSG00000034343	S1	FALSE	21.7071
ENSMUSG00000034353	S1	TRUE	0.788643
ENSMUSG00000034371	S1	FALSE	173.362
ENSMUSG00000034384	S1	TRUE	0.0091669
ENSMUSG00000034413	S1	FALSE	0.0508838
ENSMUSG00000034430	S1	FALSE	3.14339
ENSMUSG00000034456	S1	FALSE	111.472
ENSMUSG00000034486	S1	TRUE	0
ENSMUSG00000034520	S1	FALSE	0.0988283
ENSMUSG00000034543	S1	FALSE	2.93858
ENSMUSG00000034551	S1	FALSE	0.0019349
ENSMUSG00000034552	S1	FALSE	0
ENSMUSG00000034573	S1	FALSE	0.138642
ENSMUSG00000034575	S1	FALSE	4.04682
ENSMUSG00000034591	S1	FALSE	2.46447
ENSMUSG00000034593	S1	TRUE	0.0807233
ENSMUSG00000034595	S1	TRUE	0.948442
ENSMUSG00000034612	S1	TRUE	0.0249972
ENSMUSG00000034614	S1	FALSE	0.16493
ENSMUSG00000034645	S1	FALSE	1.0613
ENSMUSG00000034653	S1	FALSE	1.3191
ENSMUSG00000034656	S1	TRUE	0.256686
ENSMUSG00000034673	S1	FALSE	4.78835
ENSMUSG00000034675	S1	TRUE	0.288951
ENSMUSG00000034685	S1	FALSE	0.230577
ENSMUSG00000034686	S1	FALSE	0.0630162
ENSMUSG00000034731	S1	TRUE	0.0397278
ENSMUSG00000034732	S1	FALSE	0
ENSMUSG00000034777	S1	TRUE	0
ENSMUSG00000034781	S1	FALSE	12.7192
ENSMUSG00000034785	S1	FALSE	103.467
ENSMUSG00000034786	S1	FALSE	1.34684
ENSMUSG00000034789	S1	FALSE	10.7393
ENSMUSG00000034792	S1	FALSE	0.123713
ENSMUSG00000034801	S1	FALSE	3.55852
ENSMUSG00000034813	S1	TRUE	0.0150574
ENSMUSG00000034825	S1	FALSE	0.00475797
ENSMUSG00000034845	S1	FALSE	11.2566
ENSMUSG00000034858	S1	FALSE	17.0985
ENSMUSG00000034872	S1	TRUE	0.0225409
ENSMUSG00000034881	S1	FALSE	0.39757
ENSMUSG00000034898	S1	FALSE	0.135917
ENSMUSG00000034910	S1	TRUE	0.0311713
ENSMUSG00000034919	S1	TRUE	0.00796117
ENSMUSG00000034926	S1	FALSE	145.187
ENSMUSG00000034931	S1	FALSE	3.28939
ENSMUSG00000034947	S1	FALSE	2.93858
ENSMUSG00000034957	S1	FALSE	122.864
ENSMUSG00000034968	S1	TRUE	0.0523667
ENSMUSG00000034994	S1	FALSE	366.126
ENSMUSG00000034997	S1	TRUE	0
ENSMUSG00000035011	S1	FALSE	5.14726
ENSMUSG00000035067	S1	FALSE	0.23499
ENSMUSG00000035086	S1	FALSE	35.404
ENSMUSG00000035095	S1	TRUE	0.0843313
ENSMUSG00000035104	S1	FALSE	47.0577
ENSMUSG00000035109	S1	FALSE	0.0973185
ENSMUSG00000035112	S1	FALSE	0.464333
ENSMUSG00000035161	S1	FALSE	1.88611
ENSMUSG00000035165	S1	TRUE	0.359141
ENSMUSG00000035172	S1	FALSE	2.55059
ENSMUSG00000035183	S1	FALSE	0.149101
ENSMUSG00000035184	S1	TRUE	1.28553
ENSMUSG00000035186	S1	FALSE	0.173589
ENSMUSG00000035189	S1	FALSE	0
ENSMUSG00000035200	S1	TRUE	0.00110405
ENSMUSG00000035203	S1	FALSE	47.7953
ENSMUSG00000035226	S1	TRUE	0.0170377
ENSMUSG00000035237	S1	FALSE	247.113
ENSMUSG00000035258	S1	TRUE	0.692138
ENSMUSG00000035273	S1	TRUE	0.540364
ENSMUSG00000035274	S1	TRUE	0
ENSMUSG00000035275	S1	TRUE	0.0480679
ENSMUSG00000035278	S1	FALSE	8.02165
ENSMUSG00000035283	S1	TRUE	0.0729401
ENSMUSG00000035285	S1	FALSE	0.128949
ENSMUSG00000035337	S1	FALSE	0.0291046
ENSMUSG00000035372	S1	FALSE	18.4204
ENSMUSG00000035407	S1	FALSE	0
ENSMUSG00000035459	S1	FALSE	5.16851
ENSMUSG00000035504	S1	FALSE	237.473
ENSMUSG00000035513	S1	TRUE	0.207531
ENSMUSG00000035530	S1	FALSE	275.044
ENSMUSG00000035540	S1	FALSE	3552.55
ENSMUSG00000035545	S1	FALSE	6.2844
ENSMUSG00000035559	S1	FALSE	12.7494
ENSMUSG00000035566	S1	FALSE	0.0536629
ENSMUSG00000035585	S1	FALSE	19.0641
ENSMUSG00000035595	S1	FALSE	4.29574
ENSMUSG00000035596	S1	FALSE	13.7315
ENSMUSG00000035673	S1	FALSE	3.32068
ENSMUSG00000035686	S1	FALSE	721.104
ENSMUSG00000035735	S1	TRUE	0.09226
ENSMUSG00000035754	S1	FALSE	13.2584
ENSMUSG00000035757	S1	FALSE	18.2125
ENSMUSG00000035773	S1	FALSE	0.100711
ENSMUSG00000035780	S1	FALSE	150.043
ENSMUSG00000035799	S1	TRUE	0.286108
ENSMUSG00000035811	S1	FALSE	56.3388
ENSMUSG00000035828	S1	FALSE	40.6863
ENSMUSG00000035829	S1	TRUE	0.00472117
ENSMUSG00000035875	S1	FALSE	177.93
ENSMUSG00000035877	S1	FALSE	6.60089
ENSMUSG00000035878	S1	FALSE	10.511
ENSMUSG00000035885	S1	FALSE	412.401
ENSMUSG00000035890	S1	FALSE	7.99715
ENSMUSG00000035891	S1	FALSE	0.429243
ENSMUSG00000035914	S1	FALSE	1.20548
ENSMUSG00000036040	S1	FALSE	2.13342
ENSMUSG00000036046	S1	FALSE	4.43858
ENSMUSG00000036091	S1	FALSE	0.0628421
ENSMUSG00000036095	S1	TRUE	0
ENSMUSG00000036099	S1	TRUE	3.72722
ENSMUSG00000036109	S1	FALSE	0.0605086
ENSMUSG00000036139	S1	TRUE	0.0193983
ENSMUSG00000036180	S1	FALSE	6.37272
ENSMUSG00000036186	S1	FALSE	0.0420723
ENSMUSG00000036196	S1	FALSE	0.0201039
ENSMUSG00000036216	S1	FALSE	88.7667
ENSMUSG00000036225	S1	FALSE	0.145054
ENSMUSG00000036256	S1	FALSE	43.7747
ENSMUSG00000036282	S1	FALSE	5.01859
ENSMUSG00000036298	S1	FALSE	0.0382099
ENSMUSG00000036309	S1	FALSE	110.27
ENSMUSG00000036330	S1	FALSE	0.966404
ENSMUSG00000036391	S1	FALSE	15.5991
ENSMUSG00000036412	S1	TRUE	0.006767
ENSMUSG00000036422	S1	TRUE	0
ENSMUSG00000036459	S1	FALSE	0.425199
ENSMUSG00000036466	S1	TRUE	0.0379101
ENSMUSG00000036478	S1	FALSE	5.92818
ENSMUSG00000036502	S1	FALSE	1.7869
ENSMUSG00000036552	S1	FALSE	2.82168
ENSMUSG00000036553	S1	FALSE	0.792464
ENSMUSG00000036564	S1	TRUE	0.0074922
ENSMUSG00000036570	S1	FALSE	278.328
ENSMUSG00000036594	S1	TRUE	10.0543
ENSMUSG00000036598	S1	TRUE	0
ENSMUSG00000036606	S1	FALSE	42.5074
ENSMUSG00000036678	S1	FALSE	3.30898
ENSMUSG00000036698	S1	FALSE	1.18357
ENSMUSG00000036790	S1	TRUE	0
ENSMUSG00000036814	S1	FALSE	0
ENSMUSG00000036817	S1	FALSE	3.79638
ENSMUSG00000036832	S1	TRUE	0.0275464
ENSMUSG00000036856	S1	FALSE	0.213763
ENSMUSG00000036862	S1	FALSE	0.125467
ENSMUSG00000036873	S1	FALSE	3.78179
ENSMUSG00000036882	S1	TRUE	0.0965627
ENSMUSG00000036885	S1	FALSE	8.68214
ENSMUSG00000036893	S1	FALSE	5.56716
ENSMUSG00000036923	S1	FALSE	0.0653601
ENSMUSG00000036931	S1	TRUE	0.0806848
ENSMUSG00000036957	S1	FALSE	1.61738
ENSMUSG00000036959	S1	FALSE	1.13307
ENSMUSG00000036990	S1	FALSE	3.27745
ENSMUSG00000037010	S1	FALSE	0.0239436
ENSMUSG00000037016	S1	TRUE	0
ENSMUSG00000037035	S1	TRUE	0.118798
ENSMUSG00000037053	S1	FALSE	1123.14
ENSMUSG00000037089	S1	FALSE	14.1874
ENSMUSG00000037095	S1	FALSE	187.088
ENSMUSG00000037103	S1	FALSE	1.69368
ENSMUSG00000037126	S1	TRUE	0.0802705
ENSMUSG00000037161	S1	TRUE	0
ENSMUSG00000037166	S1	FALSE	3.03865
ENSMUSG00000037217	S1	FALSE	0.0440543
ENSMUSG00000037224	S1	FALSE	0.00497883
ENSMUSG00000037225	S1	TRUE	0.284704
ENSMUSG00000037242	S1	FALSE	12.7363
ENSMUSG00000037266	S1	FALSE	102.994
ENSMUSG00000037270	S1	FALSE	5.71858
ENSMUSG00000037279	S1	FALSE	0.0140167
ENSMUSG00000037300	S1	FALSE	7.198
ENSMUSG00000037306	S1	FALSE	0.333044
ENSMUSG00000037331	S1	FALSE	14.2254
ENSMUSG00000037341	S1	FALSE	0.0392681
ENSMUSG00000037428	S1	TRUE	0
ENSMUSG00000037458	S1	FALSE	23.6032
ENSMUSG00000037465	S1	FALSE	10.7106
ENSMUSG00000037487	S1	FALSE	7.55558
ENSMUSG00000037509	S1	TRUE	0.0419925
ENSMUSG00000037519	S1	FALSE	6.25844
ENSMUSG00000037542	S1	FALSE	135.983
ENSMUSG00000037553	S1	FALSE	4.10787
ENSMUSG00000037568	S1	FALSE	0
ENSMUSG00000037573	S1	FALSE	66.1719
ENSMUSG00000037577	S1	FALSE	0.0103442
ENSMUSG00000037579	S1	TRUE	0
ENSMUSG00000037583	S1	FALSE	29.5228
ENSMUSG00000037610	S1	TRUE	0.00867707
ENSMUSG00000037617	S1	FALSE	0.102157
ENSMUSG00000037625	S1	TRUE	0.0104831
ENSMUSG00000037656	S1	FALSE	15.8664
ENSMUSG00000037660	S1	TRUE	0
ENSMUSG00000037681	S1	FALSE	0.0263792
ENSMUSG00000037712	S1	FALSE	41.6817
ENSMUSG00000037742	S1	FALSE	2335.92
ENSMUSG00000037747	S1	TRUE	0.0267623
ENSMUSG00000037754	S1	FALSE	0.295569
ENSMUSG00000037762	S1	TRUE	0.131224
ENSMUSG00000037791	S1	FALSE	6.42097
ENSMUSG00000037795	S1	FALSE	3.62019
ENSMUSG00000037798	S1	FALSE	740.058
ENSMUSG00000037855	S1	FALSE	0
ENSMUSG00000037857	S1	FALSE	4.54529
ENSMUSG00000037892	S1	FALSE	0.0589598
ENSMUSG00000037896	S1	FALSE	3.00111
ENSMUSG00000037907	S1	TRUE	0.743977
ENSMUSG00000038002	S1	FALSE	1.13147
ENSMUSG00000038025	S1	FALSE	3.29219
ENSMUSG00000038092	S1	FALSE	192.887
ENSMUSG00000038128	S1	TRUE	0.118439
ENSMUSG00000038132	S1	TRUE	0.0126366
ENSMUSG00000038135	S1	TRUE	0.561598
ENSMUSG00000038141	S1	TRUE	0.771047
ENSMUSG00000038143	S1	FALSE	0.0926496
ENSMUSG00000038145	S1	FALSE	12.4662
ENSMUSG00000038146	S1	FALSE	0.114407
ENSMUSG00000038147	S1	FALSE	0.622388
ENSMUSG00000038150	S1	FALSE	33.0692
ENSMUSG00000038175	S1	TRUE	2.25584
ENSMUSG00000038224	S1	FALSE	410.436
ENSMUSG00000038233	S1	FALSE	1.76673
ENSMUSG00000038236	S1	TRUE	0.0104532
ENSMUSG00000038246	S1	FALSE	0.0731215
ENSMUSG00000038248	S1	TRUE	0.00794673
ENSMUSG00000038253	S1	TRUE	0.131314
ENSMUSG00000038264	S1	TRUE	0
ENSMUSG00000038267	S1	FALSE	13.169
ENSMUSG00000038291	S1	FALSE	3.80415
ENSMUSG00000038296	S1	TRUE	0.205643
ENSMUSG00000038319	S1	FALSE	0.0063641
ENSMUSG00000038324	S1	FALSE	30.2735
ENSMUSG00000038346	S1	FALSE	5.92067
ENSMUSG00000038366	S1	FALSE	33.8132
ENSMUSG00000038370	S1	FALSE	2.82363
ENSMUSG00000038374	S1	FALSE	16.3614
ENSMUSG00000038375	S1	FALSE	64.3325
ENSMUSG00000038384	S1	FALSE	2.36468
ENSMUSG00000038390	S1	TRUE	0.499661
ENSMUSG00000038400	S1	TRUE	0.366667
ENSMUSG00000038412	S1	FALSE	25.1914
ENSMUSG00000038416	S1	FALSE	7.51662
ENSMUSG00000038456	S1	FALSE	0.538633
ENSMUSG00000038459	S1	FALSE	23.6344
ENSMUSG00000038482	S1	FALSE	6.81815
ENSMUSG00000038500	S1	FALSE	3.81643
ENSMUSG00000038508	S1	FALSE	7.14534
ENSMUSG00000038517	S1	FALSE	1.41638
ENSMUSG00000038518	S1	FALSE	1.73596
ENSMUSG00000038541	S1	FALSE	0.848347
ENSMUSG00000038542	S1	FALSE	3.86628
ENSMUSG00000038555	S1	FALSE	0.010958
ENSMUSG00000038576	S1	FALSE	10.5061
ENSMUSG00000038580	S1	FALSE	0
ENSMUSG00000038582	S1	FALSE	4.35629
ENSMUSG00000038594	S1	FALSE	1.55187
ENSMUSG00000038602	S1	TRUE	0.00806443
ENSMUSG00000038608	S1	FALSE	0.234311
ENSMUSG00000038612	S1	FALSE	21.9609
ENSMUSG00000038615	S1	FALSE	23.9658
ENSMUSG00000038623	S1	TRUE	0.421535
ENSMUSG00000038641	S1	FALSE	77.6748
ENSMUSG00000038677	S1	TRUE	0.0058928
ENSMUSG00000038692	S1	TRUE	0.132696
ENSMUSG00000038700	S1	TRUE	0.241541
ENSMUSG00000038712	S1	FALSE	33.464
ENSMUSG00000038721	S1	TRUE	0.034338
ENSMUSG00000038733	S1	FALSE	14.1406
ENSMUSG00000038766	S1	FALSE	2.29583
ENSMUSG00000038776	S1	FALSE	171.43
ENSMUSG00000038797	S1	FALSE	1.0204
ENSMUSG00000038807	S1	TRUE	0.0689018
ENSMUSG00000038811	S1	TRUE	4.11185
ENSMUSG00000038855	S1	TRUE	0.682174
ENSMUSG00000038859	S1	FALSE	9.0065
ENSMUSG00000038866	S1	FALSE	4.50418
ENSMUSG00000038894	S1	FALSE	1.49236
ENSMUSG00000038917	S1	FALSE	0.0569702
ENSMUSG00000038976	S1	TRUE	0.952075
ENSMUSG00000039004	S1	TRUE	0.663406
ENSMUSG00000039005	S1	FALSE	0.206513
ENSMUSG00000039046	S1	FALSE	2.16817
ENSMUSG00000039081	S1	TRUE	0.21873
ENSMUSG00000039095	S1	TRUE	0.0056347
ENSMUSG00000039108	S1	FALSE	8.18057
ENSMUSG00000039115	S1	TRUE	1.18838
ENSMUSG00000039116	S1	FALSE	0.104762
ENSMUSG00000039131	S1	FALSE	0.232032
ENSMUSG00000039148	S1	FALSE	3.90166
ENSMUSG00000039153	S1	TRUE	0.0194401
ENSMUSG00000039154	S1	TRUE	0
ENSMUSG00000039156	S1	FALSE	7.06905
ENSMUSG00000039167	S1	TRUE	1.72915
ENSMUSG00000039183	S1	FALSE	18.5154
ENSMUSG00000039196	S1	FALSE	946.837
ENSMUSG00000039205	S1	TRUE	7.37023
ENSMUSG00000039218	S1	FALSE	30.6666
ENSMUSG00000039231	S1	FALSE	1.88614
ENSMUSG00000039232	S1	FALSE	0.0449505
ENSMUSG00000039239	S1	FALSE	0.180788
ENSMUSG00000039262	S1	FALSE	5.06356
ENSMUSG00000039270	S1	FALSE	2.96031
ENSMUSG00000039316	S1	FALSE	0.558774
ENSMUSG00000039357	S1	FALSE	0.688881
ENSMUSG00000039377	S1	TRUE	1.3375
ENSMUSG00000039382	S1	FALSE	24.6939
ENSMUSG00000039405	S1	FALSE	0.385567
ENSMUSG00000039410	S1	FALSE	0.216859
ENSMUSG00000039431	S1	FALSE	0.945547
ENSMUSG00000039452	S1	FALSE	22.6314
ENSMUSG00000039457	S1	FALSE	1.23739
ENSMUSG00000039458	S1	FALSE	1.41201
ENSMUSG00000039481	S1	TRUE	0.174394
ENSMUSG00000039533	S1	FALSE	2.46212
ENSMUSG00000039536	S1	FALSE	17.8235
ENSMUSG00000039552	S1	FALSE	0.0306073
ENSMUSG00000039556	S1	FALSE	0.0428184
ENSMUSG00000039607	S1	FALSE	0.305839
ENSMUSG00000039611	S1	FALSE	0.209243
ENSMUSG00000039646	S1	FALSE	2.90833
ENSMUSG00000039660	S1	FALSE	11.3478
ENSMUSG00000039693	S1	TRUE	0.0955903
ENSMUSG00000039713	S1	TRUE	1.5617
ENSMUSG00000039716	S1	FALSE	0.0930173
ENSMUSG00000039774	S1	TRUE	0.0622619
ENSMUSG00000039782	S1	FALSE	8.33193
ENSMUSG00000039809	S1	FALSE	2.60429
ENSMUSG00000039814	S1	FALSE	0
ENSMUSG00000039824	S1	FALSE	0.459323
ENSMUSG00000039841	S1	FALSE	1.83562
ENSMUSG00000039852	S1	FALSE	3.77603
ENSMUSG00000039853	S1	FALSE	10.617
ENSMUSG00000039865	S1	FALSE	2.92133
ENSMUSG00000039883	S1	FALSE	0.0460828
ENSMUSG00000039899	S1	TRUE	0.357628
ENSMUSG00000039911	S1	TRUE	0.196033
ENSMUSG00000039942	S1	FALSE	0.0185675
ENSMUSG00000039953	S1	TRUE	0.601496
ENSMUSG00000039958	S1	FALSE	27.0912
ENSMUSG00000039959	S1	FALSE	0.441796
ENSMUSG00000039976	S1	FALSE	2.49786
ENSMUSG00000039977	S1	FALSE	0.0623939
ENSMUSG00000039988	S1	FALSE	6.69126
ENSMUSG00000039989	S1	FALSE	2.60012
ENSMUSG00000040017	S1	FALSE	153.51
ENSMUSG00000040033	S1	FALSE	8.87238
ENSMUSG00000040035	S1	TRUE	0.243362
ENSMUSG00000040061	S1	TRUE	0.142074
ENSMUSG00000040111	S1	FALSE	0.240506
ENSMUSG00000040118	S1	TRUE	0.10622
ENSMUSG00000040133	S1	FALSE	0
ENSMUSG00000040134	S1	FALSE	762.204
ENSMUSG00000040151	S1	FALSE	1.88755
ENSMUSG00000040152	S1	TRUE	0.149994
ENSMUSG00000040181	S1	FALSE	80.4779
ENSMUSG00000040204	S1	FALSE	0.054711
ENSMUSG00000040209	S1	FALSE	0.395085
ENSMUSG00000040249	S1	FALSE	117.473
ENSMUSG00000040258	S1	TRUE	0
ENSMUSG00000040276	S1	TRUE	0.0176775
ENSMUSG00000040283	S1	FALSE	0.719932
ENSMUSG00000040322	S1	TRUE	0.197635
ENSMUSG00000040339	S1	FALSE	0.212004
ENSMUSG00000040363	S1	FALSE	1.21115
ENSMUSG00000040385	S1	FALSE	64.3332
ENSMUSG00000040415	S1	TRUE	0.906108
ENSMUSG00000040447	S1	FALSE	14.6924
ENSMUSG00000040473	S1	FALSE	0.104789
ENSMUSG00000040481	S1	FALSE	3.9389
ENSMUSG00000040482	S1	FALSE	14.3547
ENSMUSG00000040489	S1	FALSE	0
ENSMUSG00000040490	S1	TRUE	0.00626063
ENSMUSG00000040502	S1	TRUE	0.0459025
ENSMUSG00000040505	S1	FALSE	28.8057
ENSMUSG00000040543	S1	TRUE	0.0117248
ENSMUSG00000040564	S1	FALSE	9427.81
ENSMUSG00000040594	S1	FALSE	0.089939
ENSMUSG00000040606	S1	FALSE	0.140833
ENSMUSG00000040649	S1	FALSE	0
ENSMUSG00000040652	S1	FALSE	13.4165
ENSMUSG00000040653	S1	TRUE	0.00757357
ENSMUSG00000040663	S1	TRUE	0.130993
ENSMUSG00000040687	S1	FALSE	5.33801
ENSMUSG00000040699	S1	FALSE	5.85119
ENSMUSG00000040705	S1	TRUE	0
ENSMUSG00000040706	S1	FALSE	100.052
ENSMUSG00000040710	S1	FALSE	0.0821881
ENSMUSG00000040711	S1	FALSE	0.0720257
ENSMUSG00000040713	S1	FALSE	172.597
ENSMUSG00000040714	S1	FALSE	1.60309
ENSMUSG00000040723	S1	FALSE	0.973877
ENSMUSG00000040724	S1	TRUE	0.0959215
ENSMUSG00000040728	S1	TRUE	0.0321743
ENSMUSG00000040740	S1	FALSE	1.61272
ENSMUSG00000040747	S1	FALSE	1.3131
ENSMUSG00000040761	S1	FALSE	1.99901
ENSMUSG00000040852	S1	TRUE	0.0786199
ENSMUSG00000040855	S1	FALSE	4.43235
ENSMUSG00000040857	S1	FALSE	6.69504
ENSMUSG00000040883	S1	FALSE	449.086
ENSMUSG00000040918	S1	FALSE	32.9664
ENSMUSG00000040998	S1	TRUE	0.0306944
ENSMUSG00000041115	S1	FALSE	3.95083
ENSMUSG00000041120	S1	TRUE	0.103205
[truncated: 1,031 more rows]

## Sheet: S2_genes
ensembl	state	H3K27me3	fpkm
ENSMUSG00000000001	S2	FALSE	25.189
ENSMUSG00000000028	S2	FALSE	0.542967
ENSMUSG00000000037	S2	FALSE	0
ENSMUSG00000000056	S2	FALSE	10.4017
ENSMUSG00000000058	S2	FALSE	0.92331
ENSMUSG00000000078	S2	FALSE	0.851091
ENSMUSG00000000088	S2	FALSE	236.355
ENSMUSG00000000126	S2	FALSE	0.170476
ENSMUSG00000000142	S2	FALSE	1.6467
ENSMUSG00000000148	S2	FALSE	3.332
ENSMUSG00000000154	S2	FALSE	69.6962
ENSMUSG00000000159	S2	FALSE	14.1011
ENSMUSG00000000168	S2	FALSE	17.8019
ENSMUSG00000000194	S2	FALSE	3.78577
ENSMUSG00000000275	S2	FALSE	11.128
ENSMUSG00000000276	S2	FALSE	0.195866
ENSMUSG00000000278	S2	FALSE	19.021
ENSMUSG00000000282	S2	FALSE	2.19162
ENSMUSG00000000295	S2	FALSE	0.917214
ENSMUSG00000000296	S2	FALSE	4.90359
ENSMUSG00000000301	S2	FALSE	316.405
ENSMUSG00000000305	S2	TRUE	0.045082
ENSMUSG00000000320	S2	TRUE	0.14171
ENSMUSG00000000339	S2	FALSE	3.6492
ENSMUSG00000000340	S2	FALSE	28.8954
ENSMUSG00000000374	S2	FALSE	3.61198
ENSMUSG00000000378	S2	FALSE	8.5828
ENSMUSG00000000385	S2	FALSE	0.923468
ENSMUSG00000000399	S2	FALSE	77.7182
ENSMUSG00000000409	S2	FALSE	0.237007
ENSMUSG00000000420	S2	FALSE	11.854
ENSMUSG00000000440	S2	TRUE	3.38383
ENSMUSG00000000441	S2	FALSE	23.8819
ENSMUSG00000000532	S2	FALSE	2.94611
ENSMUSG00000000538	S2	FALSE	5.29567
ENSMUSG00000000555	S2	FALSE	4.32822
ENSMUSG00000000567	S2	FALSE	0.613412
ENSMUSG00000000594	S2	FALSE	20.8817
ENSMUSG00000000708	S2	FALSE	21.087
ENSMUSG00000000711	S2	FALSE	27.9953
ENSMUSG00000000732	S2	FALSE	0.132228
ENSMUSG00000000776	S2	FALSE	3.18668
ENSMUSG00000000787	S2	FALSE	32.5606
ENSMUSG00000000804	S2	FALSE	3.7071
ENSMUSG00000000811	S2	FALSE	3.15849
ENSMUSG00000000823	S2	FALSE	4.83193
ENSMUSG00000000826	S2	FALSE	9.2472
ENSMUSG00000000876	S2	FALSE	37.2821
ENSMUSG00000000902	S2	FALSE	8.23159
ENSMUSG00000000916	S2	FALSE	3.44897
ENSMUSG00000000934	S2	FALSE	8.50294
ENSMUSG00000000957	S2	FALSE	5.60232
ENSMUSG00000000959	S2	FALSE	18.3632
ENSMUSG00000000976	S2	FALSE	2.18348
ENSMUSG00000001017	S2	FALSE	20.583
ENSMUSG00000001018	S2	FALSE	9.51013
ENSMUSG00000001034	S2	FALSE	0.489032
ENSMUSG00000001036	S2	FALSE	1.35162
ENSMUSG00000001039	S2	FALSE	0.45702
ENSMUSG00000001052	S2	FALSE	5.80394
ENSMUSG00000001053	S2	FALSE	1.35034
ENSMUSG00000001054	S2	FALSE	5.57059
ENSMUSG00000001056	S2	FALSE	16.3888
ENSMUSG00000001076	S2	FALSE	0
ENSMUSG00000001082	S2	FALSE	4.31591
ENSMUSG00000001095	S2	TRUE	1.12625
ENSMUSG00000001123	S2	FALSE	261.687
ENSMUSG00000001127	S2	FALSE	25.3961
ENSMUSG00000001131	S2	TRUE	0.0268173
ENSMUSG00000001134	S2	FALSE	22.0862
ENSMUSG00000001138	S2	FALSE	3.09666
ENSMUSG00000001143	S2	FALSE	4.06
ENSMUSG00000001151	S2	FALSE	0.764709
ENSMUSG00000001156	S2	FALSE	1.15456
ENSMUSG00000001157	S2	FALSE	3.63866
ENSMUSG00000001158	S2	FALSE	13.3613
ENSMUSG00000001166	S2	FALSE	0.3257
ENSMUSG00000001228	S2	FALSE	0.187054
ENSMUSG00000001229	S2	FALSE	10.6382
ENSMUSG00000001248	S2	FALSE	3.04376
ENSMUSG00000001280	S2	FALSE	3.71801
ENSMUSG00000001285	S2	FALSE	14.9208
ENSMUSG00000001289	S2	FALSE	77.142
ENSMUSG00000001300	S2	FALSE	0.377521
ENSMUSG00000001305	S2	FALSE	4.75316
ENSMUSG00000001313	S2	FALSE	7.3807
ENSMUSG00000001348	S2	FALSE	71.936
ENSMUSG00000001380	S2	FALSE	14.4916
ENSMUSG00000001383	S2	FALSE	13.0909
ENSMUSG00000001403	S2	FALSE	0.474923
ENSMUSG00000001415	S2	FALSE	7.10896
ENSMUSG00000001416	S2	FALSE	47.63
ENSMUSG00000001419	S2	FALSE	3.78321
ENSMUSG00000001440	S2	FALSE	17.2001
ENSMUSG00000001445	S2	FALSE	20.8293
ENSMUSG00000001467	S2	FALSE	70.3748
ENSMUSG00000001473	S2	FALSE	4.13426
ENSMUSG00000001497	S2	TRUE	0.028112
ENSMUSG00000001507	S2	FALSE	1.25274
ENSMUSG00000001518	S2	TRUE	4.82068
ENSMUSG00000001524	S2	FALSE	6.2918
ENSMUSG00000001525	S2	FALSE	16.7639
ENSMUSG00000001552	S2	FALSE	10.0658
ENSMUSG00000001569	S2	FALSE	6.51087
ENSMUSG00000001576	S2	FALSE	21.9375
ENSMUSG00000001604	S2	FALSE	47.4521
ENSMUSG00000001630	S2	FALSE	4.73342
ENSMUSG00000001632	S2	FALSE	2.37704
ENSMUSG00000001642	S2	FALSE	4.63361
ENSMUSG00000001663	S2	FALSE	206.373
ENSMUSG00000001666	S2	FALSE	427.514
ENSMUSG00000001674	S2	FALSE	7.53045
ENSMUSG00000001687	S2	FALSE	21.244
ENSMUSG00000001700	S2	FALSE	11.3519
ENSMUSG00000001707	S2	FALSE	8.3871
ENSMUSG00000001750	S2	FALSE	13.2042
ENSMUSG00000001751	S2	FALSE	11.9501
ENSMUSG00000001755	S2	FALSE	56.1811
ENSMUSG00000001761	S2	FALSE	1.53113
ENSMUSG00000001763	S2	FALSE	5.86779
ENSMUSG00000001767	S2	FALSE	3.18537
ENSMUSG00000001774	S2	FALSE	12.0184
ENSMUSG00000001783	S2	FALSE	26.7363
ENSMUSG00000001785	S2	FALSE	4.96472
ENSMUSG00000001786	S2	FALSE	9.76221
ENSMUSG00000001829	S2	FALSE	22.6427
ENSMUSG00000001855	S2	FALSE	3.5405
ENSMUSG00000001891	S2	FALSE	156.993
ENSMUSG00000001909	S2	FALSE	10.7922
ENSMUSG00000001918	S2	FALSE	0.592782
ENSMUSG00000001924	S2	FALSE	48.6527
ENSMUSG00000001948	S2	FALSE	0.537467
ENSMUSG00000001962	S2	FALSE	10.2095
ENSMUSG00000001964	S2	FALSE	14.0535
ENSMUSG00000001983	S2	FALSE	10.8002
ENSMUSG00000002010	S2	FALSE	40.438
ENSMUSG00000002017	S2	FALSE	7.83506
ENSMUSG00000002031	S2	FALSE	29.6993
ENSMUSG00000002055	S2	FALSE	0.362391
ENSMUSG00000002059	S2	FALSE	2.51864
ENSMUSG00000002064	S2	FALSE	22.1265
ENSMUSG00000002068	S2	FALSE	0.459736
ENSMUSG00000002083	S2	FALSE	4.68562
ENSMUSG00000002102	S2	FALSE	57.5133
ENSMUSG00000002103	S2	FALSE	9.44351
ENSMUSG00000002105	S2	FALSE	4.10289
ENSMUSG00000002109	S2	FALSE	3.49227
ENSMUSG00000002147	S2	FALSE	12.2194
ENSMUSG00000002205	S2	FALSE	11.4452
ENSMUSG00000002210	S2	FALSE	3.48929
ENSMUSG00000002221	S2	FALSE	4.92015
ENSMUSG00000002227	S2	FALSE	5.11019
ENSMUSG00000002233	S2	FALSE	3.76767
ENSMUSG00000002249	S2	FALSE	3.02424
ENSMUSG00000002250	S2	FALSE	2.4471
ENSMUSG00000002266	S2	TRUE	0.00899996
ENSMUSG00000002274	S2	FALSE	0.456465
ENSMUSG00000002279	S2	FALSE	19.8245
ENSMUSG00000002280	S2	FALSE	7.88644
ENSMUSG00000002289	S2	FALSE	53.1862
ENSMUSG00000002297	S2	FALSE	0.640782
ENSMUSG00000002308	S2	FALSE	3.92261
ENSMUSG00000002319	S2	FALSE	15.1672
ENSMUSG00000002320	S2	FALSE	23.653
ENSMUSG00000002324	S2	FALSE	0.583064
ENSMUSG00000002326	S2	FALSE	6.9942
ENSMUSG00000002329	S2	FALSE	7.03261
ENSMUSG00000002332	S2	FALSE	96.2492
ENSMUSG00000002342	S2	FALSE	7.70461
ENSMUSG00000002346	S2	FALSE	20.5819
ENSMUSG00000002365	S2	FALSE	13.0355
ENSMUSG00000002395	S2	FALSE	39.932
ENSMUSG00000002409	S2	FALSE	3.36808
ENSMUSG00000002413	S2	FALSE	1.73807
ENSMUSG00000002428	S2	FALSE	2.68332
ENSMUSG00000002455	S2	FALSE	14.6585
ENSMUSG00000002459	S2	FALSE	0.0284729
ENSMUSG00000002475	S2	FALSE	27.028
ENSMUSG00000002477	S2	FALSE	10.9618
ENSMUSG00000002524	S2	FALSE	25.3826
ENSMUSG00000002550	S2	FALSE	18.7584
ENSMUSG00000002580	S2	FALSE	49.3045
ENSMUSG00000002608	S2	FALSE	6.43554
ENSMUSG00000002617	S2	FALSE	0.50433
ENSMUSG00000002625	S2	FALSE	5.97934
ENSMUSG00000002635	S2	FALSE	6.42806
ENSMUSG00000002658	S2	FALSE	9.28884
ENSMUSG00000002660	S2	FALSE	30.4812
ENSMUSG00000002679	S2	FALSE	7.20322
ENSMUSG00000002728	S2	FALSE	9.43979
ENSMUSG00000002731	S2	FALSE	9.08091
ENSMUSG00000002732	S2	FALSE	2.71215
ENSMUSG00000002733	S2	FALSE	6.18143
ENSMUSG00000002741	S2	FALSE	20.9737
ENSMUSG00000002748	S2	FALSE	6.3677
ENSMUSG00000002767	S2	FALSE	35.6025
ENSMUSG00000002791	S2	FALSE	0.00873767
ENSMUSG00000002797	S2	FALSE	7.67575
ENSMUSG00000002803	S2	FALSE	5.17735
ENSMUSG00000002804	S2	TRUE	14.8474
ENSMUSG00000002814	S2	FALSE	1.42929
ENSMUSG00000002820	S2	FALSE	8.38843
ENSMUSG00000002835	S2	FALSE	0.22163
ENSMUSG00000002844	S2	FALSE	3.74967
ENSMUSG00000002845	S2	TRUE	8.21759
ENSMUSG00000002846	S2	FALSE	14.8942
ENSMUSG00000002847	S2	FALSE	27.0784
ENSMUSG00000002870	S2	FALSE	0.54663
ENSMUSG00000002871	S2	FALSE	9.53412
ENSMUSG00000002957	S2	FALSE	13.8426
ENSMUSG00000002963	S2	FALSE	10.9361
ENSMUSG00000002985	S2	FALSE	18179.1
ENSMUSG00000002997	S2	FALSE	0.0862173
ENSMUSG00000003031	S2	FALSE	6.59826
ENSMUSG00000003033	S2	FALSE	11.1697
ENSMUSG00000003039	S2	FALSE	18.1943
ENSMUSG00000003051	S2	FALSE	0.169553
ENSMUSG00000003072	S2	FALSE	197.861
ENSMUSG00000003099	S2	FALSE	17.7153
ENSMUSG00000003119	S2	FALSE	2.81244
ENSMUSG00000003123	S2	FALSE	5.74651
ENSMUSG00000003131	S2	FALSE	4.91591
ENSMUSG00000003134	S2	FALSE	3.88001
ENSMUSG00000003135	S2	FALSE	4.56437
ENSMUSG00000003184	S2	FALSE	31.6518
ENSMUSG00000003198	S2	FALSE	1.78937
ENSMUSG00000003200	S2	FALSE	6.55476
ENSMUSG00000003226	S2	FALSE	6.67967
ENSMUSG00000003227	S2	FALSE	0
ENSMUSG00000003228	S2	FALSE	0.612472
ENSMUSG00000003233	S2	FALSE	2.56541
ENSMUSG00000003235	S2	FALSE	13.3998
ENSMUSG00000003269	S2	FALSE	7.89328
ENSMUSG00000003282	S2	FALSE	0.0208377
ENSMUSG00000003299	S2	FALSE	19.4264
ENSMUSG00000003341	S2	TRUE	0
ENSMUSG00000003348	S2	FALSE	1.17491
ENSMUSG00000003354	S2	FALSE	0.0103614
ENSMUSG00000003355	S2	FALSE	20.4515
ENSMUSG00000003360	S2	FALSE	10.5277
ENSMUSG00000003363	S2	FALSE	7.53946
ENSMUSG00000003380	S2	FALSE	58.8284
ENSMUSG00000003382	S2	FALSE	2.41299
ENSMUSG00000003402	S2	FALSE	48.7483
ENSMUSG00000003429	S2	FALSE	284.617
ENSMUSG00000003435	S2	FALSE	12.9435
ENSMUSG00000003437	S2	FALSE	16.9466
ENSMUSG00000003438	S2	FALSE	17.0707
ENSMUSG00000003464	S2	FALSE	55.1913
ENSMUSG00000003500	S2	TRUE	0.93729
ENSMUSG00000003518	S2	FALSE	8.17615
ENSMUSG00000003526	S2	FALSE	98.2751
ENSMUSG00000003527	S2	FALSE	1.8281
ENSMUSG00000003528	S2	FALSE	124.47
ENSMUSG00000003545	S2	TRUE	0.0157251
ENSMUSG00000003549	S2	FALSE	1.72217
ENSMUSG00000003555	S2	FALSE	4.38028
ENSMUSG00000003559	S2	FALSE	20.8601
ENSMUSG00000003575	S2	TRUE	1.21252
ENSMUSG00000003581	S2	FALSE	4.96345
ENSMUSG00000003604	S2	FALSE	9.50227
ENSMUSG00000003623	S2	FALSE	142.01
ENSMUSG00000003644	S2	FALSE	3.37943
ENSMUSG00000003662	S2	FALSE	28.356
ENSMUSG00000003680	S2	FALSE	14.9522
ENSMUSG00000003721	S2	FALSE	57.8826
ENSMUSG00000003731	S2	FALSE	7.62127
ENSMUSG00000003752	S2	FALSE	1.98106
ENSMUSG00000003762	S2	FALSE	10.1955
ENSMUSG00000003779	S2	FALSE	0.088205
ENSMUSG00000003810	S2	FALSE	2.67768
ENSMUSG00000003812	S2	FALSE	11.0307
ENSMUSG00000003813	S2	FALSE	29.3673
ENSMUSG00000003824	S2	FALSE	1.31643
ENSMUSG00000003849	S2	FALSE	2.84882
ENSMUSG00000003865	S2	FALSE	0.576889
ENSMUSG00000003872	S2	TRUE	0.109168
ENSMUSG00000003873	S2	FALSE	15.326
ENSMUSG00000003923	S2	FALSE	18.3153
ENSMUSG00000003929	S2	FALSE	0.44894
ENSMUSG00000003949	S2	FALSE	10.1314
ENSMUSG00000003970	S2	FALSE	273.987
ENSMUSG00000004032	S2	FALSE	10.0754
ENSMUSG00000004035	S2	FALSE	41.5378
ENSMUSG00000004043	S2	FALSE	3.05602
ENSMUSG00000004056	S2	FALSE	28.7221
ENSMUSG00000004069	S2	FALSE	37.9776
ENSMUSG00000004071	S2	FALSE	35.9449
ENSMUSG00000004085	S2	FALSE	1.98181
ENSMUSG00000004100	S2	FALSE	7.46523
ENSMUSG00000004127	S2	FALSE	1.45926
ENSMUSG00000004151	S2	TRUE	0.134587
ENSMUSG00000004207	S2	FALSE	143.271
ENSMUSG00000004233	S2	FALSE	0.966788
ENSMUSG00000004266	S2	FALSE	6.81822
ENSMUSG00000004268	S2	FALSE	33.9275
ENSMUSG00000004270	S2	FALSE	35.9098
ENSMUSG00000004285	S2	FALSE	55.0659
ENSMUSG00000004356	S2	FALSE	1.68742
ENSMUSG00000004364	S2	FALSE	25.5429
ENSMUSG00000004383	S2	FALSE	0.975405
ENSMUSG00000004393	S2	FALSE	13.1276
ENSMUSG00000004394	S2	FALSE	22.4748
ENSMUSG00000004446	S2	FALSE	6.35633
ENSMUSG00000004451	S2	FALSE	3.8399
ENSMUSG00000004455	S2	FALSE	35.1046
ENSMUSG00000004460	S2	FALSE	45.0143
ENSMUSG00000004462	S2	FALSE	6.95238
ENSMUSG00000004500	S2	FALSE	1.03273
ENSMUSG00000004508	S2	FALSE	0.190675
ENSMUSG00000004530	S2	FALSE	3.68622
ENSMUSG00000004535	S2	FALSE	35.3933
ENSMUSG00000004558	S2	FALSE	461.107
ENSMUSG00000004561	S2	FALSE	6.39239
ENSMUSG00000004562	S2	FALSE	4.51142
ENSMUSG00000004565	S2	FALSE	2.98204
ENSMUSG00000004567	S2	FALSE	14.5646
ENSMUSG00000004568	S2	FALSE	3.24589
ENSMUSG00000004591	S2	FALSE	5.50729
ENSMUSG00000004610	S2	FALSE	318.85
ENSMUSG00000004626	S2	FALSE	14.889
ENSMUSG00000004633	S2	FALSE	17.2444
ENSMUSG00000004637	S2	FALSE	3.46974
ENSMUSG00000004642	S2	FALSE	6.00847
ENSMUSG00000004667	S2	FALSE	18.1377
ENSMUSG00000004748	S2	FALSE	16.6183
ENSMUSG00000004771	S2	FALSE	55.5539
ENSMUSG00000004788	S2	FALSE	9.58938
ENSMUSG00000004789	S2	FALSE	63.4175
ENSMUSG00000004791	S2	TRUE	0.0136289
ENSMUSG00000004798	S2	FALSE	15.4615
ENSMUSG00000004815	S2	FALSE	4.79165
ENSMUSG00000004837	S2	TRUE	1.22621
ENSMUSG00000004843	S2	FALSE	12.5377
ENSMUSG00000004846	S2	FALSE	8.60926
ENSMUSG00000004849	S2	FALSE	25.4551
ENSMUSG00000004880	S2	FALSE	2.88326
ENSMUSG00000004896	S2	FALSE	4.23886
ENSMUSG00000004897	S2	FALSE	59.85
ENSMUSG00000004929	S2	FALSE	3.04351
ENSMUSG00000004936	S2	FALSE	19.4521
ENSMUSG00000004937	S2	FALSE	24.0208
ENSMUSG00000004945	S2	FALSE	34.2376
ENSMUSG00000004947	S2	FALSE	1.4457
ENSMUSG00000004951	S2	TRUE	4.60945
ENSMUSG00000004952	S2	FALSE	0.288232
ENSMUSG00000004994	S2	FALSE	2.26966
ENSMUSG00000004996	S2	FALSE	9.58996
ENSMUSG00000005054	S2	FALSE	56.8258
ENSMUSG00000005078	S2	FALSE	10.1752
ENSMUSG00000005103	S2	FALSE	10.3668
ENSMUSG00000005131	S2	FALSE	0.0347268
ENSMUSG00000005142	S2	FALSE	21.3955
ENSMUSG00000005148	S2	FALSE	0
ENSMUSG00000005161	S2	FALSE	83.5882
ENSMUSG00000005204	S2	FALSE	16.0327
ENSMUSG00000005233	S2	FALSE	1.82738
ENSMUSG00000005251	S2	FALSE	1.35708
ENSMUSG00000005299	S2	FALSE	17.7797
ENSMUSG00000005312	S2	FALSE	30.1589
ENSMUSG00000005320	S2	FALSE	11.0165
ENSMUSG00000005354	S2	FALSE	139.71
ENSMUSG00000005362	S2	FALSE	9.14097
ENSMUSG00000005370	S2	FALSE	2.43989
ENSMUSG00000005410	S2	FALSE	0.408247
ENSMUSG00000005413	S2	FALSE	4.5903
ENSMUSG00000005417	S2	FALSE	16.6987
ENSMUSG00000005442	S2	FALSE	4.66951
ENSMUSG00000005447	S2	FALSE	1.56897
ENSMUSG00000005469	S2	FALSE	20.2006
ENSMUSG00000005470	S2	FALSE	0.197794
ENSMUSG00000005481	S2	FALSE	6.13394
ENSMUSG00000005501	S2	FALSE	5.00228
ENSMUSG00000005505	S2	FALSE	3.79519
ENSMUSG00000005534	S2	TRUE	10.7076
ENSMUSG00000005566	S2	FALSE	25.2117
ENSMUSG00000005609	S2	FALSE	4.85392
ENSMUSG00000005615	S2	FALSE	14.5808
ENSMUSG00000005621	S2	FALSE	4.84865
ENSMUSG00000005625	S2	FALSE	55.5029
ENSMUSG00000005656	S2	FALSE	6.31985
ENSMUSG00000005667	S2	FALSE	0.578276
ENSMUSG00000005674	S2	FALSE	16.1996
ENSMUSG00000005682	S2	FALSE	4.48712
ENSMUSG00000005683	S2	FALSE	36.189
ENSMUSG00000005687	S2	FALSE	14.8831
ENSMUSG00000005718	S2	FALSE	1.63264
ENSMUSG00000005802	S2	FALSE	2.05337
ENSMUSG00000005803	S2	FALSE	89.9769
ENSMUSG00000005804	S2	FALSE	5.70775
ENSMUSG00000005836	S2	FALSE	1.16853
ENSMUSG00000005846	S2	FALSE	19.0566
ENSMUSG00000005873	S2	FALSE	3.31022
ENSMUSG00000005882	S2	FALSE	20.77
ENSMUSG00000005886	S2	FALSE	4.42295
ENSMUSG00000005893	S2	FALSE	1.28503
ENSMUSG00000005899	S2	FALSE	3.29318
ENSMUSG00000005936	S2	FALSE	7.77347
ENSMUSG00000005950	S2	TRUE	0.0395393
ENSMUSG00000005951	S2	FALSE	19.6436
ENSMUSG00000005958	S2	TRUE	0.05557
ENSMUSG00000005968	S2	FALSE	3.32131
ENSMUSG00000005973	S2	FALSE	1.33349
ENSMUSG00000005981	S2	FALSE	72.3437
ENSMUSG00000005986	S2	FALSE	0.118799
ENSMUSG00000006005	S2	FALSE	18.6719
ENSMUSG00000006019	S2	FALSE	1.90456
ENSMUSG00000006021	S2	FALSE	7.62331
ENSMUSG00000006050	S2	FALSE	62.8688
ENSMUSG00000006058	S2	FALSE	31.884
ENSMUSG00000006095	S2	FALSE	16.3792
ENSMUSG00000006127	S2	FALSE	4.4023
ENSMUSG00000006134	S2	FALSE	4.03306
ENSMUSG00000006241	S2	FALSE	1.7175
ENSMUSG00000006262	S2	FALSE	5.92394
ENSMUSG00000006273	S2	FALSE	10.8901
ENSMUSG00000006276	S2	FALSE	2.40851
ENSMUSG00000006281	S2	FALSE	1.6228
ENSMUSG00000006288	S2	FALSE	3.5142
ENSMUSG00000006301	S2	FALSE	15.8126
ENSMUSG00000006304	S2	FALSE	64.3292
ENSMUSG00000006333	S2	FALSE	322.651
ENSMUSG00000006356	S2	FALSE	27.5076
ENSMUSG00000006373	S2	FALSE	595.244
ENSMUSG00000006390	S2	FALSE	27.1803
ENSMUSG00000006398	S2	FALSE	0.218296
ENSMUSG00000006418	S2	FALSE	22.6055
ENSMUSG00000006423	S2	FALSE	8.89583
ENSMUSG00000006442	S2	FALSE	18.0421
ENSMUSG00000006463	S2	FALSE	0.810536
ENSMUSG00000006494	S2	FALSE	21.0892
ENSMUSG00000006522	S2	FALSE	221.635
ENSMUSG00000006527	S2	FALSE	3.10028
ENSMUSG00000006529	S2	FALSE	235.612
ENSMUSG00000006567	S2	FALSE	4.34413
ENSMUSG00000006599	S2	FALSE	8.05523
ENSMUSG00000006611	S2	FALSE	21.5141
ENSMUSG00000006676	S2	FALSE	15.3787
ENSMUSG00000006678	S2	FALSE	0.617182
ENSMUSG00000006705	S2	FALSE	3.00979
ENSMUSG00000006715	S2	FALSE	6.31791
ENSMUSG00000006728	S2	FALSE	28.0786
ENSMUSG00000006731	S2	FALSE	27.5845
ENSMUSG00000006740	S2	FALSE	6.17802
ENSMUSG00000006782	S2	FALSE	5.96673
ENSMUSG00000006784	S2	FALSE	0.139725
ENSMUSG00000006850	S2	FALSE	4.11853
ENSMUSG00000006906	S2	FALSE	4.88602
ENSMUSG00000006920	S2	FALSE	2.94638
ENSMUSG00000006930	S2	TRUE	0.287605
ENSMUSG00000006941	S2	FALSE	17.1038
ENSMUSG00000006958	S2	FALSE	1.33494
ENSMUSG00000006998	S2	FALSE	52.6462
ENSMUSG00000007029	S2	FALSE	7.87299
ENSMUSG00000007038	S2	FALSE	14.8721
ENSMUSG00000007039	S2	FALSE	1.29902
ENSMUSG00000007041	S2	FALSE	7.17687
ENSMUSG00000007050	S2	FALSE	12.2193
ENSMUSG00000007080	S2	FALSE	0.499099
ENSMUSG00000007415	S2	FALSE	29.0059
ENSMUSG00000007458	S2	FALSE	34.2383
ENSMUSG00000007476	S2	FALSE	5.0324
ENSMUSG00000007564	S2	FALSE	20.1686
ENSMUSG00000007570	S2	FALSE	7.62667
ENSMUSG00000007589	S2	FALSE	3.94328
ENSMUSG00000007594	S2	TRUE	0.835382
ENSMUSG00000007603	S2	FALSE	3.34754
ENSMUSG00000007610	S2	FALSE	3.87731
ENSMUSG00000007646	S2	FALSE	0.134674
ENSMUSG00000007655	S2	TRUE	1.02059
ENSMUSG00000007656	S2	FALSE	64.0705
ENSMUSG00000007659	S2	FALSE	12.2609
ENSMUSG00000007721	S2	FALSE	24.4428
ENSMUSG00000007739	S2	FALSE	34.533
ENSMUSG00000007777	S2	FALSE	20.9306
ENSMUSG00000007827	S2	FALSE	0.522719
ENSMUSG00000007837	S2	FALSE	18.3322
ENSMUSG00000007850	S2	FALSE	24.8914
ENSMUSG00000007872	S2	FALSE	26.9092
ENSMUSG00000007880	S2	FALSE	3.31412
ENSMUSG00000007891	S2	FALSE	126.96
ENSMUSG00000007892	S2	FALSE	986.543
ENSMUSG00000007950	S2	TRUE	1.44004
ENSMUSG00000008035	S2	FALSE	29.17
ENSMUSG00000008036	S2	FALSE	55.9048
ENSMUSG00000008140	S2	FALSE	32.81
ENSMUSG00000008200	S2	FALSE	5.05874
ENSMUSG00000008318	S2	FALSE	0.107517
ENSMUSG00000008333	S2	FALSE	7.54403
ENSMUSG00000008384	S2	FALSE	4.43156
ENSMUSG00000008393	S2	FALSE	28.0291
ENSMUSG00000008429	S2	FALSE	8.37095
ENSMUSG00000008450	S2	FALSE	6.77728
ENSMUSG00000008540	S2	FALSE	5016.92
ENSMUSG00000008668	S2	FALSE	481.338
ENSMUSG00000008683	S2	FALSE	220.848
ENSMUSG00000008763	S2	FALSE	3.52051
ENSMUSG00000008822	S2	FALSE	11.4153
ENSMUSG00000008859	S2	FALSE	6.69876
ENSMUSG00000008892	S2	FALSE	45.364
ENSMUSG00000008958	S2	FALSE	8.17124
ENSMUSG00000008999	S2	FALSE	0.667205
ENSMUSG00000009030	S2	FALSE	7.17122
ENSMUSG00000009035	S2	FALSE	6.11387
ENSMUSG00000009079	S2	FALSE	36.5965
ENSMUSG00000009090	S2	FALSE	13.6742
ENSMUSG00000009092	S2	FALSE	1.86278
ENSMUSG00000009112	S2	FALSE	4.22116
ENSMUSG00000009145	S2	FALSE	2.30998
ENSMUSG00000009207	S2	FALSE	1.08308
ENSMUSG00000009281	S2	FALSE	626.366
ENSMUSG00000009291	S2	FALSE	89.1315
ENSMUSG00000009378	S2	FALSE	13.6199
ENSMUSG00000009406	S2	FALSE	1.24386
ENSMUSG00000009549	S2	FALSE	39.3093
ENSMUSG00000009563	S2	FALSE	19.9692
ENSMUSG00000009569	S2	FALSE	2.65582
ENSMUSG00000009614	S2	FALSE	276.457
ENSMUSG00000009633	S2	FALSE	43.6053
ENSMUSG00000009640	S2	FALSE	5.74646
ENSMUSG00000009646	S2	FALSE	44.068
ENSMUSG00000009681	S2	FALSE	4.26869
ENSMUSG00000009733	S2	FALSE	1.58125
ENSMUSG00000009739	S2	FALSE	1.25066
ENSMUSG00000009772	S2	FALSE	2.72736
ENSMUSG00000009828	S2	FALSE	3.55114
ENSMUSG00000009905	S2	FALSE	2.70765
ENSMUSG00000009907	S2	FALSE	15.9077
ENSMUSG00000009995	S2	FALSE	17.8646
ENSMUSG00000010021	S2	FALSE	0.0329506
ENSMUSG00000010025	S2	TRUE	62.0552
ENSMUSG00000010045	S2	FALSE	8.68326
ENSMUSG00000010047	S2	FALSE	17.889
ENSMUSG00000010048	S2	FALSE	18.6333
ENSMUSG00000010051	S2	FALSE	10.1595
ENSMUSG00000010057	S2	FALSE	8.08359
ENSMUSG00000010067	S2	FALSE	1.1058
ENSMUSG00000010095	S2	FALSE	12.054
ENSMUSG00000010097	S2	FALSE	44.5667
ENSMUSG00000010122	S2	FALSE	38.7515
ENSMUSG00000010307	S2	FALSE	1.98684
ENSMUSG00000010358	S2	FALSE	17.2271
ENSMUSG00000010362	S2	FALSE	6.07361
ENSMUSG00000010392	S2	FALSE	6.36746
ENSMUSG00000010406	S2	FALSE	79.7174
ENSMUSG00000010453	S2	FALSE	8.44401
ENSMUSG00000010492	S2	FALSE	0.112902
ENSMUSG00000010517	S2	FALSE	6.50399
ENSMUSG00000010554	S2	FALSE	3.00574
ENSMUSG00000010607	S2	FALSE	27.234
ENSMUSG00000010608	S2	FALSE	10.198
ENSMUSG00000010609	S2	FALSE	141.72
ENSMUSG00000010651	S2	FALSE	412.023
ENSMUSG00000010663	S2	FALSE	138.118
ENSMUSG00000010721	S2	FALSE	0.935245
ENSMUSG00000010751	S2	FALSE	0.470112
ENSMUSG00000010755	S2	FALSE	8.7461
ENSMUSG00000010760	S2	TRUE	0.0958906
ENSMUSG00000010803	S2	TRUE	0
ENSMUSG00000010914	S2	FALSE	10.4565
ENSMUSG00000010936	S2	FALSE	6.30947
ENSMUSG00000011008	S2	TRUE	0.0241156
ENSMUSG00000011114	S2	FALSE	20.2063
ENSMUSG00000011148	S2	FALSE	8.8441
ENSMUSG00000011158	S2	FALSE	3.93119
ENSMUSG00000011179	S2	FALSE	28.519
ENSMUSG00000011254	S2	FALSE	0.828818
ENSMUSG00000011257	S2	FALSE	12.9736
ENSMUSG00000011305	S2	FALSE	18.6451
ENSMUSG00000011306	S2	FALSE	5.36315
ENSMUSG00000011382	S2	FALSE	45.5011
ENSMUSG00000011427	S2	FALSE	1.44329
ENSMUSG00000011658	S2	FALSE	4.37853
ENSMUSG00000011831	S2	FALSE	20.7973
ENSMUSG00000011837	S2	FALSE	4.86994
ENSMUSG00000011884	S2	TRUE	0.918114
ENSMUSG00000012076	S2	FALSE	0.80488
ENSMUSG00000012117	S2	FALSE	9.18535
ENSMUSG00000012187	S2	FALSE	0.390911
ENSMUSG00000012211	S2	FALSE	0
ENSMUSG00000012296	S2	FALSE	1.53248
ENSMUSG00000012405	S2	FALSE	123.492
ENSMUSG00000012428	S2	FALSE	28.8395
ENSMUSG00000012443	S2	FALSE	0.1427
ENSMUSG00000012519	S2	FALSE	1.01688
ENSMUSG00000012535	S2	FALSE	13.2825
ENSMUSG00000012640	S2	FALSE	2.12555
ENSMUSG00000012848	S2	FALSE	251.001
ENSMUSG00000013076	S2	TRUE	0.540874
ENSMUSG00000013150	S2	FALSE	1.86972
ENSMUSG00000013155	S2	FALSE	0.19993
ENSMUSG00000013160	S2	FALSE	36.6145
ENSMUSG00000013236	S2	FALSE	0.519518
ENSMUSG00000013275	S2	FALSE	0.899143
ENSMUSG00000013465	S2	FALSE	9.28176
ENSMUSG00000013539	S2	FALSE	21.3573
ENSMUSG00000013593	S2	FALSE	133.062
ENSMUSG00000013629	S2	FALSE	2.1444
ENSMUSG00000013662	S2	FALSE	16.2788
ENSMUSG00000013663	S2	FALSE	14.1626
ENSMUSG00000013698	S2	FALSE	3.96979
ENSMUSG00000013736	S2	FALSE	6.38229
ENSMUSG00000013787	S2	FALSE	14.0161
ENSMUSG00000013822	S2	FALSE	29.6792
ENSMUSG00000013833	S2	FALSE	5.61081
ENSMUSG00000013858	S2	FALSE	35.544
ENSMUSG00000013997	S2	FALSE	58.9959
ENSMUSG00000014039	S2	FALSE	0.552592
ENSMUSG00000014074	S2	FALSE	2.97346
ENSMUSG00000014075	S2	FALSE	1.01915
ENSMUSG00000014177	S2	FALSE	10.8521
ENSMUSG00000014195	S2	FALSE	22.798
ENSMUSG00000014226	S2	FALSE	12.2554
ENSMUSG00000014243	S2	FALSE	8.9282
ENSMUSG00000014294	S2	FALSE	163.379
ENSMUSG00000014313	S2	FALSE	485.422
ENSMUSG00000014353	S2	FALSE	4.83038
ENSMUSG00000014355	S2	FALSE	7.76254
ENSMUSG00000014361	S2	FALSE	2.70388
ENSMUSG00000014402	S2	FALSE	14.4666
ENSMUSG00000014496	S2	FALSE	4.33454
ENSMUSG00000014498	S2	FALSE	2.93071
ENSMUSG00000014503	S2	TRUE	0.214055
ENSMUSG00000014504	S2	FALSE	16.484
ENSMUSG00000014550	S2	FALSE	1.88843
ENSMUSG00000014551	S2	FALSE	8.12769
ENSMUSG00000014554	S2	FALSE	7.32638
ENSMUSG00000014599	S2	FALSE	1.64969
ENSMUSG00000014601	S2	FALSE	4.52931
ENSMUSG00000014633	S2	FALSE	6.98677
ENSMUSG00000014748	S2	FALSE	20.8835
ENSMUSG00000014763	S2	FALSE	3.13111
ENSMUSG00000014769	S2	FALSE	109.087
ENSMUSG00000014773	S2	TRUE	1.16569
ENSMUSG00000014778	S2	FALSE	0.727392
ENSMUSG00000014791	S2	FALSE	5.96871
ENSMUSG00000014859	S2	FALSE	8.0984
ENSMUSG00000014867	S2	FALSE	61.483
ENSMUSG00000014907	S2	FALSE	1.26037
ENSMUSG00000014959	S2	FALSE	34.3188
ENSMUSG00000014980	S2	FALSE	4.02162
ENSMUSG00000015002	S2	FALSE	7.43339
ENSMUSG00000015023	S2	FALSE	7.52513
ENSMUSG00000015085	S2	FALSE	1.66177
ENSMUSG00000015087	S2	FALSE	5.98906
ENSMUSG00000015092	S2	FALSE	156.732
ENSMUSG00000015095	S2	FALSE	14.6028
ENSMUSG00000015112	S2	FALSE	70.3308
ENSMUSG00000015120	S2	FALSE	32.5151
ENSMUSG00000015127	S2	FALSE	1.97398
ENSMUSG00000015133	S2	FALSE	3.64909
ENSMUSG00000015143	S2	FALSE	5.72756
ENSMUSG00000015189	S2	FALSE	6.81922
ENSMUSG00000015202	S2	FALSE	1.45396
ENSMUSG00000015217	S2	FALSE	6.33808
ENSMUSG00000015224	S2	FALSE	2.45927
ENSMUSG00000015243	S2	FALSE	13.6026
ENSMUSG00000015247	S2	FALSE	36.3396
ENSMUSG00000015289	S2	FALSE	21.2406
ENSMUSG00000015290	S2	FALSE	11.0137
ENSMUSG00000015291	S2	FALSE	23.465
ENSMUSG00000015305	S2	FALSE	3.89221
ENSMUSG00000015312	S2	FALSE	0.275488
ENSMUSG00000015335	S2	FALSE	10.3622
ENSMUSG00000015337	S2	FALSE	13.5935
ENSMUSG00000015341	S2	FALSE	31.6211
ENSMUSG00000015342	S2	FALSE	0.816153
ENSMUSG00000015357	S2	FALSE	40.3124
ENSMUSG00000015363	S2	FALSE	32.2072
ENSMUSG00000015377	S2	FALSE	0.924196
ENSMUSG00000015461	S2	FALSE	7.80671
ENSMUSG00000015474	S2	FALSE	17.9011
ENSMUSG00000015478	S2	FALSE	29.8234
ENSMUSG00000015501	S2	FALSE	0.438151
ENSMUSG00000015522	S2	FALSE	6.67721
ENSMUSG00000015533	S2	FALSE	0.00469457
ENSMUSG00000015536	S2	FALSE	80.5776
ENSMUSG00000015568	S2	FALSE	5.76066
ENSMUSG00000015575	S2	FALSE	39.5094
ENSMUSG00000015597	S2	FALSE	2.53151
ENSMUSG00000015605	S2	FALSE	2.47533
ENSMUSG00000015619	S2	FALSE	0.0184085
ENSMUSG00000015652	S2	FALSE	0.0514865
ENSMUSG00000015653	S2	TRUE	0.729669
ENSMUSG00000015659	S2	FALSE	0.835877
ENSMUSG00000015671	S2	FALSE	60.5453
ENSMUSG00000015697	S2	FALSE	4.35475
ENSMUSG00000015711	S2	FALSE	3.91123
ENSMUSG00000015714	S2	FALSE	178.468
ENSMUSG00000015747	S2	TRUE	4.28506
ENSMUSG00000015748	S2	FALSE	3.5971
ENSMUSG00000015749	S2	FALSE	6.30371
ENSMUSG00000015750	S2	FALSE	36.3125
ENSMUSG00000015759	S2	FALSE	32.3201
ENSMUSG00000015776	S2	FALSE	7.38606
ENSMUSG00000015839	S2	FALSE	19.7932
ENSMUSG00000015843	S2	TRUE	2.634
ENSMUSG00000015850	S2	FALSE	0.762807
ENSMUSG00000015880	S2	FALSE	0.0405127
ENSMUSG00000015882	S2	FALSE	1.79663
ENSMUSG00000015889	S2	FALSE	12.2783
ENSMUSG00000015932	S2	FALSE	84.9789
ENSMUSG00000015937	S2	FALSE	32.0983
ENSMUSG00000015942	S2	FALSE	1.15356
ENSMUSG00000015943	S2	FALSE	18.9502
ENSMUSG00000015944	S2	FALSE	0.388157
ENSMUSG00000015961	S2	FALSE	11.6633
ENSMUSG00000015971	S2	FALSE	8.8836
ENSMUSG00000015994	S2	FALSE	13.3876
ENSMUSG00000016024	S2	FALSE	26.2279
ENSMUSG00000016128	S2	FALSE	3.42205
ENSMUSG00000016181	S2	FALSE	2.61601
ENSMUSG00000016206	S2	FALSE	0.635247
ENSMUSG00000016252	S2	FALSE	400.039
ENSMUSG00000016253	S2	FALSE	14.0772
ENSMUSG00000016256	S2	FALSE	98.9144
ENSMUSG00000016257	S2	FALSE	20.0122
ENSMUSG00000016308	S2	FALSE	21.927
ENSMUSG00000016344	S2	FALSE	86.4839
ENSMUSG00000016409	S2	FALSE	2.04389
ENSMUSG00000016427	S2	FALSE	198.726
ENSMUSG00000016481	S2	FALSE	26.0176
ENSMUSG00000016487	S2	FALSE	5.27598
ENSMUSG00000016496	S2	FALSE	0.269844
ENSMUSG00000016510	S2	FALSE	13.1542
ENSMUSG00000016520	S2	FALSE	3.04007
ENSMUSG00000016526	S2	FALSE	0.501124
ENSMUSG00000016528	S2	FALSE	16.1234
ENSMUSG00000016541	S2	FALSE	22.0479
ENSMUSG00000016552	S2	TRUE	0.0539661
ENSMUSG00000016554	S2	FALSE	28.0519
ENSMUSG00000016619	S2	FALSE	6.02128
ENSMUSG00000016637	S2	FALSE	7.72383
ENSMUSG00000016664	S2	FALSE	13.2228
ENSMUSG00000016757	S2	FALSE	2.62119
ENSMUSG00000016758	S2	FALSE	4.85758
ENSMUSG00000016831	S2	FALSE	4.87814
ENSMUSG00000016940	S2	FALSE	8.10253
ENSMUSG00000016946	S2	FALSE	1.50654
ENSMUSG00000017057	S2	FALSE	8.04074
ENSMUSG00000017144	S2	FALSE	5.76781
ENSMUSG00000017146	S2	FALSE	0.229652
ENSMUSG00000017176	S2	TRUE	1.36639
ENSMUSG00000017188	S2	FALSE	34.9944
ENSMUSG00000017195	S2	TRUE	0.0866884
ENSMUSG00000017210	S2	FALSE	4.09839
ENSMUSG00000017221	S2	FALSE	37.5696
ENSMUSG00000017264	S2	FALSE	6.54703
ENSMUSG00000017314	S2	TRUE	0.0662192
ENSMUSG00000017344	S2	TRUE	1203.57
ENSMUSG00000017376	S2	FALSE	3.38128
ENSMUSG00000017386	S2	FALSE	14.5592
ENSMUSG00000017390	S2	FALSE	13.9726
ENSMUSG00000017404	S2	FALSE	355.511
ENSMUSG00000017453	S2	FALSE	156.373
ENSMUSG00000017485	S2	FALSE	6.81213
ENSMUSG00000017491	S2	FALSE	1.05663
ENSMUSG00000017493	S2	FALSE	587.296
ENSMUSG00000017550	S2	FALSE	0.256306
ENSMUSG00000017561	S2	FALSE	3.02696
ENSMUSG00000017615	S2	FALSE	6.23041
ENSMUSG00000017664	S2	FALSE	10.6916
ENSMUSG00000017667	S2	TRUE	0.0863932
ENSMUSG00000017670	S2	FALSE	2.30662
ENSMUSG00000017677	S2	FALSE	9.88073
ENSMUSG00000017686	S2	FALSE	10.7224
ENSMUSG00000017688	S2	FALSE	0.0359586
ENSMUSG00000017707	S2	FALSE	47.5309
ENSMUSG00000017713	S2	FALSE	3.02406
ENSMUSG00000017715	S2	FALSE	3.03505
ENSMUSG00000017721	S2	FALSE	16.0134
ENSMUSG00000017747	S2	FALSE	5.64611
ENSMUSG00000017756	S2	FALSE	11.8217
ENSMUSG00000017760	S2	FALSE	53.7315
ENSMUSG00000017764	S2	FALSE	1.25095
ENSMUSG00000017765	S2	FALSE	3.82835
ENSMUSG00000017774	S2	FALSE	4.83666
ENSMUSG00000017776	S2	FALSE	15.64
ENSMUSG00000017778	S2	FALSE	373.004
ENSMUSG00000017781	S2	FALSE	16.849
ENSMUSG00000017801	S2	FALSE	26.022
ENSMUSG00000017830	S2	TRUE	4.37437
ENSMUSG00000017831	S2	FALSE	18.9658
ENSMUSG00000017837	S2	FALSE	6.99161
ENSMUSG00000017843	S2	FALSE	5.62424
ENSMUSG00000017858	S2	FALSE	10.2595
ENSMUSG00000017868	S2	FALSE	14.0971
ENSMUSG00000017999	S2	FALSE	7.20404
ENSMUSG00000018040	S2	FALSE	8.27162
ENSMUSG00000018042	S2	FALSE	199.612
ENSMUSG00000018068	S2	FALSE	1.17927
ENSMUSG00000018143	S2	FALSE	4.55227
ENSMUSG00000018160	S2	FALSE	3.16237
ENSMUSG00000018167	S2	FALSE	6.79374
ENSMUSG00000018196	S2	FALSE	17.2386
ENSMUSG00000018199	S2	FALSE	0.322247
ENSMUSG00000018209	S2	FALSE	3.33272
ENSMUSG00000018239	S2	FALSE	2.19526
ENSMUSG00000018287	S2	FALSE	22.4583
ENSMUSG00000018322	S2	FALSE	4.09211
ENSMUSG00000018326	S2	FALSE	30.3629
ENSMUSG00000018334	S2	TRUE	0.16327
ENSMUSG00000018339	S2	TRUE	1.44872
ENSMUSG00000018340	S2	FALSE	35.0817
ENSMUSG00000018341	S2	FALSE	0.281675
ENSMUSG00000018347	S2	FALSE	1.53699
ENSMUSG00000018363	S2	FALSE	6.71077
ENSMUSG00000018387	S2	FALSE	7.77667
ENSMUSG00000018395	S2	FALSE	0.785697
ENSMUSG00000018401	S2	FALSE	7.90762
ENSMUSG00000018405	S2	FALSE	0.971532
ENSMUSG00000018412	S2	FALSE	4.1071
ENSMUSG00000018417	S2	FALSE	46.5508
ENSMUSG00000018425	S2	FALSE	7.34502
ENSMUSG00000018427	S2	FALSE	2.70214
ENSMUSG00000018433	S2	FALSE	3.57403
ENSMUSG00000018442	S2	FALSE	51.4321
ENSMUSG00000018446	S2	FALSE	68.3071
ENSMUSG00000018470	S2	FALSE	0.13745
ENSMUSG00000018474	S2	FALSE	23.0874
ENSMUSG00000018486	S2	FALSE	0.189412
ENSMUSG00000018501	S2	FALSE	17.7066
ENSMUSG00000018507	S2	FALSE	0.229331
ENSMUSG00000018509	S2	FALSE	13.3559
ENSMUSG00000018541	S2	FALSE	3.02865
ENSMUSG00000018548	S2	FALSE	1.81743
ENSMUSG00000018565	S2	TRUE	14.6296
ENSMUSG00000018567	S2	FALSE	163.304
ENSMUSG00000018574	S2	FALSE	182.478
ENSMUSG00000018581	S2	FALSE	0.0483407
ENSMUSG00000018583	S2	FALSE	7.62766
ENSMUSG00000018585	S2	FALSE	99.5491
ENSMUSG00000018604	S2	FALSE	3.09213
ENSMUSG00000018648	S2	FALSE	1.22007
ENSMUSG00000018659	S2	FALSE	71.238
ENSMUSG00000018661	S2	FALSE	4.16555
ENSMUSG00000018666	S2	FALSE	8.45883
ENSMUSG00000018677	S2	FALSE	213.383
ENSMUSG00000018697	S2	FALSE	4.89835
ENSMUSG00000018707	S2	FALSE	14.1346
ENSMUSG00000018727	S2	FALSE	4.50228
ENSMUSG00000018733	S2	FALSE	4.6522
ENSMUSG00000018740	S2	FALSE	0.750221
ENSMUSG00000018765	S2	FALSE	10.3481
ENSMUSG00000018800	S2	FALSE	0.650106
ENSMUSG00000018809	S2	FALSE	0.725405
ENSMUSG00000018821	S2	FALSE	29.8577
ENSMUSG00000018846	S2	FALSE	9.18605
ENSMUSG00000018848	S2	FALSE	12.833
ENSMUSG00000018858	S2	FALSE	38.9421
ENSMUSG00000018882	S2	FALSE	7.86315
ENSMUSG00000018899	S2	FALSE	9.39838
ENSMUSG00000018900	S2	FALSE	4.61988
ENSMUSG00000018921	S2	FALSE	2.92478
ENSMUSG00000018923	S2	FALSE	7.26511
ENSMUSG00000018931	S2	FALSE	1.25747
ENSMUSG00000018965	S2	FALSE	19.0363
ENSMUSG00000018974	S2	FALSE	2.96648
ENSMUSG00000018983	S2	FALSE	0.21125
ENSMUSG00000018986	S2	FALSE	0
ENSMUSG00000018995	S2	FALSE	8.71094
ENSMUSG00000018999	S2	FALSE	5.03564
ENSMUSG00000019027	S2	FALSE	0.00443355
ENSMUSG00000019039	S2	FALSE	21.1113
ENSMUSG00000019054	S2	FALSE	63.0349
ENSMUSG00000019055	S2	FALSE	12.2079
ENSMUSG00000019066	S2	FALSE	1.56762
ENSMUSG00000019080	S2	FALSE	4.90403
ENSMUSG00000019082	S2	FALSE	65.3465
ENSMUSG00000019087	S2	FALSE	29.3597
ENSMUSG00000019122	S2	FALSE	36.7915
ENSMUSG00000019158	S2	FALSE	17.0566
ENSMUSG00000019173	S2	FALSE	41.1757
ENSMUSG00000019179	S2	FALSE	140.914
ENSMUSG00000019188	S2	FALSE	46.826
ENSMUSG00000019189	S2	FALSE	4.19596
ENSMUSG00000019210	S2	FALSE	63.6491
ENSMUSG00000019232	S2	FALSE	55.7173
ENSMUSG00000019235	S2	FALSE	0.102709
ENSMUSG00000019254	S2	TRUE	9.47041
ENSMUSG00000019256	S2	FALSE	5.57837
ENSMUSG00000019261	S2	FALSE	0.944828
ENSMUSG00000019303	S2	FALSE	3.72893
ENSMUSG00000019338	S2	FALSE	2.20902
ENSMUSG00000019362	S2	FALSE	75.696
ENSMUSG00000019370	S2	FALSE	14.9716
ENSMUSG00000019432	S2	FALSE	19.8763
ENSMUSG00000019433	S2	FALSE	5.03398
ENSMUSG00000019461	S2	FALSE	3.0959
ENSMUSG00000019471	S2	FALSE	25.9788
ENSMUSG00000019494	S2	FALSE	57.697
ENSMUSG00000019505	S2	FALSE	215.249
ENSMUSG00000019518	S2	FALSE	2.8196
ENSMUSG00000019528	S2	FALSE	2.6402
ENSMUSG00000019558	S2	FALSE	1.15121
ENSMUSG00000019564	S2	FALSE	0.147858
ENSMUSG00000019577	S2	FALSE	1.11339
ENSMUSG00000019578	S2	FALSE	15.7558
ENSMUSG00000019579	S2	FALSE	31.2242
ENSMUSG00000019590	S2	FALSE	1.8802
ENSMUSG00000019659	S2	FALSE	18.5016
ENSMUSG00000019689	S2	FALSE	53.2286
ENSMUSG00000019710	S2	FALSE	34.0653
ENSMUSG00000019715	S2	FALSE	6.8165
ENSMUSG00000019731	S2	FALSE	8.56367
ENSMUSG00000019762	S2	FALSE	60.6849
ENSMUSG00000019763	S2	FALSE	19.2351
ENSMUSG00000019774	S2	FALSE	2.78502
ENSMUSG00000019777	S2	FALSE	8.97871
ENSMUSG00000019779	S2	FALSE	0.853437
ENSMUSG00000019782	S2	FALSE	19.1224
ENSMUSG00000019789	S2	TRUE	0.02344
ENSMUSG00000019790	S2	FALSE	2.53875
ENSMUSG00000019791	S2	FALSE	24.7638
ENSMUSG00000019792	S2	FALSE	2.23886
ENSMUSG00000019794	S2	FALSE	6.92345
ENSMUSG00000019795	S2	FALSE	14.2107
ENSMUSG00000019797	S2	FALSE	15.8566
ENSMUSG00000019802	S2	FALSE	50.166
ENSMUSG00000019810	S2	FALSE	3.98464
ENSMUSG00000019813	S2	FALSE	1.62237
ENSMUSG00000019814	S2	FALSE	7.08468
ENSMUSG00000019822	S2	FALSE	17.1303
ENSMUSG00000019826	S2	FALSE	2.96981
ENSMUSG00000019832	S2	FALSE	12.9019
ENSMUSG00000019841	S2	FALSE	3.49775
ENSMUSG00000019843	S2	TRUE	1.8265
ENSMUSG00000019849	S2	FALSE	12.443
ENSMUSG00000019850	S2	FALSE	0.374239
ENSMUSG00000019851	S2	FALSE	41.041
ENSMUSG00000019852	S2	FALSE	0.00221736
ENSMUSG00000019853	S2	FALSE	0.180345
ENSMUSG00000019861	S2	FALSE	6.39485
ENSMUSG00000019864	S2	FALSE	9.17521
ENSMUSG00000019866	S2	FALSE	2.69119
ENSMUSG00000019872	S2	FALSE	15.0773
ENSMUSG00000019876	S2	TRUE	0.17182
ENSMUSG00000019877	S2	FALSE	56.9195
ENSMUSG00000019883	S2	FALSE	22.2494
ENSMUSG00000019889	S2	FALSE	7.75413
ENSMUSG00000019891	S2	FALSE	0.690674
ENSMUSG00000019906	S2	FALSE	5.50563
ENSMUSG00000019907	S2	FALSE	2.10535
ENSMUSG00000019916	S2	FALSE	2.5887
ENSMUSG00000019923	S2	FALSE	25.5432
ENSMUSG00000019927	S2	FALSE	4.13561
ENSMUSG00000019933	S2	FALSE	0
ENSMUSG00000019942	S2	FALSE	0.956239
ENSMUSG00000019945	S2	FALSE	1.24006
ENSMUSG00000019947	S2	FALSE	5.42727
ENSMUSG00000019948	S2	FALSE	6.38415
ENSMUSG00000019951	S2	FALSE	5.16371
ENSMUSG00000019961	S2	FALSE	8.10457
ENSMUSG00000019966	S2	TRUE	0.349755
ENSMUSG00000019969	S2	FALSE	9.04071
ENSMUSG00000019970	S2	TRUE	4.9217
ENSMUSG00000019977	S2	FALSE	16.066
ENSMUSG00000019978	S2	FALSE	1.7277
ENSMUSG00000019979	S2	FALSE	0.55129
ENSMUSG00000019984	S2	FALSE	1.66936
ENSMUSG00000019986	S2	FALSE	0.153847
ENSMUSG00000019988	S2	FALSE	3.8713
ENSMUSG00000019989	S2	FALSE	13.6825
ENSMUSG00000019990	S2	FALSE	0.730245
ENSMUSG00000019992	S2	FALSE	0.041709
ENSMUSG00000019996	S2	FALSE	5.62037
ENSMUSG00000019998	S2	FALSE	6.66328
ENSMUSG00000020003	S2	TRUE	34.4526
ENSMUSG00000020009	S2	FALSE	5.25405
ENSMUSG00000020010	S2	FALSE	32.0827
ENSMUSG00000020017	S2	FALSE	146.751
ENSMUSG00000020018	S2	FALSE	8.62905
ENSMUSG00000020019	S2	TRUE	1.20162
ENSMUSG00000020021	S2	FALSE	4.02984
ENSMUSG00000020022	S2	FALSE	64.2529
ENSMUSG00000020023	S2	TRUE	1.40408
ENSMUSG00000020027	S2	FALSE	4.19515
ENSMUSG00000020032	S2	FALSE	0.364916
ENSMUSG00000020034	S2	FALSE	8.24564
ENSMUSG00000020038	S2	FALSE	5.16639
ENSMUSG00000020056	S2	FALSE	16.6524
ENSMUSG00000020057	S2	FALSE	0.114055
ENSMUSG00000020063	S2	FALSE	2.49496
ENSMUSG00000020069	S2	FALSE	6.17538
ENSMUSG00000020070	S2	FALSE	0.674015
ENSMUSG00000020074	S2	FALSE	5.78583
ENSMUSG00000020075	S2	FALSE	6.70747
ENSMUSG00000020076	S2	FALSE	15.999
ENSMUSG00000020078	S2	FALSE	11.3783
ENSMUSG00000020079	S2	FALSE	7.68156
ENSMUSG00000020087	S2	FALSE	20.68
ENSMUSG00000020089	S2	FALSE	85.6975
ENSMUSG00000020092	S2	FALSE	2.45024
ENSMUSG00000020097	S2	FALSE	13.2537
ENSMUSG00000020098	S2	FALSE	297.53
ENSMUSG00000020099	S2	TRUE	0.41399
ENSMUSG00000020100	S2	FALSE	0.765491
ENSMUSG00000020101	S2	FALSE	0.636337
ENSMUSG00000020105	S2	FALSE	1.69312
ENSMUSG00000020107	S2	FALSE	16.4756
ENSMUSG00000020108	S2	FALSE	7.8003
ENSMUSG00000020109	S2	FALSE	15.7218
ENSMUSG00000020111	S2	FALSE	9.01133
ENSMUSG00000020114	S2	FALSE	9.74172
ENSMUSG00000020115	S2	FALSE	5.7399
ENSMUSG00000020121	S2	FALSE	0.0393571
ENSMUSG00000020123	S2	FALSE	9.27658
ENSMUSG00000020128	S2	FALSE	8.3507
ENSMUSG00000020132	S2	FALSE	10.8061
ENSMUSG00000020133	S2	TRUE	7.17252
ENSMUSG00000020135	S2	FALSE	0.0683541
ENSMUSG00000020137	S2	FALSE	1.42007
ENSMUSG00000020142	S2	FALSE	0.729548
ENSMUSG00000020151	S2	TRUE	0.0204286
ENSMUSG00000020153	S2	FALSE	93.2638
ENSMUSG00000020156	S2	FALSE	2.70225
ENSMUSG00000020163	S2	FALSE	397.248
ENSMUSG00000020167	S2	FALSE	3.67753
ENSMUSG00000020170	S2	FALSE	2.03693
ENSMUSG00000020171	S2	FALSE	9.02572
ENSMUSG00000020175	S2	FALSE	0.644947
ENSMUSG00000020182	S2	FALSE	33.3234
ENSMUSG00000020183	S2	TRUE	0.704574
ENSMUSG00000020184	S2	FALSE	6.91919
ENSMUSG00000020186	S2	FALSE	20.158
ENSMUSG00000020189	S2	FALSE	5.20392
ENSMUSG00000020193	S2	FALSE	0.00471757
ENSMUSG00000020196	S2	FALSE	1.81361
ENSMUSG00000020218	S2	FALSE	0.0628151
ENSMUSG00000020224	S2	FALSE	19.2137
ENSMUSG00000020225	S2	FALSE	63.3528
ENSMUSG00000020228	S2	FALSE	2.08341
ENSMUSG00000020230	S2	FALSE	0.224366
ENSMUSG00000020231	S2	TRUE	0.527657
ENSMUSG00000020246	S2	FALSE	3.31455
ENSMUSG00000020253	S2	FALSE	6.63008
ENSMUSG00000020255	S2	FALSE	3.31486
ENSMUSG00000020256	S2	FALSE	0.0550266
ENSMUSG00000020257	S2	FALSE	9.08145
ENSMUSG00000020262	S2	FALSE	1.9891
ENSMUSG00000020263	S2	FALSE	6.97157
ENSMUSG00000020265	S2	FALSE	35.7615
ENSMUSG00000020267	S2	FALSE	254.279
ENSMUSG00000020271	S2	FALSE	7.53161
ENSMUSG00000020272	S2	FALSE	0.24708
ENSMUSG00000020273	S2	FALSE	0.947815
ENSMUSG00000020275	S2	FALSE	0.619673
ENSMUSG00000020277	S2	FALSE	7.98478
ENSMUSG00000020283	S2	FALSE	12.0579
ENSMUSG00000020284	S2	FALSE	2.34381
ENSMUSG00000020287	S2	FALSE	5.00597
ENSMUSG00000020288	S2	FALSE	16.5377
ENSMUSG00000020290	S2	FALSE	6.72454
ENSMUSG00000020305	S2	FALSE	2.45002
ENSMUSG00000020308	S2	FALSE	10.5325
ENSMUSG00000020309	S2	FALSE	21.2378
ENSMUSG00000020321	S2	FALSE	397.788
ENSMUSG00000020326	S2	FALSE	7.80504
ENSMUSG00000020330	S2	FALSE	0.0316582
ENSMUSG00000020335	S2	FALSE	0.675576
ENSMUSG00000020340	S2	FALSE	0.092517
ENSMUSG00000020359	S2	FALSE	5.76549
ENSMUSG00000020363	S2	TRUE	0.0409689
ENSMUSG00000020372	S2	FALSE	253.186
ENSMUSG00000020375	S2	FALSE	6.41973
ENSMUSG00000020376	S2	FALSE	38.4194
ENSMUSG00000020380	S2	FALSE	1.1932
ENSMUSG00000020381	S2	FALSE	2.17895
ENSMUSG00000020385	S2	FALSE	13.2837
ENSMUSG00000020387	S2	FALSE	1.39995
ENSMUSG00000020389	S2	FALSE	0.11164
ENSMUSG00000020390	S2	FALSE	44.8101
ENSMUSG00000020392	S2	FALSE	4.64694
ENSMUSG00000020402	S2	FALSE	87.8462
ENSMUSG00000020407	S2	FALSE	0.759533
ENSMUSG00000020409	S2	FALSE	6.37626
ENSMUSG00000020412	S2	FALSE	6.08914
ENSMUSG00000020413	S2	FALSE	1.0967
ENSMUSG00000020415	S2	FALSE	34.7944
ENSMUSG00000020422	S2	FALSE	3.66054
ENSMUSG00000020424	S2	FALSE	0.542341
ENSMUSG00000020430	S2	FALSE	8.82064
ENSMUSG00000020432	S2	TRUE	38.8101
ENSMUSG00000020434	S2	TRUE	0
ENSMUSG00000020435	S2	FALSE	0.114257
ENSMUSG00000020440	S2	FALSE	66.72
ENSMUSG00000020441	S2	FALSE	3.61044
ENSMUSG00000020444	S2	FALSE	27.8764
ENSMUSG00000020448	S2	FALSE	8.75736
ENSMUSG00000020451	S2	FALSE	2.37073
ENSMUSG00000020454	S2	FALSE	5.93969
ENSMUSG00000020455	S2	FALSE	4.50349
ENSMUSG00000020456	S2	FALSE	43.9034
ENSMUSG00000020457	S2	TRUE	28.1177
ENSMUSG00000020458	S2	FALSE	28.8388
ENSMUSG00000020461	S2	FALSE	0.00947847
ENSMUSG00000020462	S2	FALSE	7.15315
ENSMUSG00000020463	S2	FALSE	7.23457
ENSMUSG00000020471	S2	FALSE	9.96736
ENSMUSG00000020472	S2	FALSE	4.00131
ENSMUSG00000020474	S2	FALSE	1.44644
ENSMUSG00000020476	S2	FALSE	9.78769
ENSMUSG00000020482	S2	FALSE	6.8225
ENSMUSG00000020483	S2	FALSE	66.911
ENSMUSG00000020484	S2	FALSE	102.667
ENSMUSG00000020491	S2	FALSE	0.551254
ENSMUSG00000020492	S2	FALSE	0.415411
ENSMUSG00000020493	S2	TRUE	0.0111064
ENSMUSG00000020495	S2	FALSE	2.93515
ENSMUSG00000020496	S2	FALSE	33.853
ENSMUSG00000020514	S2	FALSE	24.8155
ENSMUSG00000020515	S2	FALSE	24.743
ENSMUSG00000020520	S2	FALSE	0.989371
ENSMUSG00000020521	S2	FALSE	10.8029
ENSMUSG00000020525	S2	FALSE	1.35078
ENSMUSG00000020526	S2	FALSE	4.92778
ENSMUSG00000020527	S2	FALSE	1.5223
ENSMUSG00000020534	S2	FALSE	98.4539
ENSMUSG00000020536	S2	FALSE	1.29608
ENSMUSG00000020541	S2	FALSE	7.45479
ENSMUSG00000020549	S2	FALSE	7.36852
ENSMUSG00000020553	S2	FALSE	23.9431
ENSMUSG00000020561	S2	FALSE	4.02948
ENSMUSG00000020564	S2	FALSE	4.53616
ENSMUSG00000020570	S2	FALSE	22.8768
ENSMUSG00000020576	S2	FALSE	3.02424
ENSMUSG00000020577	S2	FALSE	0.220458
ENSMUSG00000020580	S2	FALSE	2.13399
ENSMUSG00000020583	S2	TRUE	0
ENSMUSG00000020585	S2	FALSE	90.8356
ENSMUSG00000020590	S2	FALSE	3.92478
ENSMUSG00000020592	S2	FALSE	65.0906
ENSMUSG00000020594	S2	FALSE	7.75633
ENSMUSG00000020605	S2	FALSE	3.56196
ENSMUSG00000020607	S2	FALSE	0.203541
ENSMUSG00000020610	S2	FALSE	6.31413
ENSMUSG00000020612	S2	TRUE	32.2015
ENSMUSG00000020614	S2	FALSE	9.95355
ENSMUSG00000020620	S2	FALSE	6.75624
ENSMUSG00000020621	S2	FALSE	13.2037
ENSMUSG00000020623	S2	FALSE	4.03009
ENSMUSG00000020628	S2	FALSE	6.22238
ENSMUSG00000020629	S2	FALSE	90.6171
ENSMUSG00000020630	S2	FALSE	2.17487
ENSMUSG00000020634	S2	FALSE	6.35198
ENSMUSG00000020635	S2	FALSE	0.114644
ENSMUSG00000020638	S2	FALSE	1.28353
ENSMUSG00000020647	S2	FALSE	2.08899
ENSMUSG00000020649	S2	FALSE	2.55825
ENSMUSG00000020650	S2	FALSE	5.90447
ENSMUSG00000020652	S2	FALSE	1.32393
ENSMUSG00000020653	S2	FALSE	2.26812
ENSMUSG00000020656	S2	FALSE	0.106641
ENSMUSG00000020657	S2	FALSE	0.112222
ENSMUSG00000020659	S2	FALSE	1.69907
ENSMUSG00000020664	S2	FALSE	53.347
ENSMUSG00000020671	S2	FALSE	21.1872
ENSMUSG00000020677	S2	FALSE	4.19025
ENSMUSG00000020680	S2	FALSE	20.2063
ENSMUSG00000020682	S2	FALSE	0.0504504
ENSMUSG00000020692	S2	FALSE	1.88142
ENSMUSG00000020698	S2	FALSE	0.25186
ENSMUSG00000020700	S2	FALSE	2.97662
ENSMUSG00000020707	S2	FALSE	4.33113
ENSMUSG00000020708	S2	FALSE	44.2544
ENSMUSG00000020709	S2	FALSE	7.99952
ENSMUSG00000020712	S2	FALSE	0
ENSMUSG00000020716	S2	FALSE	2.09516
ENSMUSG00000020719	S2	FALSE	90.7961
ENSMUSG00000020720	S2	FALSE	35.253
ENSMUSG00000020721	S2	FALSE	1.07549
ENSMUSG00000020736	S2	FALSE	17.8739
ENSMUSG00000020737	S2	TRUE	6.01884
ENSMUSG00000020738	S2	FALSE	44.0869
ENSMUSG00000020739	S2	FALSE	9.11732
ENSMUSG00000020740	S2	FALSE	1.72817
ENSMUSG00000020741	S2	FALSE	41.5304
ENSMUSG00000020743	S2	FALSE	26.9781
ENSMUSG00000020744	S2	FALSE	4.70177
ENSMUSG00000020745	S2	FALSE	10.8547
ENSMUSG00000020747	S2	FALSE	5.41754
ENSMUSG00000020752	S2	FALSE	3.89211
ENSMUSG00000020770	S2	FALSE	1.97099
ENSMUSG00000020774	S2	FALSE	7.87724
ENSMUSG00000020775	S2	FALSE	37.7857
ENSMUSG00000020776	S2	FALSE	1.40038
ENSMUSG00000020777	S2	FALSE	534.351
ENSMUSG00000020780	S2	FALSE	18.7158
ENSMUSG00000020782	S2	FALSE	9.65395
ENSMUSG00000020783	S2	FALSE	0.953047
ENSMUSG00000020792	S2	FALSE	12.8804
ENSMUSG00000020794	S2	FALSE	12.755
ENSMUSG00000020801	S2	FALSE	2.20363
ENSMUSG00000020803	S2	FALSE	38.7278
ENSMUSG00000020805	S2	TRUE	0.201294
ENSMUSG00000020812	S2	FALSE	1.48683
ENSMUSG00000020817	S2	FALSE	7.93586
ENSMUSG00000020823	S2	FALSE	2.24061
ENSMUSG00000020827	S2	FALSE	10.0623
ENSMUSG00000020828	S2	FALSE	1.00613
ENSMUSG00000020829	S2	FALSE	22.3977
ENSMUSG00000020831	S2	FALSE	11.3483
ENSMUSG00000020832	S2	FALSE	6.75406
ENSMUSG00000020838	S2	TRUE	0.131021
ENSMUSG00000020840	S2	FALSE	15.3401
ENSMUSG00000020841	S2	FALSE	3.52852
ENSMUSG00000020843	S2	FALSE	7.42705
ENSMUSG00000020844	S2	FALSE	0.377189
ENSMUSG00000020846	S2	FALSE	0.189687
ENSMUSG00000020849	S2	FALSE	88.394
ENSMUSG00000020850	S2	FALSE	21.2133
ENSMUSG00000020857	S2	FALSE	222.699
ENSMUSG00000020864	S2	FALSE	20.7746
ENSMUSG00000020873	S2	FALSE	31.2617
ENSMUSG00000020876	S2	FALSE	2.6112
ENSMUSG00000020877	S2	FALSE	26.3192
ENSMUSG00000020882	S2	TRUE	0.0867135
ENSMUSG00000020892	S2	FALSE	0.00426183
ENSMUSG00000020893	S2	FALSE	6.03394
ENSMUSG00000020894	S2	FALSE	7.36064
ENSMUSG00000020895	S2	FALSE	1.22442
ENSMUSG00000020897	S2	FALSE	0.0592825
ENSMUSG00000020898	S2	FALSE	2.61168
ENSMUSG00000020899	S2	FALSE	1.92823
ENSMUSG00000020903	S2	FALSE	13.4233
ENSMUSG00000020905	S2	FALSE	0.0381845
ENSMUSG00000020914	S2	FALSE	0.443947
ENSMUSG00000020917	S2	FALSE	66.421
ENSMUSG00000020918	S2	FALSE	5.43599
ENSMUSG00000020919	S2	FALSE	9.45048
ENSMUSG00000020921	S2	FALSE	2.70081
ENSMUSG00000020922	S2	FALSE	7.60523
ENSMUSG00000020923	S2	FALSE	11.7831
ENSMUSG00000020925	S2	FALSE	5.13416
ENSMUSG00000020929	S2	FALSE	8.43018
ENSMUSG00000020935	S2	FALSE	12.8991
ENSMUSG00000020936	S2	FALSE	15.5592
ENSMUSG00000020941	S2	FALSE	0.452702
ENSMUSG00000020952	S2	FALSE	17.3888
ENSMUSG00000020955	S2	FALSE	6.61694
ENSMUSG00000020956	S2	FALSE	5.88984
ENSMUSG00000020962	S2	FALSE	3.67605
ENSMUSG00000020964	S2	FALSE	18.8611
ENSMUSG00000020974	S2	FALSE	0.0501187
ENSMUSG00000020978	S2	FALSE	11.3021
ENSMUSG00000020982	S2	FALSE	4.30318
ENSMUSG00000020986	S2	FALSE	16.8261
ENSMUSG00000020988	S2	FALSE	14.5305
ENSMUSG00000020990	S2	FALSE	0.0747153
ENSMUSG00000020993	S2	FALSE	17.0933
ENSMUSG00000020994	S2	FALSE	5.26531
ENSMUSG00000021000	S2	FALSE	116.805
ENSMUSG00000021003	S2	FALSE	0.925558
ENSMUSG00000021007	S2	FALSE	0.558887
ENSMUSG00000021009	S2	FALSE	2.33516
ENSMUSG00000021012	S2	FALSE	7.35387
ENSMUSG00000021013	S2	FALSE	1.67491
ENSMUSG00000021022	S2	FALSE	3.58867
ENSMUSG00000021024	S2	FALSE	80.4017
ENSMUSG00000021028	S2	FALSE	1.66877
ENSMUSG00000021036	S2	FALSE	8.08178
ENSMUSG00000021038	S2	FALSE	3.6864
ENSMUSG00000021039	S2	FALSE	12.6658
ENSMUSG00000021044	S2	FALSE	6.27885
ENSMUSG00000021047	S2	FALSE	0
ENSMUSG00000021048	S2	FALSE	65.2641
ENSMUSG00000021051	S2	FALSE	8.97669
ENSMUSG00000021054	S2	FALSE	18.0667
ENSMUSG00000021061	S2	FALSE	0.116845
ENSMUSG00000021065	S2	FALSE	0.759876
ENSMUSG00000021067	S2	FALSE	3.52252
ENSMUSG00000021069	S2	FALSE	177.153
ENSMUSG00000021072	S2	FALSE	11.3012
ENSMUSG00000021076	S2	FALSE	6.95744
ENSMUSG00000021078	S2	FALSE	0
ENSMUSG00000021079	S2	FALSE	21.6001
ENSMUSG00000021091	S2	FALSE	180.244
ENSMUSG00000021094	S2	FALSE	21.9307
ENSMUSG00000021103	S2	FALSE	4.65955
ENSMUSG00000021111	S2	FALSE	24.8019
ENSMUSG00000021112	S2	FALSE	2.65035
ENSMUSG00000021115	S2	FALSE	1.13973
ENSMUSG00000021116	S2	FALSE	10.3936
ENSMUSG00000021118	S2	FALSE	0.331817
ENSMUSG00000021120	S2	FALSE	1.77634
ENSMUSG00000021123	S2	TRUE	0.00372433
ENSMUSG00000021124	S2	FALSE	24.5189
ENSMUSG00000021131	S2	FALSE	19.7763
ENSMUSG00000021133	S2	FALSE	8.00595
ENSMUSG00000021139	S2	FALSE	8.6793
ENSMUSG00000021147	S2	FALSE	2.79418
ENSMUSG00000021149	S2	FALSE	10.2502
ENSMUSG00000021171	S2	FALSE	4.52238
ENSMUSG00000021175	S2	TRUE	0.106711
ENSMUSG00000021179	S2	FALSE	2.10985
ENSMUSG00000021182	S2	TRUE	0.0889844
ENSMUSG00000021185	S2	FALSE	14.5031
ENSMUSG00000021186	S2	FALSE	0.716398
ENSMUSG00000021189	S2	FALSE	2.8588
ENSMUSG00000021190	S2	FALSE	14.2494
ENSMUSG00000021193	S2	FALSE	7.68663
ENSMUSG00000021203	S2	FALSE	0.714409
ENSMUSG00000021209	S2	FALSE	1.41957
ENSMUSG00000021211	S2	FALSE	62.3798
ENSMUSG00000021213	S2	FALSE	84.6851
ENSMUSG00000021215	S2	FALSE	14.0542
ENSMUSG00000021218	S2	FALSE	78.7976
ENSMUSG00000021222	S2	FALSE	1.14163
ENSMUSG00000021223	S2	FALSE	0.151733
ENSMUSG00000021226	S2	FALSE	1.538
ENSMUSG00000021234	S2	FALSE	0.105922
ENSMUSG00000021238	S2	FALSE	130.387
ENSMUSG00000021242	S2	FALSE	15.3186
ENSMUSG00000021245	S2	FALSE	1.4393
ENSMUSG00000021248	S2	FALSE	29.0251
ENSMUSG00000021250	S2	FALSE	0.414252
ENSMUSG00000021253	S2	FALSE	0.157644
ENSMUSG00000021254	S2	FALSE	1.43367
ENSMUSG00000021255	S2	TRUE	0.125153
ENSMUSG00000021256	S2	TRUE	0.130743
ENSMUSG00000021257	S2	FALSE	1.36847
ENSMUSG00000021259	S2	FALSE	0.458665
ENSMUSG00000021270	S2	FALSE	43.359
ENSMUSG00000021271	S2	FALSE	1.53729
ENSMUSG00000021273	S2	FALSE	65.3419
ENSMUSG00000021275	S2	FALSE	1.07603
ENSMUSG00000021279	S2	FALSE	7.86308
ENSMUSG00000021281	S2	FALSE	3.51669
ENSMUSG00000021282	S2	FALSE	53.5098
ENSMUSG00000021285	S2	FALSE	2.54463
ENSMUSG00000021286	S2	FALSE	29.5314
ENSMUSG00000021288	S2	FALSE	3.89458
ENSMUSG00000021290	S2	FALSE	286.775
ENSMUSG00000021306	S2	FALSE	0.294016
ENSMUSG00000021311	S2	FALSE	0.675419
ENSMUSG00000021327	S2	FALSE	11.0096
ENSMUSG00000021335	S2	FALSE	5.06086
ENSMUSG00000021336	S2	FALSE	11.5467
ENSMUSG00000021339	S2	FALSE	2.43367
ENSMUSG00000021340	S2	FALSE	96.4725
ENSMUSG00000021356	S2	TRUE	0.0456259
ENSMUSG00000021357	S2	FALSE	2.35689
ENSMUSG00000021359	S2	TRUE	0
ENSMUSG00000021361	S2	FALSE	130.154
ENSMUSG00000021367	S2	FALSE	0.0848895
ENSMUSG00000021368	S2	FALSE	5.08725
ENSMUSG00000021371	S2	FALSE	8.63194
ENSMUSG00000021374	S2	FALSE	3.66968
ENSMUSG00000021375	S2	FALSE	2.02058
ENSMUSG00000021376	S2	FALSE	46.6124
ENSMUSG00000021377	S2	FALSE	14.4777
ENSMUSG00000021379	S2	FALSE	0.378522
ENSMUSG00000021384	S2	TRUE	0.0511317
ENSMUSG00000021391	S2	FALSE	0.381633
ENSMUSG00000021396	S2	FALSE	0.0190949
ENSMUSG00000021400	S2	FALSE	11.9709
ENSMUSG00000021408	S2	FALSE	6.2135
ENSMUSG00000021413	S2	FALSE	4.5269
ENSMUSG00000021414	S2	FALSE	0.0172951
ENSMUSG00000021418	S2	FALSE	4.8705
ENSMUSG00000021427	S2	FALSE	9.72462
ENSMUSG00000021431	S2	FALSE	4.46184
ENSMUSG00000021432	S2	FALSE	3.03919
ENSMUSG00000021453	S2	FALSE	35.5487
ENSMUSG00000021460	S2	FALSE	30.1266
ENSMUSG00000021468	S2	FALSE	7.77171
ENSMUSG00000021470	S2	FALSE	4.16414
ENSMUSG00000021474	S2	FALSE	29.6739
ENSMUSG00000021476	S2	FALSE	22.0785
ENSMUSG00000021481	S2	FALSE	1.54659
ENSMUSG00000021482	S2	FALSE	17.7368
ENSMUSG00000021483	S2	FALSE	2.28583
ENSMUSG00000021484	S2	FALSE	46.8559
ENSMUSG00000021492	S2	FALSE	208.156
ENSMUSG00000021494	S2	FALSE	10.938
ENSMUSG00000021495	S2	FALSE	5.03877
ENSMUSG00000021496	S2	FALSE	30.2786
ENSMUSG00000021497	S2	FALSE	51.1352
ENSMUSG00000021500	S2	FALSE	5.20838
ENSMUSG00000021501	S2	FALSE	9.28051
ENSMUSG00000021504	S2	FALSE	4.64588
ENSMUSG00000021509	S2	FALSE	4.05944
ENSMUSG00000021514	S2	FALSE	1.78413
ENSMUSG00000021518	S2	FALSE	10.6016
ENSMUSG00000021537	S2	FALSE	15.9035
ENSMUSG00000021539	S2	FALSE	111.514
ENSMUSG00000021540	S2	FALSE	3.39696
ENSMUSG00000021546	S2	FALSE	109.775
ENSMUSG00000021548	S2	FALSE	8.68008
ENSMUSG00000021549	S2	FALSE	6.53672
ENSMUSG00000021550	S2	FALSE	7.91957
ENSMUSG00000021556	S2	FALSE	0.332623
ENSMUSG00000021557	S2	FALSE	1.76333
ENSMUSG00000021573	S2	FALSE	1.82327
ENSMUSG00000021576	S2	FALSE	36.7586
ENSMUSG00000021577	S2	FALSE	161.2
ENSMUSG00000021583	S2	FALSE	17.4785
ENSMUSG00000021589	S2	FALSE	1.50561
ENSMUSG00000021591	S2	FALSE	50.4889
ENSMUSG00000021594	S2	FALSE	47.7506
ENSMUSG00000021597	S2	FALSE	0.692845
ENSMUSG00000021598	S2	TRUE	2.02431
ENSMUSG00000021606	S2	FALSE	124.248
ENSMUSG00000021607	S2	FALSE	24.0099
ENSMUSG00000021608	S2	TRUE	0.334422
ENSMUSG00000021610	S2	FALSE	30.2128
ENSMUSG00000021615	S2	TRUE	4.32057
ENSMUSG00000021619	S2	FALSE	2.41349
ENSMUSG00000021620	S2	FALSE	35.7447
ENSMUSG00000021621	S2	FALSE	4.6165
ENSMUSG00000021629	S2	FALSE	8.88846
ENSMUSG00000021636	S2	FALSE	3.28344
ENSMUSG00000021638	S2	FALSE	8.20019
ENSMUSG00000021639	S2	FALSE	3.32771
ENSMUSG00000021643	S2	FALSE	5.9326
ENSMUSG00000021645	S2	FALSE	3.51879
ENSMUSG00000021646	S2	FALSE	27.9882
ENSMUSG00000021665	S2	FALSE	8.69824
ENSMUSG00000021666	S2	FALSE	13.7638
ENSMUSG00000021668	S2	FALSE	0.647497
ENSMUSG00000021671	S2	FALSE	1.14764
ENSMUSG00000021676	S2	FALSE	40.592
ENSMUSG00000021686	S2	FALSE	9.29803
ENSMUSG00000021687	S2	FALSE	12.2179
ENSMUSG00000021690	S2	FALSE	2.17402
ENSMUSG00000021692	S2	FALSE	0.930736
ENSMUSG00000021694	S2	FALSE	1.52206
ENSMUSG00000021696	S2	TRUE	0.0731936
ENSMUSG00000021697	S2	FALSE	0.097239
ENSMUSG00000021699	S2	FALSE	0.475546
ENSMUSG00000021701	S2	FALSE	1.99896
ENSMUSG00000021703	S2	FALSE	6.44168
ENSMUSG00000021704	S2	FALSE	1.74397
ENSMUSG00000021706	S2	FALSE	1.0411
ENSMUSG00000021707	S2	FALSE	6.35503
ENSMUSG00000021709	S2	FALSE	9.55142
ENSMUSG00000021710	S2	FALSE	7.10101
ENSMUSG00000021713	S2	FALSE	2.89136
ENSMUSG00000021715	S2	FALSE	2.57994
ENSMUSG00000021725	S2	TRUE	0.0774963
ENSMUSG00000021731	S2	FALSE	10.0219
ENSMUSG00000021737	S2	FALSE	44.534
ENSMUSG00000021738	S2	FALSE	2.00555
ENSMUSG00000021745	S2	FALSE	3.61539
ENSMUSG00000021747	S2	FALSE	1.4784
ENSMUSG00000021752	S2	FALSE	3.54985
ENSMUSG00000021759	S2	FALSE	5.98893
ENSMUSG00000021764	S2	FALSE	39.502
ENSMUSG00000021765	S2	FALSE	0.603915
ENSMUSG00000021767	S2	FALSE	1.60905
ENSMUSG00000021771	S2	FALSE	47.7822
ENSMUSG00000021774	S2	FALSE	21.1872
ENSMUSG00000021775	S2	FALSE	12.9256
ENSMUSG00000021779	S2	FALSE	5.71444
ENSMUSG00000021782	S2	FALSE	0.866846
ENSMUSG00000021785	S2	FALSE	11.3394
ENSMUSG00000021786	S2	FALSE	9.09237
ENSMUSG00000021792	S2	FALSE	45.6389
ENSMUSG00000021806	S2	TRUE	0.797241
ENSMUSG00000021807	S2	FALSE	39.0801
ENSMUSG00000021809	S2	FALSE	2.89473
ENSMUSG00000021811	S2	FALSE	2.3055
ENSMUSG00000021814	S2	FALSE	24.9669
ENSMUSG00000021816	S2	FALSE	7.66354
ENSMUSG00000021819	S2	FALSE	3.62427
ENSMUSG00000021822	S2	TRUE	0.284408
ENSMUSG00000021830	S2	FALSE	0.815856
ENSMUSG00000021831	S2	FALSE	4.44135
ENSMUSG00000021832	S2	FALSE	37.6951
ENSMUSG00000021838	S2	FALSE	0.41606
ENSMUSG00000021846	S2	FALSE	3.41929
ENSMUSG00000021866	S2	FALSE	10.9142
ENSMUSG00000021867	S2	FALSE	29.0243
ENSMUSG00000021868	S2	FALSE	24.4494
ENSMUSG00000021877	S2	FALSE	61.6358
ENSMUSG00000021893	S2	FALSE	6.99382
ENSMUSG00000021900	S2	FALSE	23.9096
ENSMUSG00000021901	S2	FALSE	9.3783
ENSMUSG00000021905	S2	FALSE	13.5829
ENSMUSG00000021910	S2	FALSE	25.7173
ENSMUSG00000021911	S2	FALSE	4.079
ENSMUSG00000021917	S2	FALSE	90.8099
ENSMUSG00000021928	S2	FALSE	25.2771
ENSMUSG00000021929	S2	FALSE	7.1885
ENSMUSG00000021930	S2	FALSE	10.7209
ENSMUSG00000021932	S2	TRUE	3.06709
ENSMUSG00000021938	S2	FALSE	2.73276
ENSMUSG00000021939	S2	FALSE	92.7001
ENSMUSG00000021944	S2	FALSE	4.97648
ENSMUSG00000021947	S2	TRUE	10.2895
ENSMUSG00000021948	S2	TRUE	2.89659
ENSMUSG00000021952	S2	FALSE	0.779329
ENSMUSG00000021957	S2	FALSE	40.8575
ENSMUSG00000021958	S2	FALSE	2.5874
ENSMUSG00000021962	S2	FALSE	0.890643
ENSMUSG00000021965	S2	FALSE	0.0445511
ENSMUSG00000021969	S2	FALSE	1.73993
ENSMUSG00000021973	S2	FALSE	16.0089
ENSMUSG00000021974	S2	FALSE	0.0425544
ENSMUSG00000021975	S2	FALSE	2.54503
ENSMUSG00000021978	S2	FALSE	4.41216
ENSMUSG00000021982	S2	FALSE	17.1556
ENSMUSG00000021987	S2	FALSE	4.66786
ENSMUSG00000021990	S2	FALSE	3.62372
ENSMUSG00000021994	S2	FALSE	0.18133
ENSMUSG00000021996	S2	FALSE	225.114
ENSMUSG00000021999	S2	FALSE	226.829
ENSMUSG00000022000	S2	FALSE	1.69954
ENSMUSG00000022003	S2	FALSE	4.83126
ENSMUSG00000022009	S2	FALSE	1.70884
ENSMUSG00000022013	S2	FALSE	33.7775
ENSMUSG00000022014	S2	FALSE	0.362982
ENSMUSG00000022016	S2	FALSE	2.85392
ENSMUSG00000022019	S2	FALSE	2.36716
ENSMUSG00000022020	S2	FALSE	1.79162
ENSMUSG00000022021	S2	FALSE	0.0308367
ENSMUSG00000022022	S2	FALSE	4.01663
ENSMUSG00000022024	S2	FALSE	10.5954
ENSMUSG00000022025	S2	FALSE	5.73231
ENSMUSG00000022031	S2	FALSE	7.0395
ENSMUSG00000022032	S2	FALSE	2.36887
ENSMUSG00000022033	S2	FALSE	0.0611561
ENSMUSG00000022034	S2	FALSE	0.123686
ENSMUSG00000022035	S2	FALSE	16.6595
ENSMUSG00000022048	S2	FALSE	0.459283
ENSMUSG00000022051	S2	FALSE	31.0231
ENSMUSG00000022052	S2	FALSE	3.61729
ENSMUSG00000022074	S2	FALSE	0.138529
ENSMUSG00000022075	S2	FALSE	1.40355
ENSMUSG00000022089	S2	FALSE	4.76894
ENSMUSG00000022092	S2	FALSE	1.45239
ENSMUSG00000022095	S2	FALSE	1.84923
ENSMUSG00000022106	S2	FALSE	15.4266
ENSMUSG00000022108	S2	FALSE	473.11
ENSMUSG00000022109	S2	FALSE	5.09584
ENSMUSG00000022119	S2	FALSE	3.80013
ENSMUSG00000022120	S2	TRUE	0.276867
ENSMUSG00000022124	S2	FALSE	9.22693
ENSMUSG00000022125	S2	FALSE	10.2561
ENSMUSG00000022130	S2	FALSE	10.482
ENSMUSG00000022131	S2	FALSE	7.48224
ENSMUSG00000022139	S2	FALSE	6.81099
ENSMUSG00000022141	S2	FALSE	2.64147
ENSMUSG00000022142	S2	FALSE	2.46184
ENSMUSG00000022150	S2	FALSE	1.64742
ENSMUSG00000022151	S2	FALSE	9.37563
ENSMUSG00000022160	S2	FALSE	5.75915
ENSMUSG00000022175	S2	FALSE	8.71183
ENSMUSG00000022177	S2	FALSE	7.20616
ENSMUSG00000022178	S2	FALSE	1.32146
ENSMUSG00000022179	S2	FALSE	1.0241
ENSMUSG00000022181	S2	FALSE	71.9836
ENSMUSG00000022184	S2	FALSE	5.8158
ENSMUSG00000022185	S2	FALSE	12.8258
ENSMUSG00000022193	S2	FALSE	74.9372
ENSMUSG00000022200	S2	FALSE	21.182
ENSMUSG00000022201	S2	FALSE	11.6698
ENSMUSG00000022204	S2	FALSE	12.9456
ENSMUSG00000022210	S2	FALSE	71.0442
ENSMUSG00000022214	S2	FALSE	109.493
ENSMUSG00000022217	S2	FALSE	20.2211
ENSMUSG00000022218	S2	FALSE	3.04166
ENSMUSG00000022219	S2	FALSE	194.737
ENSMUSG00000022223	S2	FALSE	10.2929
ENSMUSG00000022228	S2	FALSE	8.11714
ENSMUSG00000022234	S2	FALSE	59.1106
ENSMUSG00000022236	S2	FALSE	12.8474
ENSMUSG00000022237	S2	FALSE	5.27697
ENSMUSG00000022244	S2	FALSE	57.2923
ENSMUSG00000022248	S2	FALSE	2.70625
ENSMUSG00000022253	S2	FALSE	47.169
ENSMUSG00000022255	S2	FALSE	13.3933
ENSMUSG00000022257	S2	FALSE	8.13371
ENSMUSG00000022261	S2	FALSE	49.218
ENSMUSG00000022265	S2	FALSE	8.08546
ENSMUSG00000022280	S2	FALSE	4.95103
ENSMUSG00000022285	S2	FALSE	23.9501
ENSMUSG00000022292	S2	FALSE	0.699314
ENSMUSG00000022295	S2	FALSE	12.3905
ENSMUSG00000022297	S2	FALSE	0.596518
ENSMUSG00000022300	S2	FALSE	11.4721
ENSMUSG00000022305	S2	FALSE	1.03856
ENSMUSG00000022312	S2	FALSE	73.8677
ENSMUSG00000022313	S2	FALSE	2.27865
ENSMUSG00000022314	S2	FALSE	11.9916
ENSMUSG00000022322	S2	FALSE	0.115249
ENSMUSG00000022323	S2	FALSE	543.606
ENSMUSG00000022324	S2	TRUE	0.334944
ENSMUSG00000022329	S2	FALSE	2.79846
ENSMUSG00000022332	S2	TRUE	6.72671
ENSMUSG00000022335	S2	FALSE	0.366185
ENSMUSG00000022336	S2	FALSE	48.9324
ENSMUSG00000022339	S2	FALSE	8.94066
ENSMUSG00000022340	S2	FALSE	0.0271889
ENSMUSG00000022346	S2	FALSE	4.37576
ENSMUSG00000022350	S2	FALSE	5.83598
ENSMUSG00000022354	S2	FALSE	340.881
ENSMUSG00000022358	S2	FALSE	0.431786
ENSMUSG00000022359	S2	FALSE	3.43931
ENSMUSG00000022360	S2	FALSE	0.442939
ENSMUSG00000022361	S2	FALSE	6.45833
ENSMUSG00000022364	S2	FALSE	1.81097
ENSMUSG00000022365	S2	FALSE	36.6863
ENSMUSG00000022369	S2	FALSE	0.562721
ENSMUSG00000022385	S2	FALSE	0.212583
ENSMUSG00000022387	S2	FALSE	4.13789
ENSMUSG00000022391	S2	FALSE	18.8968
ENSMUSG00000022394	S2	FALSE	3.97582
ENSMUSG00000022400	S2	FALSE	18.3956
ENSMUSG00000022401	S2	FALSE	2.57365
ENSMUSG00000022404	S2	FALSE	31.855
ENSMUSG00000022407	S2	FALSE	9.65231
ENSMUSG00000022412	S2	FALSE	4.69429
ENSMUSG00000022414	S2	FALSE	1.26434
ENSMUSG00000022415	S2	TRUE	0.0971305
ENSMUSG00000022420	S2	FALSE	3.54594
ENSMUSG00000022422	S2	FALSE	0.00648932
ENSMUSG00000022426	S2	FALSE	8.70921
ENSMUSG00000022428	S2	FALSE	3.99474
ENSMUSG00000022433	S2	FALSE	1.81096
ENSMUSG00000022434	S2	FALSE	0.682199
ENSMUSG00000022437	S2	FALSE	42.4976
ENSMUSG00000022442	S2	FALSE	1.01078
ENSMUSG00000022451	S2	FALSE	14.1312
ENSMUSG00000022452	S2	FALSE	76.4304
ENSMUSG00000022453	S2	FALSE	13.893
ENSMUSG00000022466	S2	FALSE	2.72009
ENSMUSG00000022477	S2	FALSE	63.5774
ENSMUSG00000022498	S2	FALSE	9.56444
ENSMUSG00000022500	S2	FALSE	20.8299
ENSMUSG00000022503	S2	FALSE	9.19621
ENSMUSG00000022505	S2	FALSE	1.63347
ENSMUSG00000022508	S2	FALSE	7.63645
ENSMUSG00000022512	S2	FALSE	20.1252
ENSMUSG00000022514	S2	FALSE	66.2597
ENSMUSG00000022515	S2	FALSE	2.99627
ENSMUSG00000022516	S2	FALSE	14.4188
ENSMUSG00000022517	S2	FALSE	15.7167
ENSMUSG00000022521	S2	FALSE	1.91062
ENSMUSG00000022526	S2	FALSE	0.253152
ENSMUSG00000022528	S2	FALSE	5.00687
ENSMUSG00000022529	S2	FALSE	2.57169
ENSMUSG00000022537	S2	FALSE	0.263643
ENSMUSG00000022538	S2	FALSE	7.08449
ENSMUSG00000022540	S2	FALSE	11.9738
ENSMUSG00000022544	S2	FALSE	5.39103
ENSMUSG00000022545	S2	FALSE	1.28619
ENSMUSG00000022551	S2	FALSE	191.745
ENSMUSG00000022554	S2	FALSE	2.51088
ENSMUSG00000022555	S2	FALSE	11.4828
ENSMUSG00000022557	S2	FALSE	9.87355
ENSMUSG00000022559	S2	FALSE	6.39719
ENSMUSG00000022561	S2	FALSE	9.91182
ENSMUSG00000022562	S2	FALSE	30.3197
ENSMUSG00000022564	S2	FALSE	58.2324
ENSMUSG00000022570	S2	FALSE	16.1393
ENSMUSG00000022571	S2	FALSE	15.4519
ENSMUSG00000022574	S2	FALSE	42.6052
ENSMUSG00000022575	S2	FALSE	12.9728
ENSMUSG00000022580	S2	FALSE	0
ENSMUSG00000022601	S2	FALSE	2.3029
ENSMUSG00000022602	S2	TRUE	0.0123637
ENSMUSG00000022604	S2	FALSE	0.599939
ENSMUSG00000022614	S2	FALSE	5.97763
ENSMUSG00000022621	S2	FALSE	0.876989
ENSMUSG00000022629	S2	FALSE	5.39281
ENSMUSG00000022634	S2	FALSE	8.64014
ENSMUSG00000022636	S2	FALSE	9.17623
ENSMUSG00000022637	S2	FALSE	0.665198
ENSMUSG00000022656	S2	FALSE	14.2849
ENSMUSG00000022661	S2	FALSE	0.331283
ENSMUSG00000022663	S2	FALSE	28.1533
ENSMUSG00000022665	S2	TRUE	1.36386
ENSMUSG00000022667	S2	TRUE	0.121316
ENSMUSG00000022668	S2	FALSE	4.08383
ENSMUSG00000022671	S2	FALSE	13.8066
ENSMUSG00000022673	S2	FALSE	0.798608
ENSMUSG00000022674	S2	FALSE	11.3231
ENSMUSG00000022676	S2	FALSE	2.13308
ENSMUSG00000022677	S2	FALSE	10.8091
ENSMUSG00000022682	S2	FALSE	4.40774
ENSMUSG00000022684	S2	FALSE	14.2952
ENSMUSG00000022685	S2	FALSE	5.9445
ENSMUSG00000022702	S2	FALSE	3.04055
ENSMUSG00000022707	S2	FALSE	42.5079
ENSMUSG00000022711	S2	FALSE	21.9618
ENSMUSG00000022718	S2	FALSE	2.30515
ENSMUSG00000022721	S2	FALSE	5.59798
ENSMUSG00000022722	S2	FALSE	1.29821
ENSMUSG00000022723	S2	FALSE	2.62192
ENSMUSG00000022724	S2	FALSE	4.48004
ENSMUSG00000022742	S2	FALSE	32.906
ENSMUSG00000022744	S2	FALSE	7.75078
ENSMUSG00000022748	S2	FALSE	2.42408
ENSMUSG00000022749	S2	FALSE	1.72448
ENSMUSG00000022751	S2	FALSE	119.457
ENSMUSG00000022752	S2	FALSE	24.7265
ENSMUSG00000022757	S2	FALSE	28.5681
ENSMUSG00000022760	S2	FALSE	8.87409
ENSMUSG00000022761	S2	FALSE	11.2997
ENSMUSG00000022762	S2	FALSE	0.54814
ENSMUSG00000022769	S2	FALSE	23.7797
ENSMUSG00000022771	S2	FALSE	14.4208
ENSMUSG00000022772	S2	FALSE	2.41819
ENSMUSG00000022773	S2	FALSE	0.0935684
ENSMUSG00000022781	S2	FALSE	4.36924
ENSMUSG00000022783	S2	FALSE	0
ENSMUSG00000022788	S2	FALSE	2.02254
ENSMUSG00000022789	S2	FALSE	7.75102
ENSMUSG00000022790	S2	FALSE	3.85919
ENSMUSG00000022791	S2	FALSE	5.40336
ENSMUSG00000022792	S2	FALSE	8.65772
ENSMUSG00000022797	S2	FALSE	5.93841
ENSMUSG00000022799	S2	FALSE	0.449204
ENSMUSG00000022801	S2	FALSE	1.21977
ENSMUSG00000022802	S2	FALSE	0.363571
ENSMUSG00000022805	S2	FALSE	0.0261529
ENSMUSG00000022809	S2	FALSE	22.0261
ENSMUSG00000022811	S2	FALSE	3.00144
ENSMUSG00000022812	S2	FALSE	3.37153
ENSMUSG00000022814	S2	FALSE	7.77704
ENSMUSG00000022817	S2	FALSE	16.1019
ENSMUSG00000022820	S2	FALSE	60.5904
ENSMUSG00000022822	S2	TRUE	0.43693
ENSMUSG00000022827	S2	FALSE	4.54409
ENSMUSG00000022833	S2	FALSE	0.161578
ENSMUSG00000022838	S2	FALSE	0.343592
ENSMUSG00000022841	S2	FALSE	85.0303
ENSMUSG00000022843	S2	FALSE	16.3954
ENSMUSG00000022844	S2	FALSE	31.8202
ENSMUSG00000022847	S2	FALSE	7.37394
ENSMUSG00000022848	S2	FALSE	13.1494
ENSMUSG00000022853	S2	FALSE	77.5801
ENSMUSG00000022855	S2	FALSE	4.31372
ENSMUSG00000022856	S2	FALSE	4.48297
ENSMUSG00000022863	S2	FALSE	1.90375
ENSMUSG00000022864	S2	FALSE	1.75332
ENSMUSG00000022867	S2	FALSE	5.62997
ENSMUSG00000022881	S2	FALSE	1.92627
ENSMUSG00000022883	S2	FALSE	0.796722
ENSMUSG00000022884	S2	FALSE	117.09
ENSMUSG00000022885	S2	FALSE	15.2324
ENSMUSG00000022887	S2	FALSE	17.9716
ENSMUSG00000022889	S2	FALSE	13.756
ENSMUSG00000022890	S2	FALSE	283.327
ENSMUSG00000022893	S2	FALSE	0.90629
ENSMUSG00000022895	S2	FALSE	3.89992
ENSMUSG00000022897	S2	FALSE	3.53454
ENSMUSG00000022898	S2	FALSE	5.44814
ENSMUSG00000022905	S2	FALSE	8.77009
ENSMUSG00000022911	S2	FALSE	1.86362
ENSMUSG00000022912	S2	FALSE	17.1981
ENSMUSG00000022913	S2	FALSE	20.1434
ENSMUSG00000022914	S2	FALSE	4.83264
ENSMUSG00000022941	S2	FALSE	0.700699
ENSMUSG00000022945	S2	FALSE	0.659823
ENSMUSG00000022947	S2	TRUE	0.183814
ENSMUSG00000022948	S2	FALSE	1.50155
ENSMUSG00000022951	S2	FALSE	7.20063
ENSMUSG00000022956	S2	FALSE	176.508
ENSMUSG00000022957	S2	FALSE	4.13618
ENSMUSG00000022962	S2	FALSE	10.3457
ENSMUSG00000022964	S2	FALSE	1.80752
ENSMUSG00000022965	S2	FALSE	5.02503
ENSMUSG00000022967	S2	FALSE	7.19989
ENSMUSG00000022969	S2	FALSE	2.45264
ENSMUSG00000022971	S2	FALSE	45.1326
ENSMUSG00000022972	S2	FALSE	9.59326
ENSMUSG00000022973	S2	FALSE	2.21645
ENSMUSG00000022974	S2	FALSE	4.12265
ENSMUSG00000022978	S2	FALSE	1.30361
ENSMUSG00000022982	S2	FALSE	1126.08
ENSMUSG00000022983	S2	FALSE	3.16943
ENSMUSG00000022992	S2	FALSE	9.73605
ENSMUSG00000022999	S2	FALSE	4.41196
ENSMUSG00000023004	S2	FALSE	28.7761
ENSMUSG00000023008	S2	FALSE	0.386422
ENSMUSG00000023010	S2	FALSE	515.505
ENSMUSG00000023018	S2	FALSE	1.36089
ENSMUSG00000023021	S2	FALSE	0.606813
ENSMUSG00000023022	S2	FALSE	10.4564
ENSMUSG00000023025	S2	FALSE	8.9158
ENSMUSG00000023027	S2	FALSE	9.13166
ENSMUSG00000023030	S2	FALSE	8.18735
ENSMUSG00000023043	S2	FALSE	89.6656
ENSMUSG00000023045	S2	FALSE	11.5326
ENSMUSG00000023051	S2	FALSE	9.33568
ENSMUSG00000023055	S2	FALSE	10.8711
ENSMUSG00000023057	S2	FALSE	52.78
ENSMUSG00000023068	S2	FALSE	10.2498
ENSMUSG00000023073	S2	FALSE	3.63639
ENSMUSG00000023074	S2	FALSE	4.44838
ENSMUSG00000023075	S2	FALSE	8.42823
ENSMUSG00000023079	S2	FALSE	4.74483
ENSMUSG00000023087	S2	FALSE	12.0749
ENSMUSG00000023089	S2	FALSE	96.7986
ENSMUSG00000023094	S2	FALSE	9.52906
ENSMUSG00000023106	S2	FALSE	20.0879
ENSMUSG00000023122	S2	FALSE	2.34348
ENSMUSG00000023143	S2	FALSE	5.53713
ENSMUSG00000023150	S2	FALSE	28.1887
ENSMUSG00000023153	S2	FALSE	0.048202
ENSMUSG00000023156	S2	FALSE	7.465
ENSMUSG00000023170	S2	FALSE	8.31268
ENSMUSG00000023186	S2	FALSE	5.61507
ENSMUSG00000023224	S2	FALSE	397.616
ENSMUSG00000023243	S2	FALSE	11.2803
ENSMUSG00000023249	S2	FALSE	7.78933
ENSMUSG00000023259	S2	FALSE	2.71656
ENSMUSG00000023262	S2	FALSE	25.9235
ENSMUSG00000023266	S2	FALSE	1.21167
ENSMUSG00000023345	S2	FALSE	1.25767
ENSMUSG00000023348	S2	FALSE	4.75571
ENSMUSG00000023353	S2	FALSE	12.0252
ENSMUSG00000023393	S2	FALSE	2.11487
ENSMUSG00000023495	S2	FALSE	7.59598
ENSMUSG00000023505	S2	FALSE	0.857448
ENSMUSG00000023572	S2	FALSE	8.80122
ENSMUSG00000023707	S2	FALSE	14.4595
ENSMUSG00000023723	S2	FALSE	16.5795
ENSMUSG00000023755	S2	FALSE	0.365342
ENSMUSG00000023764	S2	TRUE	3.96
ENSMUSG00000023805	S2	FALSE	1.4965
ENSMUSG00000023806	S2	FALSE	6.69751
ENSMUSG00000023826	S2	FALSE	2.45279
ENSMUSG00000023830	S2	FALSE	3.60332
ENSMUSG00000023832	S2	FALSE	69.2794
ENSMUSG00000023845	S2	FALSE	0.705278
ENSMUSG00000023852	S2	FALSE	3.67271
ENSMUSG00000023873	S2	FALSE	0.0494761
ENSMUSG00000023882	S2	FALSE	0.829502
ENSMUSG00000023883	S2	FALSE	10.4194
ENSMUSG00000023892	S2	FALSE	1.16785
ENSMUSG00000023904	S2	FALSE	49.5228
ENSMUSG00000023905	S2	FALSE	4.58379
ENSMUSG00000023908	S2	FALSE	0.138252
ENSMUSG00000023911	S2	FALSE	0.554611
ENSMUSG00000023915	S2	TRUE	0.608685
ENSMUSG00000023921	S2	FALSE	47.37
ENSMUSG00000023923	S2	FALSE	1.91923
ENSMUSG00000023930	S2	FALSE	0.0151775
ENSMUSG00000023931	S2	FALSE	0.00761943
ENSMUSG00000023938	S2	FALSE	4.84383
ENSMUSG00000023940	S2	FALSE	0.0110533
ENSMUSG00000023944	S2	FALSE	279.037
ENSMUSG00000023947	S2	FALSE	0.55528
ENSMUSG00000023960	S2	FALSE	8.85988
ENSMUSG00000023961	S2	FALSE	2.55098
ENSMUSG00000023963	S2	FALSE	4.28758
ENSMUSG00000023965	S2	FALSE	8.5778
ENSMUSG00000023966	S2	FALSE	0.519691
ENSMUSG00000023967	S2	FALSE	26.1002
ENSMUSG00000023971	S2	FALSE	8.70626
ENSMUSG00000023973	S2	FALSE	19.4363
ENSMUSG00000023977	S2	FALSE	8.47656
ENSMUSG00000023980	S2	FALSE	2.76087
ENSMUSG00000023990	S2	FALSE	3.77698
ENSMUSG00000024002	S2	FALSE	6.94333
ENSMUSG00000024006	S2	FALSE	17.8427
ENSMUSG00000024007	S2	FALSE	5.72048
ENSMUSG00000024018	S2	FALSE	3.92776
ENSMUSG00000024019	S2	FALSE	7.82103
ENSMUSG00000024026	S2	FALSE	367.629
ENSMUSG00000024033	S2	FALSE	0.0369869
ENSMUSG00000024036	S2	FALSE	0.600124
ENSMUSG00000024043	S2	TRUE	0.0897366
ENSMUSG00000024045	S2	FALSE	6.22844
ENSMUSG00000024054	S2	FALSE	3.19741
ENSMUSG00000024055	S2	FALSE	36.4093
ENSMUSG00000024056	S2	FALSE	0.0457146
ENSMUSG00000024063	S2	TRUE	1.47545
ENSMUSG00000024066	S2	FALSE	27.2338
ENSMUSG00000024072	S2	FALSE	13.02
ENSMUSG00000024074	S2	FALSE	1.7555
ENSMUSG00000024078	S2	FALSE	3.29588
ENSMUSG00000024079	S2	FALSE	2.34046
ENSMUSG00000024081	S2	FALSE	7.04119
ENSMUSG00000024091	S2	FALSE	34.1719
ENSMUSG00000024096	S2	FALSE	6.06167
ENSMUSG00000024097	S2	FALSE	8.67957
ENSMUSG00000024098	S2	FALSE	9.88646
ENSMUSG00000024101	S2	FALSE	4.7981
ENSMUSG00000024104	S2	FALSE	11.6718
ENSMUSG00000024118	S2	FALSE	28.6448
ENSMUSG00000024121	S2	FALSE	99.669
ENSMUSG00000024127	S2	FALSE	6.36961
ENSMUSG00000024132	S2	FALSE	93.9292
ENSMUSG00000024135	S2	FALSE	4.38005
ENSMUSG00000024137	S2	FALSE	2.00995
ENSMUSG00000024140	S2	FALSE	25.8873
ENSMUSG00000024143	S2	FALSE	1.46925
ENSMUSG00000024145	S2	FALSE	3.62156
ENSMUSG00000024150	S2	FALSE	109.518
ENSMUSG00000024151	S2	FALSE	2.26804
ENSMUSG00000024155	S2	FALSE	6.73611
ENSMUSG00000024158	S2	FALSE	216.103
ENSMUSG00000024160	S2	FALSE	2.07549
ENSMUSG00000024163	S2	FALSE	2.87801
ENSMUSG00000024165	S2	FALSE	5.82262
ENSMUSG00000024174	S2	FALSE	0.345804
ENSMUSG00000024177	S2	FALSE	1.93708
ENSMUSG00000024181	S2	FALSE	36.1321
ENSMUSG00000024182	S2	FALSE	5.23397
ENSMUSG00000024187	S2	FALSE	18.6118
ENSMUSG00000024188	S2	FALSE	7.90214
ENSMUSG00000024191	S2	FALSE	15.0023
ENSMUSG00000024193	S2	FALSE	4.97782
ENSMUSG00000024194	S2	FALSE	49.7697
ENSMUSG00000024197	S2	FALSE	14.9547
ENSMUSG00000024206	S2	FALSE	0.168957
ENSMUSG00000024208	S2	FALSE	42.5607
ENSMUSG00000024213	S2	FALSE	9.76371
ENSMUSG00000024217	S2	FALSE	18.7729
ENSMUSG00000024218	S2	FALSE	8.02501
ENSMUSG00000024220	S2	FALSE	7.70028
ENSMUSG00000024228	S2	FALSE	17.4017
ENSMUSG00000024231	S2	FALSE	12.3273
ENSMUSG00000024232	S2	FALSE	0.507127
ENSMUSG00000024234	S2	FALSE	5.05597
ENSMUSG00000024235	S2	FALSE	0.380053
ENSMUSG00000024238	S2	FALSE	1.85012
ENSMUSG00000024240	S2	FALSE	2.79352
ENSMUSG00000024242	S2	FALSE	4.40442
ENSMUSG00000024246	S2	FALSE	1.04007
ENSMUSG00000024248	S2	FALSE	89.202
ENSMUSG00000024251	S2	FALSE	1.04749
ENSMUSG00000024253	S2	FALSE	0.257157
ENSMUSG00000024258	S2	FALSE	4.8646
ENSMUSG00000024259	S2	FALSE	7.69246
ENSMUSG00000024260	S2	FALSE	3.48532
ENSMUSG00000024270	S2	FALSE	0.44675
ENSMUSG00000024273	S2	FALSE	5.35202
ENSMUSG00000024276	S2	FALSE	1.82492
ENSMUSG00000024277	S2	TRUE	3.07845
ENSMUSG00000024286	S2	FALSE	11.1472
ENSMUSG00000024287	S2	FALSE	4.29786
ENSMUSG00000024290	S2	FALSE	4.50856
ENSMUSG00000024292	S2	FALSE	137.306
ENSMUSG00000024293	S2	FALSE	2.97393
ENSMUSG00000024294	S2	FALSE	10.2935
ENSMUSG00000024298	S2	FALSE	1.57944
ENSMUSG00000024299	S2	FALSE	1.01733
ENSMUSG00000024301	S2	FALSE	0.083977
ENSMUSG00000024302	S2	FALSE	0.0151829
ENSMUSG00000024304	S2	FALSE	22.4047
ENSMUSG00000024308	S2	FALSE	26.534
ENSMUSG00000024312	S2	FALSE	7.31153
ENSMUSG00000024317	S2	FALSE	3.63153
ENSMUSG00000024325	S2	FALSE	5.60754
ENSMUSG00000024331	S2	FALSE	9.7794
ENSMUSG00000024335	S2	FALSE	25.095
ENSMUSG00000024338	S2	FALSE	13.7055
ENSMUSG00000024346	S2	FALSE	20.3241
ENSMUSG00000024352	S2	FALSE	1.66262
ENSMUSG00000024354	S2	FALSE	22.4527
ENSMUSG00000024357	S2	FALSE	37.8651
ENSMUSG00000024359	S2	FALSE	156.233
ENSMUSG00000024360	S2	FALSE	17.2966
ENSMUSG00000024370	S2	FALSE	3.36155
ENSMUSG00000024378	S2	FALSE	27.6217
ENSMUSG00000024382	S2	FALSE	7.28539
ENSMUSG00000024383	S2	FALSE	1.66234
ENSMUSG00000024384	S2	FALSE	1.79971
ENSMUSG00000024386	S2	FALSE	331.163
ENSMUSG00000024387	S2	FALSE	69.4718
ENSMUSG00000024391	S2	FALSE	203.909
ENSMUSG00000024392	S2	FALSE	22.5942
ENSMUSG00000024393	S2	FALSE	28.1175
ENSMUSG00000024395	S2	FALSE	35.9202
ENSMUSG00000024404	S2	FALSE	14.7922
ENSMUSG00000024410	S2	FALSE	9.23895
ENSMUSG00000024413	S2	FALSE	21.3595
ENSMUSG00000024421	S2	TRUE	1.12189
ENSMUSG00000024422	S2	FALSE	13.3893
ENSMUSG00000024425	S2	FALSE	143.261
ENSMUSG00000024427	S2	FALSE	1.93845
ENSMUSG00000024429	S2	FALSE	7.21076
ENSMUSG00000024431	S2	FALSE	12.0546
ENSMUSG00000024442	S2	FALSE	11.8391
ENSMUSG00000024446	S2	FALSE	11.8438
ENSMUSG00000024454	S2	FALSE	13.5814
ENSMUSG00000024456	S2	FALSE	11.9634
ENSMUSG00000024472	S2	FALSE	1.46451
ENSMUSG00000024477	S2	FALSE	1.82699
ENSMUSG00000024480	S2	FALSE	16.5968
ENSMUSG00000024483	S2	FALSE	9.3686
ENSMUSG00000024485	S2	FALSE	0.0734515
ENSMUSG00000024486	S2	FALSE	0.204526
ENSMUSG00000024487	S2	FALSE	14.8541
ENSMUSG00000024491	S2	FALSE	1.98203
ENSMUSG00000024493	S2	FALSE	6.45964
ENSMUSG00000024498	S2	FALSE	2.12565
ENSMUSG00000024507	S2	FALSE	129.255
ENSMUSG00000024513	S2	FALSE	24.7663
ENSMUSG00000024516	S2	FALSE	27.5023
ENSMUSG00000024521	S2	TRUE	0.0985288
ENSMUSG00000024525	S2	FALSE	0.942892
ENSMUSG00000024528	S2	FALSE	2.86059
ENSMUSG00000024535	S2	FALSE	4.901
[truncated: 5,779 more rows]

## Sheet: S3_genes
Chromosome	position start	end	ENSEMBL ID	Gene Name	Strand
chr15	100615348	100620761	ENSMUSG00000000346	Dazap2	+
chr6	115601901	115622624	ENSMUSG00000000439	Mkrn2	+
chr10	78030021	78043610	ENSMUSG00000000731	Aire	-
chr6	128399295	128416427	ENSMUSG00000001520	Nrip2	+
chr7	86718976	86775943	ENSMUSG00000001773	Folh1	-
chr5	143503633	143528036	ENSMUSG00000001847	Rac1	-
chr5	114707759	114722327	ENSMUSG00000002486	Tchp	+
chr7	45872771	45883732	ENSMUSG00000002778	Kdelr1	+
chr13	19591705	19619927	ENSMUSG00000002808	Epdr1	-
chr8	70835128	70839720	ENSMUSG00000002910	Arrdc2	-
chr8	72161199	72183904	ENSMUSG00000003037	Rab8a	+
chr7	45729982	45784669	ENSMUSG00000003271	Sult2b1	-
chr8	84856988	84869257	ENSMUSG00000003808	Farsa	+
chr3	107963695	107969283	ENSMUSG00000004038	Gstm3	-
chr3	87858902	87885608	ENSMUSG00000004895	Prcc	-
chr7	16098457	16117975	ENSMUSG00000006024	Napa	+
chr11	96068851	96075670	ENSMUSG00000006057	Atp5g1	-
chr19	4886877	4906628	ENSMUSG00000006464	Bbs1	-
chr14	30825589	30877210	ENSMUSG00000006526	Stimate	+
chr1	74738921	74749221	ENSMUSG00000006542	Prkag3	-
chr7	46686107	46710680	ENSMUSG00000006763	Saal1	-
chr7	4424769	4445649	ENSMUSG00000008435	Rdh13	-
chr10	74957476	75032586	ENSMUSG00000009070	Rsph14	-
chr13	18121097	18397686	ENSMUSG00000009734	Pou6f2	-
chr16	22381308	22439719	ENSMUSG00000013089	Etv5	-
chr14	68606026	68655842	ENSMUSG00000014725	Adam28	-
chr1	171917514	171953170	ENSMUSG00000015314	Slamf6	+
chrX	164088829	164118860	ENSMUSG00000015401	Cltrn	+
chr5	45434020	45450236	ENSMUSG00000015806	Qdpr	-
chr11	82876433	82890614	ENSMUSG00000018841	Rad51d	-
chr8	72424175	72443870	ENSMUSG00000019732	Calr3	-
chr10	33080553	33476709	ENSMUSG00000019787	Trdn	+
chr10	80706955	80742264	ENSMUSG00000020198	Ap3d1	-
chr11	31965591	31979651	ENSMUSG00000020299	4930524B15Rik	+
chr11	46454934	46481255	ENSMUSG00000020399	Havcr2	+
chr11	87737551	87743623	ENSMUSG00000020485	Supt4a	+
chr11	109473373	109573330	ENSMUSG00000020604	Arsg	+
chr11	82802448	82871210	ENSMUSG00000020696	Rffl	-
chr11	116198854	116215318	ENSMUSG00000020778	Ten1	+
chr12	87097530	87102539	ENSMUSG00000021032	Ngb	-
chr12	102469134	102497907	ENSMUSG00000021192	Golga5	+
chr12	103450897	103457223	ENSMUSG00000021208	Ifi27l2b	-
chr12	108179578	108203359	ENSMUSG00000021258	Ccnk	+
chr13	14050658	14063488	ENSMUSG00000021302	Ggps1	-
chr13	49608045	49624501	ENSMUSG00000021390	Ogn	+
chr13	73679744	73704865	ENSMUSG00000021565	Slc6a19	-
chr13	74359577	74364005	ENSMUSG00000021579	Lrrc14b	-
chr14	14702278	14799940	ENSMUSG00000021733	Slc4a7	+
chr14	51007750	51010758	ENSMUSG00000021872	Rnase10	+
chr14	57549596	57571612	ENSMUSG00000021951	Eef1akmt1	-
chr14	60784572	60905478	ENSMUSG00000021993	Mipep	+
chr14	65968482	65981547	ENSMUSG00000022037	Clu	+
chr14	66135038	66152948	ENSMUSG00000022041	Chrna2	+
chr15	25622524	25813673	ENSMUSG00000022272	Myo10	+
chr15	88890632	88954418	ENSMUSG00000022388	Ttll8	-
chr16	25683762	25892102	ENSMUSG00000022510	Trp63	+
chr16	20308386	20325404	ENSMUSG00000022818	Cyp2ab1	-
chr16	78930947	78951733	ENSMUSG00000022860	Chodl	+
chr14	54507186	54517525	ENSMUSG00000023110	Prmt5	-
chr17	74299473	74323944	ENSMUSG00000024067	Dpy30	-
chr17	58878807	58991375	ENSMUSG00000024227	Pdzph1	-
chr18	15389495	15410982	ENSMUSG00000024411	Aqp4	-
chr18	42637431	43059471	ENSMUSG00000024500	Ppp2r2b	-
chr19	11139663	11165320	ENSMUSG00000024728	1700025F22Rik	-
chr19	34492317	34527474	ENSMUSG00000024781	Lipa	-
chr19	5344704	5349574	ENSMUSG00000024846	Cst6	-
chr19	24919915	24961610	ENSMUSG00000024878	Cbwd1	-
chr19	42035999	42045110	ENSMUSG00000025172	Ankrd2	+
chr19	45363733	45530013	ENSMUSG00000025217	Btrc	+
chr19	46152508	46286510	ENSMUSG00000025224	Gbf1	+
chrX	150806369	150814345	ENSMUSG00000025268	Maged2	-
chr7	140835017	140837966	ENSMUSG00000025481	Urah	+
chr7	141091174	141100572	ENSMUSG00000025494	Sigirr	-
chrX	112311333	112372755	ENSMUSG00000025525	Apool	+
chr6	47796140	47813430	ENSMUSG00000025823	Pdia4	-
chr1	53061639	53068079	ENSMUSG00000026100	Mstn	+
chr16	16896468	16927364	ENSMUSG00000026181	Ppm1f	+
chr1	75307895	75317990	ENSMUSG00000026209	Dnpep	-
chr1	152800193	152836991	ENSMUSG00000026480	Ncf2	+
chr1	182124736	182132407	ENSMUSG00000026511	Srp9	+
chr1	173896344	173913046	ENSMUSG00000026536	Ifi211	-
chr2	3409042	3422648	ENSMUSG00000026650	Meig1	-
chr2	30952958	30959015	ENSMUSG00000026848	Tor1b	+
chr2	26409430	26445216	ENSMUSG00000026924	Sec16a	-
chr2	26396248	26409203	ENSMUSG00000026925	Inpp5e	-
chr2	24962399	24972163	ENSMUSG00000026975	Dph7	+
chr2	84936578	84958509	ENSMUSG00000027074	Slc43a3	+
chr2	84432854	84476775	ENSMUSG00000027082	Tfpi	-
chr2	73816508	73892639	ENSMUSG00000027104	Atf2	-
chr2	112261925	112263269	ENSMUSG00000027133	Nop10	+
chr2	125983482	126152004	ENSMUSG00000027209	Fam227b	-
chr2	115863063	116065839	ENSMUSG00000027210	Meis2	-
chr2	151996510	152009258	ENSMUSG00000027463	Slc52a3	+
chr2	173020497	173034734	ENSMUSG00000027510	Rbm38	+
chr3	37419895	37579096	ENSMUSG00000027722	Spata5	+
chr3	54361108	54391037	ENSMUSG00000027750	Postn	+
chr3	81982289	82021233	ENSMUSG00000028008	Asic5	+
chr3	94464982	94480341	ENSMUSG00000028139	Riiad1	-
chr3	94342098	94347352	ENSMUSG00000028148	Them5	+
chr3	138925901	139075201	ENSMUSG00000028149	Rap1gds1	-
chr4	21757381	21767212	ENSMUSG00000028251	Tstd3	-
chr4	34688558	34730206	ENSMUSG00000028294	Cfap206	-
chr4	40936397	40948294	ENSMUSG00000028416	Bag1	-
chr4	41517690	41569538	ENSMUSG00000028439	Fam219a	-
chr4	43441938	43448064	ENSMUSG00000028458	Tesk1	+
chr4	43514710	43523765	ENSMUSG00000028464	Tpm2	-
chr4	126262324	126275883	ENSMUSG00000028847	Trappc3	+
chr4	132732965	132757252	ENSMUSG00000028885	Smpdl3b	-
chr5	21737140	21757152	ENSMUSG00000029017	Pmpcb	+
chr5	73292783	73314069	ENSMUSG00000029152	Ociad1	+
chr5	36464997	36474080	ENSMUSG00000029198	Grpel1	+
chr5	104435117	104441050	ENSMUSG00000029304	Spp1	+
chr5	103605710	103629403	ENSMUSG00000029321	Slc10a6	-
chr5	113075838	113081584	ENSMUSG00000029352	Crybb3	-
chr5	90772434	90773383	ENSMUSG00000029373	Pf4	+
chr5	120458185	120472810	ENSMUSG00000029596	Sdsl	-
chr5	146734808	146795006	ENSMUSG00000029640	Usp12	-
chr5	134702592	134747323	ENSMUSG00000029675	Eln	-
chr6	23245043	23248362	ENSMUSG00000029697	Fezf1	-
chr6	30509848	30520254	ENSMUSG00000029784	Ssmem1	+
chr6	65117292	65144908	ENSMUSG00000029919	Hpgds	-
chr6	87009235	87028461	ENSMUSG00000029993	Nfu1	+
chr6	91761508	91827250	ENSMUSG00000030098	Grip2	-
chr6	121635375	121679227	ENSMUSG00000030111	A2m	+
chr6	129375514	129385874	ENSMUSG00000030158	Clec12b	-
chr6	133036162	133037101	ENSMUSG00000030196	Tas2r103	-
chr6	141524367	141570177	ENSMUSG00000030235	Slco1c1	+
chr7	19404775	19422841	ENSMUSG00000030399	Ckm	+
chr7	4940511	4964406	ENSMUSG00000030433	Sbk2	-
chr7	79810726	79813439	ENSMUSG00000030543	Mesp2	+
chr7	28041706	28050101	ENSMUSG00000030603	Psmc4	-
chr7	126781482	126785560	ENSMUSG00000030699	Tbx6	+
chr7	97788540	97912381	ENSMUSG00000030774	Pak1	+
chr7	45215752	45233644	ENSMUSG00000030796	Tead2	+
chr7	105803205	105811099	ENSMUSG00000030879	Mrpl17	-
chr7	120658730	120670343	ENSMUSG00000030887	Pdzd9	-
chr7	105744810	105752235	ENSMUSG00000030894	Tpp1	-
chrX	48146435	48161565	ENSMUSG00000031101	Sash3	+
chrX	49009706	49288259	ENSMUSG00000031109	Enox2	-
chrX	7930119	7947889	ENSMUSG00000031161	Hdac6	-
chrX	8081452	8090498	ENSMUSG00000031165	Was	-
chrX	8271132	8280179	ENSMUSG00000031170	Slc38a5	+
chrX	134086420	134221956	ENSMUSG00000031257	Nox1	-
chrX	139079256	139085236	ENSMUSG00000031271	Serpina7	-
chrX	162857056	162888447	ENSMUSG00000031357	Syap1	-
chrX	73437314	73459044	ENSMUSG00000031371	Haus7	-
chr8	22859534	22943259	ENSMUSG00000031540	Kat6a	+
chr8	23226615	23237659	ENSMUSG00000031546	Gins4	-
chr8	95081185	95103149	ENSMUSG00000031787	Katnb1	+
chr8	111033143	111057664	ENSMUSG00000031960	Aars	+
chr9	44252716	44268599	ENSMUSG00000032109	Nlrx1	-
chr9	36729343	36767679	ENSMUSG00000032116	Stt3a	-
chr9	21799859	21852635	ENSMUSG00000032198	Dock6	-
chr9	58253163	58262520	ENSMUSG00000032333	Stoml1	+
chr9	64137143	64173104	ENSMUSG00000032400	Zwilch	-
chr9	98486114	98509781	ENSMUSG00000032454	Rbp2	+
chr9	108053158	108055701	ENSMUSG00000032593	Amigo3	+
chr18	61799391	61911824	ENSMUSG00000032735	Ablim3	-
chr5	120511167	120534024	ENSMUSG00000032754	Slc8b1	+
chr13	64736181	64903955	ENSMUSG00000033063	Cntnap3	-
chr16	45656314	45693658	ENSMUSG00000033177	Tmprss7	-
chr10	75954513	76009591	ENSMUSG00000033255	Gm5134	+
chr8	91217029	91313262	ENSMUSG00000033282	Rpgrip1l	-
chr2	122160699	122179027	ENSMUSG00000033368	Trim69	+
chr3	116859463	116908177	ENSMUSG00000033386	Frrs1	+
chr1	92859802	92902906	ENSMUSG00000034212	Ankmy1	-
chr11	4257556	4272514	ENSMUSG00000034394	Lif	+
chrX	97333839	97377216	ENSMUSG00000034457	Eda2r	-
chr9	107681499	107710475	ENSMUSG00000034684	Sema3f	-
chr8	123117373	123135182	ENSMUSG00000034796	Cpne7	+
chr13	54701460	54736662	ENSMUSG00000034918	Cdhr2	+
chr4	100095790	100444765	ENSMUSG00000035305	Ror1	+
chr4	45890302	45950774	ENSMUSG00000035539	Ccdc180	+
chr9	119357380	119393797	ENSMUSG00000035769	Xylb	+
chr9	36890981	37147407	ENSMUSG00000035934	Pknox2	-
chrX	53273423	53331185	ENSMUSG00000036013	Fam122c	+
chr2	27021362	27027998	ENSMUSG00000036067	Slc2a6	-
chr2	52397950	52424901	ENSMUSG00000036093	Arl5a	-
chr12	36314138	36318452	ENSMUSG00000036169	Sostdc1	+
chr7	31059341	31070935	ENSMUSG00000036560	Lgi4	+
chr7	28982049	29003279	ENSMUSG00000037337	Map4k1	+
chr1	36307732	36324029	ENSMUSG00000037447	Arid5a	+
chr2	19199301	19310241	ENSMUSG00000037683	Armc3	+
chr2	158116401	158146436	ENSMUSG00000037820	Tgm2	-
chr3	40504866	40522912	ENSMUSG00000037884	1700017G19Rik	-
chr13	49261553	49320311	ENSMUSG00000037946	Fgd3	-
chr13	47043498	47085279	ENSMUSG00000038080	Kdm1b	+
chr2	156065174	156070617	ENSMUSG00000038180	Spag4	+
chr5	24413391	24417835	ENSMUSG00000038276	Asic3	+
chr11	97989577	97996181	ENSMUSG00000038352	Arl5c	-
chr3	96181150	96195521	ENSMUSG00000038486	Sv2a	+
chr3	95526785	95556403	ENSMUSG00000038642	Ctss	+
chr7	44532745	44548849	ENSMUSG00000038644	Pold1	-
chr1	180851126	180868113	ENSMUSG00000038806	Sde2	+
chr2	32777380	32784428	ENSMUSG00000038987	Cfap157	-
chr10	25169089	25307870	ENSMUSG00000039166	Akap7	-
chr2	3513029	3526376	ENSMUSG00000039496	Cdnf	+
chr14	20348161	20383491	ENSMUSG00000039599	Fam149b	+
chr4	151933690	151982137	ENSMUSG00000039768	Dnajc11	+
chr17	72836452	72851195	ENSMUSG00000039770	Ypel5	+
chr2	29619719	29740978	ENSMUSG00000039844	Rapgef1	+
chr10	17796225	17845665	ENSMUSG00000039891	Txlnb	+
chr11	119228571	119265238	ENSMUSG00000039963	Ccdc40	+
chr14	55878912	55884392	ENSMUSG00000040380	Cbln3	-
chr7	27523266	27531175	ENSMUSG00000040424	Hipk4	+
chr15	20449264	21589533	ENSMUSG00000040452	Cdh12	+
chr6	122847137	122856161	ENSMUSG00000040552	C3ar1	-
chr3	107981701	107986453	ENSMUSG00000040562	Gstm2	-
chr7	18839965	18865402	ENSMUSG00000040987	Mill2	+
chr4	16122732	16163647	ENSMUSG00000041135	Ripk2	-
chr17	25727669	25731464	ENSMUSG00000041199	Rpusd1	+
chr18	11633275	11745221	ENSMUSG00000041238	Rbbp8	+
chr6	120093349	120200339	ENSMUSG00000041377	Ninj2	+
chrX	153685153	153696391	ENSMUSG00000041633	Kctd12b	-
chr12	103407981	103425830	ENSMUSG00000041645	Ddx24	-
chr14	32785962	32817984	ENSMUSG00000041707	Tmem273	+
chr1	20996298	21079229	ENSMUSG00000041779	Tram2	-
chr11	109573330	109611967	ENSMUSG00000041895	Wipi1	-
chr14	118985038	119099430	ENSMUSG00000042104	Uggt2	-
chr11	61151784	61175055	ENSMUSG00000042506	Usp22	-
chr7	68736994	68749241	ENSMUSG00000042659	Arrdc4	-
chr13	104109740	104141735	ENSMUSG00000042743	Sgtb	+
chr3	89229056	89233381	ENSMUSG00000042784	Muc1	+
chr3	69819541	69859940	ENSMUSG00000043461	Sptssb	-
chr6	145174833	145211005	ENSMUSG00000043541	Casc1	-
chr9	105687808	105828160	ENSMUSG00000043719	Col6a6	-
chr1	92644217	92648841	ENSMUSG00000044055	Otos	-
chr6	97238533	97252759	ENSMUSG00000044086	Lmod3	-
chr13	60934154	60936625	ENSMUSG00000044258	Ctla2a	-
chr1	106171751	106394250	ENSMUSG00000044340	Phlpp1	+
chr14	59276912	59297522	ENSMUSG00000044703	Phf11a	-
chr8	21776598	21795185	ENSMUSG00000044748	Defb1	+
chr5	64924678	64933563	ENSMUSG00000044827	Tlr1	-
chr7	127091358	127093986	ENSMUSG00000045165	AI467606	+
chr14	110748579	110755149	ENSMUSG00000045871	Slitrk6	-
chr1	183276351	183297269	ENSMUSG00000046836	Brox	-
chr5	44175153	44226626	ENSMUSG00000046985	Tapt1	-
chr1	74902070	74935599	ENSMUSG00000047021	Cfap65	-
chr16	36963459	36990467	ENSMUSG00000047746	Fbxo40	-
chr4	150087364	150105927	ENSMUSG00000047875	Gpr157	+
chr9	114490315	114504916	ENSMUSG00000047898	Ccr4	-
chrX	134537255	134541865	ENSMUSG00000048007	Timm8a1	-
chr12	71015989	71098592	ENSMUSG00000048118	Arid4a	+
chr11	62648663	62666354	ENSMUSG00000048497	Mmgt2	+
chr7	145186523	145284011	ENSMUSG00000048677	Tpcn2	-
chr15	4375490	4575553	ENSMUSG00000049148	Plcxd3	+
chr7	108921851	108930178	ENSMUSG00000049709	Nlrp10	-
chr7	89404354	89413134	ENSMUSG00000049791	Fzd4	+
chr13	112288450	112384002	ENSMUSG00000049985	Ankrd55	+
chr8	104831571	104840093	ENSMUSG00000050097	Ces2b	+
chr10	10335702	10472326	ENSMUSG00000050994	Adgb	-
chr15	57985418	58011009	ENSMUSG00000051225	Fam83a	+
chr7	90442728	90447994	ENSMUSG00000051451	Crebzf	+
chr6	47819265	47830867	ENSMUSG00000051499	Zfp786	-
chr17	27630417	27636669	ENSMUSG00000052146	Rps10	-
chr12	112760654	112768990	ENSMUSG00000052160	Pld4	+
chr7	19228333	19256543	ENSMUSG00000052214	Opa3	+
chr16	30269301	30283256	ENSMUSG00000052316	Lrrc15	-
chr1	140246157	140612067	ENSMUSG00000052726	Kcnt2	+
chr7	104355381	104369884	ENSMUSG00000052749	Trim30b	-
chr1	85717082	85778643	ENSMUSG00000052760	A630001G21Rik	-
chr2	158258093	158284531	ENSMUSG00000052922	Bpi	+
chr16	45411767	45492969	ENSMUSG00000053182	Gm609	-
chr8	105984943	105991759	ENSMUSG00000053687	Dpep2	-
chr15	39076931	39087121	ENSMUSG00000054196	Cthrc1	+
chr7	3609812	3616157	ENSMUSG00000054594	Oscar	-
chr5	65979357	66004285	ENSMUSG00000054598	9130230L23Rik	-
chr10	81628539	81647610	ENSMUSG00000054708	Ankrd24	+
chr5	72695977	72752777	ENSMUSG00000054892	Txk	-
chr15	81585350	81652077	ENSMUSG00000055024	Ep300	+
chr1	139547052	139560272	ENSMUSG00000057037	Cfhr1	-
chr2	65457117	65567627	ENSMUSG00000057182	Scn3a	-
chr7	46751789	46754313	ENSMUSG00000057465	Saa2	+
chr11	95414079	95493406	ENSMUSG00000057522	Spop	+
chr9	19357064	19364005	ENSMUSG00000058692	Olfr846	-
chr18	57533779	57731065	ENSMUSG00000058925	Ccdc192	+
chr9	65435781	65453054	ENSMUSG00000059183	Mtfmt	+
chr5	77086987	77115121	ENSMUSG00000059325	Hopx	-
chr2	62693413	63184287	ENSMUSG00000059742	Kcnh7	-
chr7	4740114	4747514	ENSMUSG00000059851	Kmt5c	+
chr14	52073376	52104028	ENSMUSG00000060373	Hnrnpc	-
chr8	105131799	105150109	ENSMUSG00000060560	Ces4a	+
chr17	34305866	34316674	ENSMUSG00000060586	H2-Eb1	+
chr16	14109172	14163351	ENSMUSG00000060657	Marf1	-
chr5	43515537	43618803	ENSMUSG00000061535	C1qtnf7	+
chr4	63362448	63365878	ENSMUSG00000061540	Orm2	+
chr1	74125540	74148223	ENSMUSG00000061815	Rufy4	+
chr7	120203960	120325352	ENSMUSG00000062017	Abca14	+
chr11	103966738	103985337	ENSMUSG00000062421	Arf2	+
chr2	87990112	87991054	ENSMUSG00000062793	Olfr1158	+
chr7	131371140	131394482	ENSMUSG00000063179	Pstk	+
chr7	4151259	4164860	ENSMUSG00000063838	Cdc42ep5	-
chr9	57385094	57440124	ENSMUSG00000063849	Ppcdc	-
chr7	24587542	24608925	ENSMUSG00000064254	Ethe1	+
chr6	136923831	136968865	ENSMUSG00000064330	Pde6h	+
chr13	63300483	63300557	ENSMUSG00000065599	Mir23b	+
chr5	129941969	129986692	ENSMUSG00000066735	Vkorc1l1	+
chr7	17074039	17133450	ENSMUSG00000066760	Psg16	+
chr7	131560221	131571895	ENSMUSG00000066979	Bub3	+
chr19	40037939	40073827	ENSMUSG00000067225	Cyp2c54	-
chr19	39061014	39093944	ENSMUSG00000067231	Cyp2c65	+
chr6	129697217	129717132	ENSMUSG00000067610	Klri1	-
chr2	93187547	93201759	ENSMUSG00000068735	Trp53i11	+
chr3	88744699	88775164	ENSMUSG00000068923	Syt11	-
chr10	31689309	32890462	ENSMUSG00000069670	Nkain2	-
chr7	104642876	104647305	ENSMUSG00000070421	Olfr658	-
chr1	133382302	133424377	ENSMUSG00000070643	Sox13	-
chr5	87666207	87682578	ENSMUSG00000070702	Csn1s1	+
chr7	28277738	28279489	ENSMUSG00000070705	Eid2b	+
chr7	4237753	4243463	ENSMUSG00000070873	Lilra5	+
chr6	147075059	147087032	ENSMUSG00000072662	Mansc4	-
chr12	100187967	100193540	ENSMUSG00000072884	Gm10433	+
chrX	135839033	135844730	ENSMUSG00000072966	Gprasp2	+
chr1	74362107	74369321	ENSMUSG00000073650	Catip	+
chr4	149127120	149137629	ENSMUSG00000073705	Cenps	-
chr1	26681813	26687460	ENSMUSG00000073722	4931408C20Rik	-
chr8	123407106	123410744	ENSMUSG00000074037	Mc1r	+
chr8	95806743	95821728	ENSMUSG00000074136	4930513N10Rik	+
chr9	92309376	92357876	ENSMUSG00000074139	1700057G04Rik	+
chr9	78230655	78242684	ENSMUSG00000074183	Gsta1	+
chr8	65085612	65129563	ENSMUSG00000074300	Smim31	-
chr8	12706943	12719127	ENSMUSG00000074469	Gm15348	-
chr13	65033057	65038004	ENSMUSG00000074849	Spata31d1c	+
chr13	60895349	60897447	ENSMUSG00000074874	Ctla2b	-
chr2	121449194	121458313	ENSMUSG00000074884	Serf2	+
chr10	77011994	77022214	ENSMUSG00000074919	Gm10787	+
chr16	42725701	42875762	ENSMUSG00000075070	4932412D23Rik	-
chr2	88000926	88008268	ENSMUSG00000075141	Olfr1160	-
chr16	19876566	19884274	ENSMUSG00000075330	A930003A15Rik	-
chr7	127389672	127393629	ENSMUSG00000078580	E430018J23Rik	-
chr7	47588949	47601372	ENSMUSG00000078698	Mrgpra3	-
chr3	15296550	15332302	ENSMUSG00000078783	Gm9733	-
chr12	104263121	104269372	ENSMUSG00000079014	Serpina3i	+
chr9	13246954	13292520	ENSMUSG00000079084	Ccdc82	+
chr12	3235503	3250377	ENSMUSG00000079179	Rab10os	+
chr9	124121542	124147699	ENSMUSG00000079227	Ccr5	+
chr8	19300676	19304794	ENSMUSG00000081154	Defa-ps13	+
chr4	88757843	88758380	ENSMUSG00000081501	Gm13286	+
chr11	88972656	88973002	ENSMUSG00000081766	2210409E12Rik	+
chr6	17197750	17210152	ENSMUSG00000085171	D830026I12Rik	+
chr2	115493512	115527744	ENSMUSG00000085582	3110099E03Rik	-
chr17	29057429	29079179	ENSMUSG00000085912	Trp53cor1	-
chrX	162735077	162736613	ENSMUSG00000086034	Gm15201	-
chr2	104559162	104571429	ENSMUSG00000086454	Platr14	+
chr11	97020507	97026248	ENSMUSG00000087067	Gm11532	-
chrX	105037196	105079609	ENSMUSG00000087174	5530601H04Rik	-
chr1	74206553	74206620	ENSMUSG00000087820	Mir1928	-
chr11	69682845	69685784	ENSMUSG00000089669	Tnfsf13	-
chr5	107534708	107551542	ENSMUSG00000089798	1700028K03Rik	+
chr10	120389522	120392793	ENSMUSG00000090191	9230105E05Rik	+
chr3	32471587	32492231	ENSMUSG00000091091	Kcnmb3	-
chr10	41568015	41576476	ENSMUSG00000091370	5730435O14Rik	+
chr17	18914299	18958087	ENSMUSG00000091491	Vmn2r97	+
chr3	64257214	64289709	ENSMUSG00000091572	Vmn2r3	-
chr19	58911672	58911759	ENSMUSG00000092813	Mir3086	-
chr17	26948055	26948119	ENSMUSG00000093118	Mir3083	-
chr5	134326453	134326522	ENSMUSG00000093311	Mir3965	+
chr5	104048002	104048063	ENSMUSG00000093690	Mir5619	+
chr9	39836875	39841281	ENSMUSG00000093934	Olfr971	+
chr6	123373512	123418116	ENSMUSG00000094145	Vmn2r20	-
chr4	88799664	88801126	ENSMUSG00000095101	Gm13285	+
chr9	39907335	39912732	ENSMUSG00000095390	Olfr229	+
chr17	39950519	39955287	ENSMUSG00000095886	Esp38	+
chr14	36094916	36100114	ENSMUSG00000096405	4930474N05Rik	+
chr10	130111526	130115383	ENSMUSG00000096747	Olfr823	-
chr7	126971721	126976098	ENSMUSG00000097075	Cdiptos	-
chr1	136670768	136690804	ENSMUSG00000097113	Gm19705	+
chr11	101418811	101425333	ENSMUSG00000097487	Ptges3l	-
chr15	3996038	4015858	ENSMUSG00000097662	Gm2093	+
chr6	48536581	48537474	ENSMUSG00000097716	1700026J14Rik	-
chr3	14971200	15002727	ENSMUSG00000098008	A930001A20Rik	+
chr3	69222418	69223618	ENSMUSG00000098207	Arl14	+
chr6	124570293	124581171	ENSMUSG00000098470	C1rb	+
chr1	73855476	73855575	ENSMUSG00000098504	Mir6351	-
chr9	89826518	89864028	ENSMUSG00000098627	4930524O08Rik	+
chr8	84005627	84005764	ENSMUSG00000098823	Mir8111	+
chr11	26202239	26202348	ENSMUSG00000099015	Mir6372	+
chr4	129557682	129557811	ENSMUSG00000099070	Mir8119	-
chr11	97146363	97146419	ENSMUSG00000099286	Mir7235	-
chr4	88785708	88786257	ENSMUSG00000099545	Gm13276	+
chr6	39063877	39067598	ENSMUSG00000100121	1700025N23Rik	-
chr5	100210691	100218049	ENSMUSG00000100157	2310034O05Rik	+
chr6	112210707	112212519	ENSMUSG00000100219	1700054K19Rik	+
chr12	52599980	52602322	ENSMUSG00000100315	1700031P21Rik	-
chrX	13234640	13247736	ENSMUSG00000100714	2010308F09Rik	-
chr13	35167926	35188017	ENSMUSG00000102099	1700011B04Rik	+
chr1	38132082	38159892	ENSMUSG00000102716	Gm5099	+
chr5	103346593	103348299	ENSMUSG00000105426	1700021F02Rik	+
chr5	77465487	77468851	ENSMUSG00000107232	1700017L05Rik	+
chr6	66264154	66284845	ENSMUSG00000107653	Gm31520	+
chr7	24661293	24663109	ENSMUSG00000108470	Gm4598	+
chr7	41060616	41089843	ENSMUSG00000108490	1700110I07Rik	-
chr7	71961172	72027317	ENSMUSG00000108800	1700011C11Rik	+
chr8	108553251	108584595	ENSMUSG00000110613	Lncbate1	-
chr10	45807561	45852283	ENSMUSG00000110874	D030045P18Rik	+
chr12	4524112	4529122	ENSMUSG00000112422	Gm31938	+
chr10	95120581	95145825	ENSMUSG00000112481	Gm29684	-
chr13	34084154	34113272	ENSMUSG00000113591	4930447K03Rik	-
chr12	98523843	98526583	ENSMUSG00000113613	Gm40893	+
chr12	35672281	35695118	ENSMUSG00000113985	9130015A21Rik	-
chr13	67278576	67283361	ENSMUSG00000114442	F630042J09Rik	+
chr13	47143941	47148670	ENSMUSG00000114961	A930002C04Rik	-
chr6	57359238	57363727	ENSMUSG00000115644	Vmn1r17	-
chr15	90353705	90368444	ENSMUSG00000116204	Gm36480	+
chr17	15631762	15641104	ENSMUSG00000116924	4933401D09Rik	+

## Sheet: S4_genes
Chromosome	position start	end	ENSEMBL ID	Gene Name	Strand
chr11	6635481	6638637	ENSMUSG00000000381	Wap	-
chr10	107482907	107486134	ENSMUSG00000000435	Myf5	-
chr11	17257578	17269176	ENSMUSG00000000581	C1d	+
chr10	78041946	78063622	ENSMUSG00000000730	Dnmt3l	+
chr10	6758505	7038198	ENSMUSG00000000766	Oprm1	+
chr10	75943056	75949657	ENSMUSG00000000903	Vpreb3	+
chr10	76708791	76726168	ENSMUSG00000001119	Col6a1	-
chr10	76468926	76515857	ENSMUSG00000001150	Mcm3ap	+
chr10	77032240	77061002	ENSMUSG00000001436	Slc19a1	+
chr10	75774114	75781414	ENSMUSG00000001665	Gstt3	-
chr11	4160349	4182541	ENSMUSG00000002129	Sf3a1	+
chr10	128630842	128669358	ENSMUSG00000002578	Ikzf4	-
chr11	34046919	34092295	ENSMUSG00000002699	Lcp2	+
chr10	80115802	80130682	ENSMUSG00000003068	Stk11	+
chr10	80642616	80657071	ENSMUSG00000003344	Btbd2	-
chr10	53904784	54076609	ENSMUSG00000003746	Man1a	-
chr11	26386134	26471876	ENSMUSG00000004018	Fancl	+
chr10	88674771	88685015	ENSMUSG00000004359	Spic	-
chr10	29211605	29230779	ENSMUSG00000004360	9330159F19Rik	+
chr11	9191941	9684259	ENSMUSG00000004668	Abca13	+
chr10	81198169	81202051	ENSMUSG00000004939	Nmrk2	-
chr10	78711990	78718294	ENSMUSG00000005355	Casp14	-
chr10	94148022	94197211	ENSMUSG00000005897	Nr2c1	+
chr10	75636705	75644008	ENSMUSG00000006342	Susd2	-
chr10	75589339	75617200	ENSMUSG00000006344	Ggt5	+
chr10	75561603	75586200	ENSMUSG00000006345	Ggt1	+
chr10	79854426	79864771	ENSMUSG00000006498	Ptbp1	+
chr10	127048249	127053006	ENSMUSG00000006724	Cyp27b1	+
chr11	42419756	42629028	ENSMUSG00000007653	Gabrb2	+
chr11	4704677	4737669	ENSMUSG00000009076	Zmat5	+
chr10	75814942	75822543	ENSMUSG00000009093	Gstt4	-
chr10	76449080	76461110	ENSMUSG00000009114	2610028H24Rik	+
chr10	77907721	77970563	ENSMUSG00000009292	Trpm2	-
chr10	77622274	77645993	ENSMUSG00000009293	Ube2g2	+
chr10	59446983	59616692	ENSMUSG00000009647	Mcu	-
chr11	46055991	46147343	ENSMUSG00000011256	Adam19	+
chr10	60302747	60696490	ENSMUSG00000012819	Cdh23	-
chr10	70922831	71159700	ENSMUSG00000014329	Bicc1	-
chr10	28972287	28986303	ENSMUSG00000015519	2310057J18Rik	-
chr10	7905652	7956230	ENSMUSG00000015755	Tab2	-
chr10	7792890	7823135	ENSMUSG00000015757	Ppil4	+
chr10	127182524	127190083	ENSMUSG00000019467	Arhgef25	-
chr10	4482501	4562231	ENSMUSG00000019767	Ccdc170	+
chr10	5639217	5647617	ENSMUSG00000019772	Vip	+
chr10	7589799	7625483	ENSMUSG00000019796	Lrp11	+
chr10	13647053	13868980	ENSMUSG00000019806	Aig1	-
chr10	13523841	13553142	ENSMUSG00000019809	Pex3	-
chr10	13149539	13178023	ENSMUSG00000019815	Zc2hc1b	-
chr10	12382187	12869365	ENSMUSG00000019820	Utrn	-
chr10	41476313	41487032	ENSMUSG00000019823	Mical1	+
chr10	40570335	40604132	ENSMUSG00000019834	Slc22a16	+
chr10	40247702	40258108	ENSMUSG00000019837	Gtf3c6	-
chr10	39612933	39655307	ENSMUSG00000019842	Traf3ip2	+
chr10	39133975	39152542	ENSMUSG00000019845	Tube1	+
chr10	45178097	45318452	ENSMUSG00000019848	Popdc3	+
chr10	18055860	18125155	ENSMUSG00000019854	Reps1	+
chr10	53596756	53609225	ENSMUSG00000019857	Asf1a	+
chr10	14715622	14718214	ENSMUSG00000019867	Gje1	-
chr10	14654754	14705560	ENSMUSG00000019868	Vta1	-
chr10	67009188	67096945	ENSMUSG00000019873	Reep3	-
chr10	101681486	102391469	ENSMUSG00000019888	Mgat4c	+
chr10	102481755	102490486	ENSMUSG00000019890	Nts	-
chr10	52045720	52195244	ENSMUSG00000019893	Ros1	-
chr10	26980035	27619758	ENSMUSG00000019899	Lama2	-
chr10	51677755	51730432	ENSMUSG00000019900	Rfx6	+
chr10	51614822	51631461	ENSMUSG00000019905	Gprc6a	-
chr10	59141626	59221847	ENSMUSG00000019917	2020-09-10	-
chr10	58323465	58424691	ENSMUSG00000019920	Lims1	+
chr10	89574019	89621253	ENSMUSG00000019935	Slc17a8	-
chr10	97644067	97682454	ENSMUSG00000019936	Epyc	+
chr10	98914405	99026143	ENSMUSG00000019943	Atp2b1	+
chr10	69151433	69291791	ENSMUSG00000019944	Rhobtb1	+
chr10	99107035	99198074	ENSMUSG00000019952	Poc1b	+
chr10	91082939	91102607	ENSMUSG00000019975	Ikbip	+
chr10	92775618	93081618	ENSMUSG00000020014	Cfap54	-
chr10	93160874	93267071	ENSMUSG00000020015	Cdk17	+
chr10	94688653	94790853	ENSMUSG00000020024	Cep83	+
chr10	84488292	84497435	ENSMUSG00000020033	4930463O16Rik	+
chr10	85386813	85660292	ENSMUSG00000020042	Btbd11	+
chr10	88459568	88473236	ENSMUSG00000020059	Sycp3	+
chr10	88518278	88605152	ENSMUSG00000020061	Mybpc1	-
chr10	63243809	63317878	ENSMUSG00000020064	Herc4	+
chr10	63115794	63203952	ENSMUSG00000020067	Mypn	-
chr10	63024314	63058813	ENSMUSG00000020072	Pbld2	+
chr10	62383136	62422491	ENSMUSG00000020080	Hkdc1	-
chr10	62252437	62265990	ENSMUSG00000020081	Tacr2	+
chr10	61715262	61739260	ENSMUSG00000020085	Aifm2	+
chr10	61680298	61693297	ENSMUSG00000020088	Sar1a	+
chr10	61171953	61188841	ENSMUSG00000020096	Tbata	+
chr10	125219269	125389465	ENSMUSG00000020102	Slc16a7	-
chr10	123105005	123196995	ENSMUSG00000020124	Usp15	-
chr11	21091290	21150323	ENSMUSG00000020134	Peli1	+
chr11	34226814	34783892	ENSMUSG00000020143	Dock2	-
chr11	33963012	33973641	ENSMUSG00000020155	Kcnmb1	+
chr11	33550780	33578959	ENSMUSG00000020159	Gabrp	-
chr11	18879816	19018985	ENSMUSG00000020160	Meis1	-
chr10	116986313	117025040	ENSMUSG00000020169	Best3	+
chr11	12236607	12464960	ENSMUSG00000020173	Cobl	-
chr10	117232236	117238703	ENSMUSG00000020177	9530003J23Rik	-
chr10	109681258	110456204	ENSMUSG00000020181	Nav3	-
chr10	110745438	110787384	ENSMUSG00000020185	E2f7	+
chr11	11462093	11515192	ENSMUSG00000020191	Spata48	+
chr10	80798197	80804924	ENSMUSG00000020211	Sf3a2	+
chr10	118141810	118168997	ENSMUSG00000020212	Mdm1	+
chr10	112060188	112078510	ENSMUSG00000020213	Glipr1l1	+
chr10	80808495	80813498	ENSMUSG00000020216	Jsrp1	-
chr10	76057493	76110961	ENSMUSG00000020226	Slc5a4b	-
chr10	120141647	120202130	ENSMUSG00000020227	Irak3	-
chr10	81363066	81365816	ENSMUSG00000020234	4930404N11Rik	-
chr10	82748700	82764144	ENSMUSG00000020248	Nfyb	-
chr10	82833950	82897712	ENSMUSG00000020250	Txnrd1	+
chr10	82650432	82690650	ENSMUSG00000020251	Glt8d2	-
chr10	77259217	77269575	ENSMUSG00000020260	Pofut2	+
chr11	32818528	32824605	ENSMUSG00000020270	Smim23	-
chr11	23665673	23732876	ENSMUSG00000020280	Pus10	+
chr11	23516202	23521155	ENSMUSG00000020286	1700093K21Rik	-
chr11	32225627	32267707	ENSMUSG00000020289	Nprl3	-
chr10	79664558	79668537	ENSMUSG00000020310	Madcam1	+
chr11	30930773	30954335	ENSMUSG00000020311	Erlec1	-
chr10	79576378	79587331	ENSMUSG00000020317	Theg	-
chr11	21572234	21898989	ENSMUSG00000020319	Wdpcp	+
chr10	79781473	79790961	ENSMUSG00000020323	Prss57	-
chr10	79755075	79758596	ENSMUSG00000020327	Fgf22	+
chr10	79736122	79746581	ENSMUSG00000020329	Polrmt	-
chr11	46896252	47988969	ENSMUSG00000020354	Sgcd	-
chr11	49671502	49712723	ENSMUSG00000020362	Cnot6	-
chr11	49846750	49886421	ENSMUSG00000020366	Mapk9	+
chr11	46325149	46389515	ENSMUSG00000020395	Itk	-
chr11	46436924	46442721	ENSMUSG00000020397	Med7	+
chr11	43596048	43601540	ENSMUSG00000020405	Fabp6	-
chr11	4345813	4441105	ENSMUSG00000020419	Hormad2	-
chr11	42306436	42321072	ENSMUSG00000020428	Gabra6	-
chr11	41910202	42000857	ENSMUSG00000020436	Gabrg2	-
chr11	3517522	3540612	ENSMUSG00000020439	Smtn	-
chr11	6211012	6230143	ENSMUSG00000020447	Npc1l1	-
chr11	29526407	29545279	ENSMUSG00000020459	Mtif2	+
chr11	29130743	29161828	ENSMUSG00000020464	Pnpt1	+
chr11	5801639	5803733	ENSMUSG00000020475	Pgam2	-
chr11	5703982	5715680	ENSMUSG00000020477	Mrps24	-
chr11	5569683	5689337	ENSMUSG00000020481	Ankrd36	+
chr10	79704490	79711969	ENSMUSG00000023175	Bsg	+
chr10	128704194	128720238	ENSMUSG00000025359	Pmel	+
chr10	128459247	128490482	ENSMUSG00000025369	Smarcc2	+
chr10	128225837	128231812	ENSMUSG00000025389	Mip	+
chr10	128015167	128030037	ENSMUSG00000025395	Prim1	+
chr10	127990935	128007611	ENSMUSG00000025396	Hsd17b6	-
chr10	127705169	127720940	ENSMUSG00000025401	Myo1a	+
chr10	127380326	127499384	ENSMUSG00000025404	R3hdm2	+
chr10	116964706	116969105	ENSMUSG00000031294	D630029K05Rik	+
chr11	25232625	25367137	ENSMUSG00000033015	4933427E13Rik	+
chr10	76253852	76261159	ENSMUSG00000033208	S100b	+
chr10	75212072	75312743	ENSMUSG00000033444	Specc1l	+
chr10	116776534	116896919	ENSMUSG00000034057	Myrfl	-
chr10	115816831	115849893	ENSMUSG00000034127	Tspan8	+
chr11	4480867	4594863	ENSMUSG00000034354	Mtmr3	-
chr11	3494374	3504821	ENSMUSG00000034570	Inpp5j	-
chr10	122678761	122945795	ENSMUSG00000034613	Ppm1h	+
chr10	122078113	122097371	ENSMUSG00000034620	Rxylt1	-
chr10	81590903	81601073	ENSMUSG00000034758	Tle6	-
chr10	130322869	130364111	ENSMUSG00000034833	Tespa1	+
chr10	81292962	81319973	ENSMUSG00000034902	Pip5k1c	+
chr10	81233154	81252123	ENSMUSG00000034949	Zfr2	+
chr10	81105914	81133975	ENSMUSG00000035027	Map2k2	+
chr10	81084323	81098874	ENSMUSG00000035041	Creb3l3	-
chr10	80855274	80868708	ENSMUSG00000035206	Sppl2b	+
chr10	88091071	88092375	ENSMUSG00000035383	Pmch	+
chr10	80356458	80365489	ENSMUSG00000035486	Plk5	+
chr10	112271120	112467024	ENSMUSG00000035681	Kcnc2	+
chr10	112163620	112216555	ENSMUSG00000035694	Caps2	+
chr10	79996493	80015572	ENSMUSG00000035722	Abca7	+
chr10	79970714	79977190	ENSMUSG00000035745	Grin3b	+
chr10	79820988	79830490	ENSMUSG00000035852	Misp	+
chr10	107517048	107720051	ENSMUSG00000035916	Ptprq	-
chr10	79639525	79645738	ENSMUSG00000035963	Odf3l2	-
chr10	97565127	97572703	ENSMUSG00000036446	Lum	+
chr10	62268854	62379908	ENSMUSG00000037012	Hk1	-
chr10	61417971	61425338	ENSMUSG00000037171	Nodal	+
chr10	61297832	61304680	ENSMUSG00000037202	Prf1	+
chr10	60928225	60938132	ENSMUSG00000037247	Pldi	-
chr10	67096124	67256326	ENSMUSG00000037876	Jmjd1c	+
chr10	42312584	42478565	ENSMUSG00000038302	Afg1l	-
chr10	39958035	39986646	ENSMUSG00000038528	Mfsd4b5	-
chr10	52388971	52404625	ENSMUSG00000038624	Nepn	+
chr10	34038783	34044310	ENSMUSG00000039508	Calhm4	-
chr10	18318984	18533892	ENSMUSG00000039835	Nhsl1	+
chr10	128363099	128368997	ENSMUSG00000039914	Coq10a	-
chr10	7681213	7716460	ENSMUSG00000040021	Lats1	+
chr10	127898517	127911761	ENSMUSG00000040127	Sdr9c7	+
chr10	127514966	127517154	ENSMUSG00000040280	Ndufa4l2	+
chr10	127501685	127508823	ENSMUSG00000040287	Stac3	+
chr11	46735079	46779578	ENSMUSG00000040405	Havcr1	+
chr11	9016053	9048991	ENSMUSG00000040985	Sun3	-
chr11	5900819	5950081	ENSMUSG00000041798	Gck	-
chr11	23564960	23633639	ENSMUSG00000042208	0610010F05Rik	-
chr10	129108951	129117861	ENSMUSG00000042801	Olfr769	-
chr11	32522750	32532081	ENSMUSG00000044056	Efcab9	-
chr10	81497746	81500132	ENSMUSG00000044199	S1pr4	-
chr10	120765731	120778886	ENSMUSG00000044544	4921513I03Rik	+
chr10	18779724	18786793	ENSMUSG00000044624	Gm4922	-
chr10	42860369	42960780	ENSMUSG00000044770	Scml4	+
chr10	23984608	23985646	ENSMUSG00000045111	Taar6	-
chr10	130203048	130214403	ENSMUSG00000045559	Olfr827	-
chr11	49203291	49218816	ENSMUSG00000046311	Zfp62	+
chr11	43474275	43491525	ENSMUSG00000046491	C1qtnf2	+
chr10	97693058	97694923	ENSMUSG00000047025	Ccer1	+
chr10	87058044	87230589	ENSMUSG00000047129	1700113H08Rik	+
chr10	62804569	62908996	ENSMUSG00000047146	Tet1	-
chr11	49109981	49114874	ENSMUSG00000047511	Olfr1396	-
chr10	129521791	129528353	ENSMUSG00000047626	Olfr791	+
chr11	49436623	49446103	ENSMUSG00000047702	Olfr1388	+
chr11	34204337	34208089	ENSMUSG00000047861	Foxi1	-
chr11	49154376	49162854	ENSMUSG00000048378	Olfr1394	+
chr10	70097120	70193200	ENSMUSG00000048701	Ccdc6	+
chr11	46235530	46239872	ENSMUSG00000048721	Fndc9	+
chr10	130012620	130021286	ENSMUSG00000048745	Olfr820	+
chr10	129841417	129846094	ENSMUSG00000049052	Olfr812	-
chr10	28668359	28883818	ENSMUSG00000049109	Themis	+
chr10	25912330	26079052	ENSMUSG00000049420	Tmem200a	-
chr10	129318116	129324141	ENSMUSG00000049573	Olfr780	+
chr10	52542319	52545739	ENSMUSG00000049576	Zfa-ps	-
chr11	20543252	20653021	ENSMUSG00000049800	Sertad2	+
chr11	23007530	23030788	ENSMUSG00000049811	Fam161a	+
chr10	85959339	86011895	ENSMUSG00000050108	Bpifc	-
chr10	75937722	75940672	ENSMUSG00000050157	Gm867	-
chr10	129090221	129099375	ENSMUSG00000050198	Olfr768	-
chr10	21593144	21622376	ENSMUSG00000050844	1700020N01Rik	+
chr10	80832800	80844039	ENSMUSG00000051067	Lingo3	-
chr10	78845051	78852166	ENSMUSG00000051190	Olfr1356	-
chr10	26229706	26272172	ENSMUSG00000051354	Samd3	+
chr11	22896135	22982382	ENSMUSG00000051355	Commd1	-
chr10	129605491	129612570	ENSMUSG00000052012	Olfr796	-
chr10	73099341	74649737	ENSMUSG00000052613	Pcdh15	+
chr10	117750620	117792705	ENSMUSG00000052798	Nup107	-
chr10	94293664	94298703	ENSMUSG00000053420	Gm4792	-
chr10	127849927	127861176	ENSMUSG00000054052	Rdh19	+
chr10	79689019	79695261	ENSMUSG00000054206	Gzmm	+
chr10	81559487	81566362	ENSMUSG00000054452	Tle5	+
chr10	116417860	116473878	ENSMUSG00000054934	Kcnmb4	-
chr11	4064840	4077736	ENSMUSG00000054986	Sec14l3	+
chr10	118441045	118445892	ENSMUSG00000055170	Ifng	+
chr11	43149876	43262285	ENSMUSG00000055415	Atp10b	+
chr10	79247691	79294535	ENSMUSG00000055515	Vmn2r81	+
chr11	46810799	46844332	ENSMUSG00000055546	Timd4	+
chr10	80702183	80705373	ENSMUSG00000055862	Izumo4	+
chr10	49094832	49788766	ENSMUSG00000056073	Grik2	-
chr11	4620274	4630011	ENSMUSG00000056288	Gm11961	-
chr11	23306894	23490560	ENSMUSG00000056342	Usp34	+
chr10	23920355	23921469	ENSMUSG00000056379	Taar1	+
chr10	21686410	21707440	ENSMUSG00000056716	Gm5420	+
chr10	129044816	129049998	ENSMUSG00000056853	Olfr765	-
chr10	111985447	112002631	ENSMUSG00000056888	Glipr1	-
chr10	100590483	100618401	ENSMUSG00000056912	1700017N19Rik	+
chr10	60181531	60219260	ENSMUSG00000057337	Chst3	-
chr10	79874475	79883174	ENSMUSG00000057729	Prtn3	+
chr10	129944395	129949100	ENSMUSG00000058071	Olfr818	-
chr10	130159731	130166766	ENSMUSG00000058084	Olfr825	-
chr11	48887421	48902214	ENSMUSG00000058163	Gm5431	-
chr10	130071209	130076909	ENSMUSG00000058251	Olfr822	+
chr10	89873508	90973300	ENSMUSG00000058589	Anks1b	+
chr11	4236419	4241026	ENSMUSG00000058755	Osm	+
chr10	80871847	80899492	ENSMUSG00000059406	Tmprss9	+
chr11	49489069	49497496	ENSMUSG00000059729	Olfr1385	+
chr10	129074824	129082910	ENSMUSG00000059762	Olfr767	-
chr10	23938571	23941583	ENSMUSG00000059763	Taar2	+
chr10	130178470	130184186	ENSMUSG00000059862	Olfr826	-
chr11	49278303	49282769	ENSMUSG00000059864	Olfr1393	+
chr10	117045340	117046768	ENSMUSG00000060187	Lrrc10	+
chr10	79028740	79036274	ENSMUSG00000060205	Olfr57	+
chr10	63430097	65003667	ENSMUSG00000060843	Ctnna3	+
chr10	4432466	4455141	ENSMUSG00000061759	Armt1	+
chr10	79890852	79892655	ENSMUSG00000061780	Cfd	+
chr10	129900569	129905867	ENSMUSG00000061961	Olfr815	-
chr10	39150969	39163794	ENSMUSG00000062074	Ccn6	-
chr10	51756172	51757194	ENSMUSG00000062224	4933411G06Rik	-
chr10	51480611	51496613	ENSMUSG00000062593	Gm49339	+
chr10	78875539	78882266	ENSMUSG00000062873	Olfr1355	+
chr10	79012471	79019645	ENSMUSG00000063216	Olfr1351	+
chr10	129010790	129013313	ENSMUSG00000063374	Olfr763	+
chr11	49528246	49538691	ENSMUSG00000063827	Olfr1382	+
chr11	46607771	46629261	ENSMUSG00000064010	Dppa1	-
chr10	81178949	81179013	ENSMUSG00000064441	Snord37	+
chr11	48803138	48803206	ENSMUSG00000064780	Snord95	+
chr11	50069701	50069799	ENSMUSG00000065417	Mir340	+
chr10	126995529	126995613	ENSMUSG00000065430	Mir26a-2	+
chr10	92072085	92072185	ENSMUSG00000065524	Mir135a-2	-
chr11	35782395	35782481	ENSMUSG00000065553	Mir103-1	+
chr11	35616815	35616925	ENSMUSG00000065583	Mir218-2	+
chr11	43374396	43374461	ENSMUSG00000065601	Mir146	-
chr10	93963767	93963863	ENSMUSG00000065607	Mir331	-
chr10	129787288	129794917	ENSMUSG00000069421	Olfr810	-
chr10	128989430	128992102	ENSMUSG00000069430	Olfr9	+
chr10	117277330	117282321	ENSMUSG00000069516	Lyz2	-
chr10	89638720	89686285	ENSMUSG00000069539	Scyl2	-
chr10	69398772	70027438	ENSMUSG00000069601	Ank3	+
chr10	33857720	33879532	ENSMUSG00000069668	Sult3a1	+
chr10	23970705	23971719	ENSMUSG00000069706	Taar5	+
chr10	23960493	23961537	ENSMUSG00000069707	Taar4	+
chr10	130377924	130394332	ENSMUSG00000070601	Vmn2r84	-
chr10	78611002	78618074	ENSMUSG00000071185	Olfr1357	-
chr10	77852858	77853788	ENSMUSG00000071195	Gm10318	+
chr10	34037596	34109815	ENSMUSG00000071340	Trappc3l	+
chr10	18128902	18210890	ENSMUSG00000071392	Ect2l	-
chr10	3119840	3129546	ENSMUSG00000071434	9230019H11Rik	+
chr11	24721005	24730722	ENSMUSG00000073103	Gm10466	-
chr10	97681413	97967090	ENSMUSG00000074776	Gm10754	-
chr10	58234847	58236701	ENSMUSG00000075045	Gm4981	-
chr10	43593396	43709668	ENSMUSG00000075184	F930017D23Rik	+
chr10	41538845	41716634	ENSMUSG00000075225	Ccdc162	-
chr10	120447990	120448110	ENSMUSG00000076448	Mir763	-
chr11	48945353	48946190	ENSMUSG00000078153	Psme2b	-
chr10	13005342	13009183	ENSMUSG00000078348	Sf3b5	+
chr10	41490438	41514286	ENSMUSG00000078451	Ppil6	+
chr11	46524211	46538156	ENSMUSG00000078924	Gm12169	+
chr11	21494729	21511178	ENSMUSG00000078962	4932414J04Rik	-
chr11	5762128	5784710	ENSMUSG00000083844	Ube2d-ps	+
chr11	14599275	14600314	ENSMUSG00000084135	Pom121l12	+
chr11	4918509	4919003	ENSMUSG00000084381	AA413626	+
chr11	45102865	45116928	ENSMUSG00000084773	Gm12159	-
chr11	3308995	3320722	ENSMUSG00000084941	Gm11944	+
chr11	28681563	28693276	ENSMUSG00000084966	2810471M01Rik	+
chr11	6525590	6528779	ENSMUSG00000085156	Snhg15	-
chr11	23558057	23558842	ENSMUSG00000085415	Selenok-ps1	-
chr11	14072102	14179041	ENSMUSG00000085452	4930554G24Rik	-
chr11	18095985	18103384	ENSMUSG00000085453	Gm12018	+
chr10	93674217	93683322	ENSMUSG00000085723	Gm15915	-
chr11	19065275	19075740	ENSMUSG00000086025	4933406G16Rik	+
chr11	23152139	23166375	ENSMUSG00000086366	1700061J23Rik	+
chr11	6650147	6660233	ENSMUSG00000086373	Gm11978	-
chr10	76078616	76080502	ENSMUSG00000086798	Gm16222	+
chr11	6716000	6720037	ENSMUSG00000086808	Gm11981	-
chr11	24481908	24569952	ENSMUSG00000086892	4933430M04Rik	+
chr11	46636515	46645006	ENSMUSG00000086909	Gm4926	-
chr10	39621411	39732007	ENSMUSG00000087177	E130307A14Rik	-
chr11	37658988	37673166	ENSMUSG00000087388	Gm12128	+
chr11	7183152	7188569	ENSMUSG00000087512	Cccd201	-
chr10	44359675	44359768	ENSMUSG00000089260	Mir1929	+
chr11	21344587	21344675	ENSMUSG00000089555	Mir1933	-
chr10	60399725	60403559	ENSMUSG00000090439	Gm17455	+
chr10	118289628	118295038	ENSMUSG00000090461	Iltifb	-
chr10	44169910	44219583	ENSMUSG00000091358	Speer5-ps1	+
chr10	79468730	79493585	ENSMUSG00000091381	Vmn2r83	+
chr10	107760530	107912134	ENSMUSG00000091455	Otogl	-
chr10	79356519	79397849	ENSMUSG00000091468	Vmn2r82	+
chr10	130471051	130497396	ENSMUSG00000091511	Vmn2r87	-
chr10	58696744	58704279	ENSMUSG00000091526	BB019430	+
chr10	3256207	3267771	ENSMUSG00000091618	H60c	-
chr10	79148768	79195012	ENSMUSG00000091888	Vmn2r80	+
chr10	130414063	130429703	ENSMUSG00000092048	Vmn2r85	-
chr10	130441561	130456050	ENSMUSG00000092162	Vmn2r86	-
chr10	115569985	115582448	ENSMUSG00000092210	A930009A15Rik	+
chr10	101772691	101772772	ENSMUSG00000092952	Mir3059	+
chr10	61774736	61774821	ENSMUSG00000093017	Mir5108	+
chr10	7836380	7836474	ENSMUSG00000093060	Mir5104	+
chr11	4139363	4139446	ENSMUSG00000093080	Mir3060	+
chr10	71310744	71313977	ENSMUSG00000093732	Gm20609	+
chr10	78950635	78958378	ENSMUSG00000094080	Olfr8	+
chr10	77715806	77716169	ENSMUSG00000094146	Gm10142	+
chr10	82486536	82492618	ENSMUSG00000094186	Gm1553	-
chr10	38820540	38821779	ENSMUSG00000094311	Rfpl4b	-
chr10	100335675	100336589	ENSMUSG00000094314	Gm4301	+
chr10	129384082	129390198	ENSMUSG00000094347	Olfr784	+
chr10	129539161	129542534	ENSMUSG00000094496	Olfr792	+
chr10	78913170	78920399	ENSMUSG00000094673	Olfr1354	+
chr10	104185532	104188000	ENSMUSG00000095022	Gm20765	+
chr10	129348849	129352144	ENSMUSG00000095075	Olfr782	+
chr10	129328853	129333844	ENSMUSG00000095138	Olfr781	+
chr10	23999938	24001015	ENSMUSG00000095171	Taar7b	+
chr10	24027221	24028298	ENSMUSG00000095569	Taar7d	+
chr10	129427305	129439080	ENSMUSG00000095696	Olfr786	+
chr10	130123469	130130000	ENSMUSG00000095804	Olfr824	-
chr10	77770632	77771325	ENSMUSG00000095817	Gm3238	-
chr10	77689956	77690757	ENSMUSG00000095970	Gm19402	-
chr10	129186483	129187419	ENSMUSG00000096000	Olfr773	-
chr10	5020916	5551482	ENSMUSG00000096054	Syne1	-
chr10	129248411	129253924	ENSMUSG00000096220	Olfr775	+
chr10	129236203	129239403	ENSMUSG00000096229	Olfr774	+
chr10	77726485	77726848	ENSMUSG00000096421	Gm10100	+
chr10	24076499	24077534	ENSMUSG00000096442	Taar8a	+
chr10	129461861	129467485	ENSMUSG00000096497	Olfr787	+
chr10	77893416	77896114	ENSMUSG00000096573	1700009J07Rik	+
chr10	129721220	129729375	ENSMUSG00000096858	Olfr805	-
chr10	84547416	84553338	ENSMUSG00000097076	Platr7	-
chr10	111586718	111594273	ENSMUSG00000097082	4933440J02Rik	-
chr10	116674590	116679303	ENSMUSG00000097104	Gm26579	+
chr10	22306701	22321765	ENSMUSG00000097352	C920009B18Rik	+
chr10	92171300	92375373	ENSMUSG00000098040	Gm20757	-
chr10	10605944	10616313	ENSMUSG00000098065	Gm5177	+
chr10	26673600	26674612	ENSMUSG00000098179	Gm8709	-
chr11	4891344	4891402	ENSMUSG00000098296	Mir6918	+
chr10	79531028	79531090	ENSMUSG00000098414	Mir6909	-
chr11	6401629	6401693	ENSMUSG00000098516	Mir7651	+
chr10	122648338	122648435	ENSMUSG00000098522	Mir6412	+
chr10	94586136	94586199	ENSMUSG00000098544	Mir7211	-
chr10	128584436	128584497	ENSMUSG00000098592	Mir6917	-
chr10	80278163	80278232	ENSMUSG00000098672	Mir6911	+
chr10	93433106	93433162	ENSMUSG00000098679	Mir7688	+
chr10	128382837	128382906	ENSMUSG00000098701	Mir6914	+
chr10	126710281	126710391	ENSMUSG00000098756	Mir378d	-
chr10	78340149	78340207	ENSMUSG00000098885	Mir7659	-
chr10	20297580	20297688	ENSMUSG00000098887	Mir6413	-
chr10	78434798	78434902	ENSMUSG00000098932	Mir6410	+
chr11	46102269	46102390	ENSMUSG00000098942	Mir8100	+
chr10	104287268	104287376	ENSMUSG00000099264	Mir6411	+
chr10	60923022	60923113	ENSMUSG00000099279	Mir6408	+
chr10	128511967	128512030	ENSMUSG00000099292	Mir6916	-
chr11	46170086	46170143	ENSMUSG00000099331	Mir7239	+
chr10	66120604	66254223	ENSMUSG00000100000	1700023F02Rik	-
chr10	24091259	24092294	ENSMUSG00000100186	Taar8b	-
chr10	116723066	116729177	ENSMUSG00000100198	1700030O20Rik	-
chr10	112726887	112785602	ENSMUSG00000100314	1700010J16Rik	+
chr10	65119525	65120367	ENSMUSG00000100528	Gm28881	-
chr10	95336275	95366202	ENSMUSG00000100550	2310039L15Rik	+
chr10	119413443	119426864	ENSMUSG00000100558	1700025F24Rik	+
chr10	119092904	119103107	ENSMUSG00000100681	1700064J06Rik	+
chr11	49304740	49320021	ENSMUSG00000100923	Olfr10	+
chr10	24049509	24050586	ENSMUSG00000100950	Taar7f	+
chr10	27389865	27397225	ENSMUSG00000101636	4930579H20Rik	+
chr11	49285281	49295891	ENSMUSG00000101750	Olfr1392	+
chr10	110784584	110896550	ENSMUSG00000101801	1700020G17Rik	-
chr10	16906426	17095807	ENSMUSG00000101969	Gm20125	-
chr10	60126775	60126833	ENSMUSG00000105468	Mir6906	+
chr10	97423477	97423562	ENSMUSG00000105557	Mir3966	+
chr11	28746197	28746266	ENSMUSG00000106400	Mir216c	-
chr11	49423066	49432968	ENSMUSG00000107573	Olfr1389	+
chr11	49556877	49565859	ENSMUSG00000107645	Olfr1380	+
chr11	49465045	49471715	ENSMUSG00000108167	Olfr1386	+
chr10	82866625	82867930	ENSMUSG00000109864	Eid3	+
chr10	19486714	19507311	ENSMUSG00000110902	Gm33104	+
chr10	21182694	21188620	ENSMUSG00000111005	Gm33619	+
chr10	84036559	84100697	ENSMUSG00000111049	Gm34184	-
chr10	30603194	30606634	ENSMUSG00000111080	Gm20300	-
chr10	38175779	38181903	ENSMUSG00000111234	4930591E09Rik	+
chr10	43824199	43833392	ENSMUSG00000111342	4933404K13Rik	+
chr10	43745808	43765836	ENSMUSG00000111422	1700027J07Rik	+
chr10	93317402	93322725	ENSMUSG00000111531	Gm32688	+
chr10	91888828	91953580	ENSMUSG00000111657	Gm31592	+
chr10	9683907	9691906	ENSMUSG00000111901	Gm6150	+
chr10	77861974	77862882	ENSMUSG00000111915	Gm3285	+
chr10	97035767	97061059	ENSMUSG00000111924	4930556N09Rik	+
chr10	122119699	122130558	ENSMUSG00000111952	Gm4489	+
chr10	72973302	73086705	ENSMUSG00000111994	A330049N07Rik	-
chr10	71181035	71204487	ENSMUSG00000112028	1700113B09Rik	+
chr10	108698763	108700160	ENSMUSG00000112039	Gm5136	-
chr10	122565022	122569891	ENSMUSG00000112095	A130077B15Rik	-
chr10	119320233	119331862	ENSMUSG00000112155	4930477N07Rik	+
chr10	68319070	68321142	ENSMUSG00000112157	4930545H06Rik	-
chr10	13871279	13879208	ENSMUSG00000112172	Gm32172	+
chr10	106555194	106602480	ENSMUSG00000112201	4930532I03Rik	-
chr10	15791776	15807065	ENSMUSG00000112227	C330004P14Rik	+
chr10	118502034	118556525	ENSMUSG00000112230	Ifngas1	-
chr10	33987215	33995055	ENSMUSG00000112280	A830082N09Rik	-
chr10	117446014	117447493	ENSMUSG00000112344	Gm32141	-
chr10	25779313	25837437	ENSMUSG00000112444	4930401C15Rik	-
chr10	75344471	75353033	ENSMUSG00000112471	Gm5779	+
chr10	97590983	97596931	ENSMUSG00000112484	4930473O22Rik	-
chr10	86095858	86113586	ENSMUSG00000112493	4930486F22Rik	+
chr10	97714771	97753702	ENSMUSG00000112497	4930525C09Rik	+
chr10	117925458	117948292	ENSMUSG00000112500	4933411E08Rik	+
chr10	99638721	99641920	ENSMUSG00000112503	Gm18409	-
chr10	108417250	108453297	ENSMUSG00000112532	Gm36283	+
chr10	111854520	111874376	ENSMUSG00000112533	Gm20758	-
chr10	77814681	77836652	ENSMUSG00000112600	Gm49918	+
chr10	21319087	21342057	ENSMUSG00000112654	4930455C13Rik	-
chr19	12905319	12906841	ENSMUSG00000112693	Gm5512	+
chr10	33222344	33256418	ENSMUSG00000112707	D830005E20Rik	-
chr10	53498442	53518989	ENSMUSG00000112739	Gm20597	-
chr10	96226019	96248866	ENSMUSG00000112762	4930459C07Rik	+
chr10	119028289	119050499	ENSMUSG00000112778	Gm33677	-
chr10	126788863	126793710	ENSMUSG00000112832	4930484H19Rik	-
chr10	53235186	53260736	ENSMUSG00000112835	Gm36173	+
chr10	121199140	121202649	ENSMUSG00000112846	4930432O09Rik	-
chr10	118920380	118927143	ENSMUSG00000112854	Gm38403	-
chr10	98299926	98351874	ENSMUSG00000112896	Gm8633	-
chr10	67962478	67973708	ENSMUSG00000112899	4930521O17Rik	-
chr10	107946644	107977834	ENSMUSG00000112910	Gm29685	+
chr10	65875604	65908250	ENSMUSG00000112913	Gm30853	-
chr10	80602871	80615783	ENSMUSG00000113949	Scamp4	+
chr11	70156196	70170834	ENSMUSG00000000318	Clec10a	+
chr11	50850684	50866208	ENSMUSG00000000617	Grm6	+
chr11	77763245	77865980	ENSMUSG00000000631	Myo18a	+
chr11	77718614	77725283	ENSMUSG00000000724	Cryba1	-
chr11	75298165	75348324	ENSMUSG00000000751	Rpa1	-
chr11	52252370	52283331	ENSMUSG00000000782	Tcf7	-
chr11	84957785	84966044	ENSMUSG00000000805	Car4	+
chr11	53602981	53618669	ENSMUSG00000000869	Il4	-
chr11	83709014	83711348	ENSMUSG00000000983	Wfdc18	+
chr11	106318591	106353288	ENSMUSG00000001027	Scn4a	-
chr11	106377655	106388075	ENSMUSG00000001029	Icam2	-
chr11	78512192	78522736	ENSMUSG00000001100	Poldip2	+
chr11	78503446	78505081	ENSMUSG00000001103	Sebox	+
chr12	31390870	31473917	ENSMUSG00000001225	Slc26a3	+
chr11	97205841	97280638	ENSMUSG00000001441	Npepps	-
chr11	94962790	94976327	ENSMUSG00000001508	Sgca	-
chr11	100441916	100457022	ENSMUSG00000001558	Klhl10	+
chr11	69881566	69895539	ENSMUSG00000001588	Acap1	-
chr11	78206745	78245987	ENSMUSG00000002052	Supt6	-
chr11	78357576	78386558	ENSMUSG00000002057	Foxn1	-
chr11	60714122	60727263	ENSMUSG00000002812	Flii	-
chr12	34047579	34917095	ENSMUSG00000004698	Hdac9	-
chr11	119343424	119355536	ENSMUSG00000005043	Sgsh	-
chr11	69614803	69617905	ENSMUSG00000005202	Shbg	-
chr11	69420808	69549110	ENSMUSG00000005237	Dnah2	-
chr11	62700355	62731905	ENSMUSG00000005267	Zfp287	-
chr11	73090582	73147446	ENSMUSG00000005947	Itgae	+
chr11	73183595	73199042	ENSMUSG00000005949	Ctns	-
chr11	73234291	73261242	ENSMUSG00000005952	Trpv1	+
chr11	96099325	96111964	ENSMUSG00000006056	Calcoco2	-
chr11	102348823	102366203	ENSMUSG00000006574	Slc4a1	-
chr11	98383810	98384953	ENSMUSG00000007877	Tcap	+
chr11	102194431	102230166	ENSMUSG00000008855	Hdac5	-
chr11	106365471	106377558	ENSMUSG00000009210	Prr29	+
chr11	87793580	87804413	ENSMUSG00000009350	Mpo	+
chr11	116765024	116775507	ENSMUSG00000009588	St6galnac1	-
chr11	61126754	61149372	ENSMUSG00000010142	Tnfrsf13b	+
chr11	87405064	87555823	ENSMUSG00000010342	Tex14	+
chr11	58379042	58390728	ENSMUSG00000013643	Lypd8	+
chr11	58421110	58426024	ENSMUSG00000013653	1810065E05Rik	+
chr11	70614882	70619216	ENSMUSG00000014609	Chrne	-
chr11	116470844	116494202	ENSMUSG00000015869	Prpsap1	-
chr11	100334406	100336996	ENSMUSG00000017165	Gast	+
chr11	76120986	76243725	ENSMUSG00000017286	Glod4	-
chr11	76046225	76179647	ENSMUSG00000017288	Vps53	-
chr11	77529161	77607815	ENSMUSG00000017291	Taok1	-
chr11	102041508	102055620	ENSMUSG00000017309	Cd300lg	+
chr11	78166105	78176675	ENSMUSG00000017405	Nek8	-
chr11	80383278	80405733	ENSMUSG00000017421	Zfp207	+
chr11	80428614	80473248	ENSMUSG00000017428	Psmd11	+
chr11	118428202	118449963	ENSMUSG00000017446	C1qtnf1	+
chr11	79993105	80034123	ENSMUSG00000017548	Suz12	+
chr11	99065677	99089306	ENSMUSG00000017607	Tns4	-
chr11	76416733	76623558	ENSMUSG00000017631	Abr	-
chr11	86583864	86683836	ENSMUSG00000018171	Vmp1	-
chr11	53431022	53437904	ENSMUSG00000018238	Gdf9	+
chr11	70525366	70527858	ENSMUSG00000018286	Psmb6	+
chr11	106789251	106819930	ENSMUSG00000018372	Cep95	+
chr11	104231389	104332090	ENSMUSG00000018411	Mapt	+
chr11	85170403	85181145	ENSMUSG00000018479	1700125H20Rik	+
chr11	97688822	97700497	ENSMUSG00000018537	Pcgf2	-
chr11	97715156	97744704	ENSMUSG00000018547	Pip4k2b	-
chr11	69981155	69990601	ENSMUSG00000018559	Ctdnep1	+
chr11	69942538	69948188	ENSMUSG00000018566	Slc2a4	-
chr11	69897351	69900987	ENSMUSG00000018570	2810408A11Rik	-
chr11	55394499	55423183	ENSMUSG00000018593	Sparc	-
chr11	84078919	84129600	ENSMUSG00000018651	Tada2a	-
chr11	96907425	96916496	ENSMUSG00000018669	Cdk5rap3	-
chr11	96849869	96861203	ENSMUSG00000018672	Copz2	+
chr11	96953340	96982959	ENSMUSG00000018678	Sp2	-
chr11	69765911	69784023	ENSMUSG00000018750	Zbtb4	+
chr11	69656696	69662642	ENSMUSG00000018761	Mpdu1	-
chr11	69664212	69666153	ENSMUSG00000018774	Cd68	-
chr11	69759889	69761968	ENSMUSG00000018776	Slc35g3	-
chr11	82892123	82900801	ENSMUSG00000018844	Fndc8	+
chr11	54265302	54267277	ENSMUSG00000018914	Il3	-
chr11	54247270	54249667	ENSMUSG00000018916	Csf2	-
chr11	70505243	70511178	ENSMUSG00000018919	Tm4sf5	+
chr11	83587881	83593087	ENSMUSG00000018927	Ccl6	-
chr11	101078410	101080527	ENSMUSG00000019301	Hsd17b1	+
chr11	98446393	98455373	ENSMUSG00000019312	Grb7	+
chr11	101330604	101341938	ENSMUSG00000019326	Aoc3	+
chr11	59817794	59839838	ENSMUSG00000019373	Cops3	-
chr11	99385253	99389364	ENSMUSG00000019761	Krt10	-
chr11	55204349	55236330	ENSMUSG00000020261	Slc36a1	+
chr11	54826865	54860916	ENSMUSG00000020268	Lyrm7	-
chr11	51059256	51072799	ENSMUSG00000020364	Zfp354a	+
chr11	50293960	50325673	ENSMUSG00000020368	Canx	-
chr11	50236460	50238616	ENSMUSG00000020377	Ltc4s	-
chr11	87566652	87590539	ENSMUSG00000020486	2020-09-04	+
chr11	58917907	58927158	ENSMUSG00000020490	Btnl10	+
chr11	86544990	86567360	ENSMUSG00000020513	Tubd1	+
chr11	86498870	86544805	ENSMUSG00000020516	Rps6kb1	-
chr11	57518663	57533815	ENSMUSG00000020522	Mfap3	+
chr11	57482992	57518617	ENSMUSG00000020523	Fam114a2	-
chr11	84832360	84870817	ENSMUSG00000020530	Ggnbp2	-
chr11	84129671	84401651	ENSMUSG00000020532	Acaca	+
chr11	60454590	60468754	ENSMUSG00000020537	Drg2	+
chr11	90638172	90644931	ENSMUSG00000020544	Cox11	+
chr11	90476491	90638084	ENSMUSG00000020546	Stxbp4	-
chr12	36091834	36158080	ENSMUSG00000020547	Bzw2	-
chr12	17266544	17284770	ENSMUSG00000020571	Pdia6	+
chr12	32173472	32208659	ENSMUSG00000020573	Pik3cg	-
chr12	35992906	36004087	ENSMUSG00000020581	Agr2	+
chr12	44328884	44601964	ENSMUSG00000020598	Nrcam	+
chr12	8528482	8599066	ENSMUSG00000020600	Slc7a15	-
chr12	11265885	11319785	ENSMUSG00000020608	Smc6	+
chr12	7977647	8016835	ENSMUSG00000020609	Apob	+
chr11	109787650	109828046	ENSMUSG00000020617	1700012B07Rik	-
chr12	10369972	10390175	ENSMUSG00000020622	Nt5c1b	+
chr12	28437794	28552399	ENSMUSG00000020633	Dcdc2c	-
chr12	4592637	4713962	ENSMUSG00000020640	Itsn2	+
chr12	4133102	4213525	ENSMUSG00000020654	Adcy3	+
chr12	3365131	3406494	ENSMUSG00000020668	Kif3c	+
chr12	30174481	30373375	ENSMUSG00000020672	Sntg2	-
chr11	83409136	83421039	ENSMUSG00000020684	Rasl10b	+
chr11	83421901	83429455	ENSMUSG00000020686	Gas2l2	-
chr11	104502744	104550620	ENSMUSG00000020687	Cdc27	-
chr11	105063591	105117537	ENSMUSG00000020690	Efcab3	+
chr11	82781107	82804274	ENSMUSG00000020697	Lig3	+
chr11	82176656	82305690	ENSMUSG00000020702	Ccl1	-
chr11	81860672	81894582	ENSMUSG00000020703	5530401A14Rik	+
chr11	106216925	106249139	ENSMUSG00000020705	Ddx42	+
chr11	106249141	106256079	ENSMUSG00000020706	Ftsj3	-
chr11	106300270	106301865	ENSMUSG00000020713	Gh	-
chr11	106768252	106779537	ENSMUSG00000020718	Polg2	-
chr11	107703217	107716522	ENSMUSG00000020722	Cacng1	-
chr11	108425191	108860615	ENSMUSG00000020728	Cep112	+
chr11	115814723	115823094	ENSMUSG00000020781	Tsen54	+
chr11	72999102	73015200	ENSMUSG00000020787	P2rx1	+
chr11	72690005	72772146	ENSMUSG00000020790	Ankfy1	+
chr11	72494918	72550506	ENSMUSG00000020798	Spns3	-
chr11	116586431	116597680	ENSMUSG00000020804	Aanat	+
chr11	116598164	116627019	ENSMUSG00000020806	Rhbdf2	-
chr11	72153928	72207459	ENSMUSG00000020807	4933427D14Rik	-
chr11	116852439	116875635	ENSMUSG00000020818	Mfsd11	+
chr11	78920786	78960254	ENSMUSG00000020826	Nos2	+
chr11	70513515	70514616	ENSMUSG00000020830	Vmo1	-
chr11	77462410	77470484	ENSMUSG00000020836	Coro6	+
chr11	76902158	76916587	ENSMUSG00000020839	Tmigd1	+
chr11	75830998	75938429	ENSMUSG00000020847	Rph3al	-
chr11	94287889	94321988	ENSMUSG00000020863	Luc7l3	-
chr11	94343294	94392997	ENSMUSG00000020865	Abcc3	-
chr11	68691558	68816632	ENSMUSG00000020900	Myh10	+
chr11	67924805	67965651	ENSMUSG00000020904	Cfap52	-
chr11	67078299	67102291	ENSMUSG00000020908	Myh3	+
chr11	67037904	67052594	ENSMUSG00000020910	Adprm	-
chr11	99279958	99285262	ENSMUSG00000020913	Krt24	-
chr11	103070303	103101658	ENSMUSG00000020937	Plcd3	-
chr11	103198943	103208558	ENSMUSG00000020940	1700023F06Rik	-
chr12	55602895	55821167	ENSMUSG00000021027	Ralgapa1	-
chr11	120549978	120551132	ENSMUSG00000025129	Ppp1r27	-
chr11	120618371	120625240	ENSMUSG00000025138	Sirt7	-
chr11	120646030	120648158	ENSMUSG00000025141	Myadml2	-
chr11	120713924	120721128	ENSMUSG00000025145	Lrrc45	+
chr11	120729488	120732114	ENSMUSG00000025150	Cbr2	-
chr11	120784271	120789102	ENSMUSG00000025156	Gps1	+
chr11	120948479	120960868	ENSMUSG00000025161	Slc16a3	+
chr11	121036746	121039418	ENSMUSG00000025163	Cd7	-
chr11	121067406	121081220	ENSMUSG00000025165	Sectm1a	-
chr11	120090530	120098731	ENSMUSG00000025377	Tepsin	-
chr11	120361533	120368168	ENSMUSG00000025380	Fscn2	+
chr11	120369054	120378764	ENSMUSG00000025384	Faap100	-
chr11	120447604	120453500	ENSMUSG00000025386	Pde6g	-
chr11	117797659	117807301	ENSMUSG00000025573	6030468B19Rik	+
chr11	118489761	118911597	ENSMUSG00000025576	Rbfox3	-
chr11	120467634	120483979	ENSMUSG00000025793	Hgs	+
chr11	59541567	59566956	ENSMUSG00000032691	Nlrp3	+
chr11	67798186	67816002	ENSMUSG00000033044	Dhrs7c	+
chr11	67455436	67688990	ENSMUSG00000033066	Gas7	+
chr11	67171026	67197517	ENSMUSG00000033196	Myh2	+
chr11	118021722	118130634	ENSMUSG00000033987	Dnah17	-
chr11	88294057	88295261	ENSMUSG00000034031	Ccdc182	+
chr11	87662721	87735539	ENSMUSG00000034177	Rnf43	+
chr11	103534576	103621140	ENSMUSG00000034239	Gm884	-
chr11	103331496	103363692	ENSMUSG00000034255	Arhgap27	-
chr11	115415688	115419962	ENSMUSG00000034566	Atp5h	-
chr11	102475914	102556392	ENSMUSG00000034621	Gpatch8	-
chr11	114890040	114904654	ENSMUSG00000034652	Cd300a	+
chr11	102453296	102470122	ENSMUSG00000034664	Itga2b	-
chr11	114798923	114806745	ENSMUSG00000034677	Gpr142	+
chr11	114727407	114757889	ENSMUSG00000034706	Dnaic2	+
chr11	102268742	102279462	ENSMUSG00000034768	Asb16	+
chr11	83525777	83530518	ENSMUSG00000035042	Ccl5	-
chr12	52503971	52571975	ENSMUSG00000035133	Arhgap5	+
chr12	52023002	52028063	ENSMUSG00000035148	Gpr33	-
chr11	82101844	82103400	ENSMUSG00000035352	Ccl12	+
chr11	100740375	100759942	ENSMUSG00000035355	Kcnh4	-
chr11	82035570	82037453	ENSMUSG00000035385	Ccl2	+
chr11	100011194	100016212	ENSMUSG00000035592	Krt33a	-
chr12	33033795	33092875	ENSMUSG00000035860	Cdhr3	-
chr11	53720793	53725106	ENSMUSG00000036117	Il5	+
chr12	35925619	35949736	ENSMUSG00000036231	Agr3	+
chr12	41451667	41486431	ENSMUSG00000036295	Lrrn3	-
chr12	16670614	16800886	ENSMUSG00000036523	Greb1	-
chr12	28751802	28869865	ENSMUSG00000036613	Eipr1	+
chr12	28594172	28623377	ENSMUSG00000036655	Colec11	-
chr11	58608203	58616075	ENSMUSG00000037145	2210407C18Rik	-
chr11	58120001	58168539	ENSMUSG00000037275	Gemin5	-
chr11	56024986	56041010	ENSMUSG00000037393	Nmur2	-
chr12	3426856	3506852	ENSMUSG00000037486	Asxl2	+
chr11	78290840	78296805	ENSMUSG00000037593	Rskr	+
chr11	93956978	93968521	ENSMUSG00000037601	Nme1	-
chr12	5375869	5416631	ENSMUSG00000037735	2810032G03Rik	+
chr11	99144195	99155077	ENSMUSG00000037944	Ccr7	-
chr11	98836784	98853697	ENSMUSG00000038020	Rapgefl1	+
chr11	76243714	76250619	ENSMUSG00000038046	Mrm3	+
chr11	98701262	98703629	ENSMUSG00000038067	Csf3	+
chr11	75513539	75526582	ENSMUSG00000038188	Scarf1	+
chr11	98388676	98400490	ENSMUSG00000038208	Pgap3	-
chr11	74898070	74909342	ENSMUSG00000038335	Tsr1	+
chr11	74849260	74897060	ENSMUSG00000038351	Sgsm2	-
chr11	95666956	95680773	ENSMUSG00000038845	Phb	+
chr11	95274258	95310246	ENSMUSG00000038909	Kat7	-
chr11	94565046	94569127	ENSMUSG00000039084	Chad	+
chr11	121160270	121161973	ENSMUSG00000039321	Uts2r	+
chr11	121146142	121148319	ENSMUSG00000039329	Tex19.1	+
chr11	121116214	121118677	ENSMUSG00000039337	Tex19.2	-
chr11	121053457	121063569	ENSMUSG00000039364	Sectm1b	-
chr11	120442643	120446950	ENSMUSG00000039691	Tspan10	+
chr11	119491346	119511437	ENSMUSG00000039850	Endov	+
chr11	107207891	107470699	ENSMUSG00000040430	Pitpnc1	-
chr11	70943057	70969973	ENSMUSG00000040667	Nup88	-
chr11	70130328	70137550	ENSMUSG00000040950	Mgl2	+
chr11	112663926	112781976	ENSMUSG00000041674	BC006965	-
chr11	109450854	109473598	ENSMUSG00000041920	Slc16a6	-
chr11	61672780	61720826	ENSMUSG00000042371	Slc5a10	-
chr11	61022563	61071131	ENSMUSG00000042529	Kcnj12	+
chr11	58454104	58462270	ENSMUSG00000043314	Olfr30	-
chr11	59175567	59183213	ENSMUSG00000043448	Gjc2	-
chr11	120608476	120609093	ENSMUSG00000044034	Npb	+
chr11	100117326	100121566	ENSMUSG00000044041	Krt13	-
chr12	31706866	31713947	ENSMUSG00000044067	Gpr22	-
chr11	94235955	94246005	ENSMUSG00000044177	Wfikkn2	-
chr11	50950805	50953765	ENSMUSG00000044542	Prop1	-
chr11	50811085	50827724	ENSMUSG00000044807	Zfp354c	-
chr11	114996720	115001880	ENSMUSG00000044811	Cd300c2	-
chr11	75440943	75454717	ENSMUSG00000045374	Wdr81	-
chr11	100761068	100762931	ENSMUSG00000045471	Hcrt	-
chr11	100080847	100088226	ENSMUSG00000046095	Krt32	-
chr11	68888552	68895777	ENSMUSG00000046490	Rnf222	+
chr11	118988187	118993221	ENSMUSG00000046697	Enpp7	+
chr11	91575314	91577558	ENSMUSG00000046755	Kif2b	-
chr12	57564112	57737928	ENSMUSG00000046782	Ttc6	+
chr12	11208359	11208972	ENSMUSG00000047002	Msgn1	-
chr12	57230426	57497199	ENSMUSG00000047022	Mipol1	+
chr11	96928103	96937830	ENSMUSG00000047040	Prr15l	+
chr11	69901071	69913820	ENSMUSG00000047284	Neurl4	+
chr11	74044032	74056551	ENSMUSG00000047444	Olfr139	-
chr11	115116213	115133992	ENSMUSG00000047798	Cd300lf	-
chr11	113619341	113626028	ENSMUSG00000047904	Sstr2	+
chr11	97490782	97500340	ENSMUSG00000047988	4933428G20Rik	-
chr11	66911980	66929876	ENSMUSG00000048070	Pirt	+
chr11	100046645	100050551	ENSMUSG00000048981	Krt31	-
chr11	59372668	59375657	ENSMUSG00000049291	Prss38	-
chr11	104186326	104191163	ENSMUSG00000049506	Sppl2c	+
chr11	79500981	79504084	ENSMUSG00000049612	Omg	-
chr11	97415532	97502402	ENSMUSG00000049807	Arhgap23	+
chr11	67661501	67771153	ENSMUSG00000049928	Glp2r	-
chr11	120458114	120464358	ENSMUSG00000049957	Ccdc137	+
chr11	117782075	117793110	ENSMUSG00000050106	Tmc8	+
chr11	115307162	115332303	ENSMUSG00000050201	Otop2	+
chr12	4739887	4769267	ENSMUSG00000050545	Fam228b	-
chr11	70639121	70642036	ENSMUSG00000050675	Gp1ba	+
chr11	58487949	58492555	ENSMUSG00000050813	Olfr332	-
chr11	99936290	99937225	ENSMUSG00000051481	Krtap31-2	+
chr11	110968032	111027968	ENSMUSG00000051497	Kcnj16	+
chr11	100186780	100193246	ENSMUSG00000051617	Krt9	-
chr12	4843302	4860043	ENSMUSG00000051721	Wdcp	+
chr11	69823121	69837784	ENSMUSG00000051790	Nlgn2	-
chr11	83582055	83623693	ENSMUSG00000051832	E230016K23Rik	+
chr11	87863999	87875536	ENSMUSG00000052234	Epx	-
chr12	4917352	5047394	ENSMUSG00000052812	Atad2b	+
chr11	105589985	105929304	ENSMUSG00000053580	Tanc2	+
chr11	100262881	100269871	ENSMUSG00000053654	Krt42	-
chr11	100246090	100248902	ENSMUSG00000053797	Krt16	-
chr11	93859242	93885766	ENSMUSG00000054079	Utp18	-
chr12	21285390	21315056	ENSMUSG00000054309	Cpsf3	+
chr11	74345128	74352650	ENSMUSG00000054406	Olfr411	-
chr11	77912126	77929288	ENSMUSG00000055045	Gm11190	-
chr11	55250608	55336564	ENSMUSG00000055333	Fat2	-
chr11	72796225	72927120	ENSMUSG00000055670	Zzef1	+
chr11	67277123	67308634	ENSMUSG00000055775	Myh8	+
chr11	99364871	99374903	ENSMUSG00000055937	Krt28	-
chr11	73424608	73428477	ENSMUSG00000055971	Olfr378	-
chr11	94694497	94704499	ENSMUSG00000056008	Gm11541	-
chr11	58595113	58600783	ENSMUSG00000056564	Olfr324	+
chr11	65831281	66168551	ENSMUSG00000056752	Dnah9	-
chr12	41024089	41955588	ENSMUSG00000056899	Immp2l	+
chr11	73960816	73967812	ENSMUSG00000057050	Olfr397	+
chr11	70790931	70812586	ENSMUSG00000057135	Scimp	-
chr11	88964657	88966931	ENSMUSG00000057534	Elobl	-
chr11	58550853	58555636	ENSMUSG00000057654	Olfr328	-
chr11	51048108	51049050	ENSMUSG00000057890	Olfr1375	+
chr11	74362068	74366218	ENSMUSG00000058275	Olfr412	+
chr11	58432558	58441622	ENSMUSG00000058287	Gm12253	+
chr11	99609793	99610189	ENSMUSG00000058725	Gm11937	-
chr11	114956115	114969157	ENSMUSG00000058728	Cd300c	-
chr11	98740637	98769006	ENSMUSG00000058756	Thra	+
chr11	58501597	58502572	ENSMUSG00000058807	Olfr331	-
chr11	58565855	58570553	ENSMUSG00000059279	Olfr224	-
chr11	51014235	51031578	ENSMUSG00000059397	Olfr54	+
chr11	58782951	58788768	ENSMUSG00000059504	Olfr314	+
chr11	69580358	69591873	ENSMUSG00000059552	Trp53	+
chr11	58731017	58739212	ENSMUSG00000060030	Olfr317	-
chr12	59013392	59028470	ENSMUSG00000060121	Gemin2	+
chr11	52213051	52213987	ENSMUSG00000060170	Olfr1371	-
chr11	67321657	67371586	ENSMUSG00000060180	Myh13	+
chr11	73598593	73605092	ENSMUSG00000060335	Olfr384	+
chr11	70657201	70662513	ENSMUSG00000060600	Eno3	+
chr11	73688777	73713798	ENSMUSG00000060630	Zfp735	+
chr11	58577729	58582365	ENSMUSG00000060765	Olfr325	+
chr11	51003595	51009676	ENSMUSG00000060918	Olfr51	+
chr12	29528383	29923213	ENSMUSG00000061911	Myt1l	+
chr12	55045660	55080110	ENSMUSG00000062198	2700097O09Rik	-
chr11	52144592	52145528	ENSMUSG00000062204	Olfr1373	-
chr12	21240824	21286284	ENSMUSG00000062352	Itgb1bp1	-
chr11	114413400	114448860	ENSMUSG00000062391	4932435O22Rik	-
chr11	74330280	74338031	ENSMUSG00000063116	Olfr410	-
chr12	55565238	55566896	ENSMUSG00000063129	Aldoart2	+
chr11	114922780	114934386	ENSMUSG00000063193	Cd300lb	-
chr11	58658781	58669528	ENSMUSG00000063549	Olfr322	+
chr11	58699161	58703472	ENSMUSG00000064044	Olfr319	+
chr11	98626359	98638226	ENSMUSG00000064224	Gsdma3	+
chr11	79726399	79726511	ENSMUSG00000065489	Mir365-2	+
chr11	74069954	74087292	ENSMUSG00000069476	Zfp616	+
chr11	117484367	117489014	ENSMUSG00000069588	Gm11733	+
chr11	115020727	115027012	ENSMUSG00000069609	Cd300ld4	-
chr11	88339381	88718513	ENSMUSG00000069769	Msi2	-
chr11	83703990	83706268	ENSMUSG00000069792	Wfdc17	+
chr11	82633352	82636309	ENSMUSG00000069796	Gm11426	+
chr11	74619604	74641516	ENSMUSG00000069814	Ccdc92b	+
chr11	73936676	73942658	ENSMUSG00000069816	Olfr23	+
chr11	73782963	73790446	ENSMUSG00000069818	Olfr390	+
chr11	70234691	70234816	ENSMUSG00000070109	Mir497b	-
chr11	117860751	117865543	ENSMUSG00000070330	Tmem235	+
chr11	116441324	116466241	ENSMUSG00000070331	Qrich2	-
chr11	115440544	115448270	ENSMUSG00000070332	Trim80	+
chr11	97332108	97352077	ENSMUSG00000070337	Gpr179	-
chr11	87617163	87659542	ENSMUSG00000070345	Hsf5	+
chr11	79513384	79530589	ENSMUSG00000070354	Evi2	-
chr11	74283735	74291608	ENSMUSG00000070374	Olfr59	+
chr11	74205663	74211379	ENSMUSG00000070377	Olfr43	-
chr11	74186248	74198612	ENSMUSG00000070378	Olfr403	+
chr11	74153528	74158161	ENSMUSG00000070379	Olfr402	+
chr11	74113711	74122941	ENSMUSG00000070380	Olfr401	+
chr11	73797860	73803052	ENSMUSG00000070382	Olfr391-ps	-
chr11	71153101	71230733	ENSMUSG00000070390	Nlrp1b	-
chr12	40175492	40199490	ENSMUSG00000071342	Lsmem1	-
chr12	3572380	3781796	ENSMUSG00000071454	Dtnb	+
chr11	89073840	89093040	ENSMUSG00000072553	Gm525	+
chr11	73484273	73491603	ENSMUSG00000072708	Olfr381	-
chr11	66905720	66947086	ENSMUSG00000072834	Gm12298	-
chr11	59505661	59513647	ENSMUSG00000072893	4933439C10Rik	+
chr11	51085086	51091833	ENSMUSG00000072982	9230009I02Rik	+
chr12	55080261	55115367	ENSMUSG00000073079	Srp54a	+
chr12	18514509	18535254	ENSMUSG00000073197	5730507C01Rik	+
chr11	112792730	112799008	ENSMUSG00000075437	Gm11681	-
chr11	102885168	102886731	ENSMUSG00000075510	Fam187a	+
chr11	99665042	99665960	ENSMUSG00000075566	Krtap4-6	-
chr11	99328549	99337966	ENSMUSG00000075570	Krt26	-
chr11	94777216	94782703	ENSMUSG00000075610	Tmem92	-
chr12	35194810	35194897	ENSMUSG00000076253	Mir680-3	-
chr11	118332359	118342500	ENSMUSG00000076433	Cep295nl	-
chr11	50357784	50357879	ENSMUSG00000076450	Mir804	-
chr11	116674147	116674222	ENSMUSG00000077604	Snord1b	+
chr11	99914750	99915671	ENSMUSG00000078256	Gm11565	+
chr11	99836801	99838066	ENSMUSG00000078257	2300003K06Rik	-
chr11	99814975	99815666	ENSMUSG00000078258	Gm11564	-
chr11	114198257	114199199	ENSMUSG00000078600	1700092K14Rik	+
chr11	109139290	109144369	ENSMUSG00000078605	E030025P04Rik	-
chr11	105360797	105456735	ENSMUSG00000078627	2020-03-10	-
chr11	101316212	101323537	ENSMUSG00000078652	Psme3	+
chr11	101279011	101296317	ENSMUSG00000078653	Cntd1	+
chr11	99771713	99772913	ENSMUSG00000078668	Gm11595	-
chr11	98804904	98833814	ENSMUSG00000078676	Casc3	+
chr11	83116848	83122670	ENSMUSG00000078763	Slfn1	+
chr12	4713669	4738430	ENSMUSG00000079177	Fam228a	-
chr11	58961811	58962222	ENSMUSG00000080152	Gm12260	+
chr11	69635399	69635519	ENSMUSG00000080573	Mir467f	-
chr11	81572654	81573473	ENSMUSG00000080980	1700071K01Rik	-
chr11	83275109	83286726	ENSMUSG00000082101	Slfn14	-
chr11	117420636	117421717	ENSMUSG00000083705	Gm8624	-
chr11	84716975	84720432	ENSMUSG00000085044	1700109G15Rik	-
chr11	80507409	80509106	ENSMUSG00000085078	C030013C21Rik	-
chr11	65277653	65365798	ENSMUSG00000085162	Gm12295	-
chr11	105965607	105985694	ENSMUSG00000085297	Gm11651	-
chr11	113203314	113209669	ENSMUSG00000085421	4732490B19Rik	-
chr11	101593742	101599256	ENSMUSG00000085486	Gm11634	-
chr11	71928470	71940122	ENSMUSG00000085528	4930401O10Rik	-
chr11	59921498	59921889	ENSMUSG00000085551	1810063I02Rik	+
chr11	66956637	66965016	ENSMUSG00000085683	Tmem238l	+
chr12	57585974	57618602	ENSMUSG00000085851	4921518K17Rik	-
chr11	97598510	97622893	ENSMUSG00000085860	2410003L11Rik	+
chr11	90804691	90895149	ENSMUSG00000085940	4930405D11Rik	+
chr11	63964225	63968040	ENSMUSG00000086359	9630013K17Rik	+
chr11	118444199	118454995	ENSMUSG00000086514	Gm11747	-
chr11	79670371	79675128	ENSMUSG00000086569	Rab11fip4os2	-
chr11	101610613	101615956	ENSMUSG00000086617	Gm11635	+
chr11	51189832	51220418	ENSMUSG00000086646	Platr20	-
chr11	54819918	54824967	ENSMUSG00000086789	Lyrm7os	+
chr11	117076007	117078955	ENSMUSG00000086859	Snhg20	+
chr11	102375548	102377020	ENSMUSG00000087330	Bloodlinc	-
chr11	88905927	88936061	ENSMUSG00000087338	Scpep1os	+
chr11	55482705	55482829	ENSMUSG00000087342	Gm12238	+
chr11	107157407	107167150	ENSMUSG00000087596	Gm11715	+
chr11	53111450	53120056	ENSMUSG00000087668	Gm11186	-
chr11	99779721	99780704	ENSMUSG00000089724	Krtap4-8	-
chr11	62847068	62877465	ENSMUSG00000090173	Fbxw10	+
chr11	99864475	99865571	ENSMUSG00000090225	Gm11559	+
chr11	79481718	79484031	ENSMUSG00000091523	AU040972	-
chr11	116216002	116220287	ENSMUSG00000092300	Cdk3	+
chr12	34984760	34986436	ENSMUSG00000092305	Prps1l1	+
chr11	71242429	71285232	ENSMUSG00000092528	Nlrp1c-ps	-
chr11	68990573	68990678	ENSMUSG00000092727	Mir3062	-
chr11	52126745	52126836	ENSMUSG00000092870	Mir3061	+
chr11	88352772	88352864	ENSMUSG00000092985	Mir378b	+
chr12	36816204	36816278	ENSMUSG00000092998	Mir5099	+
chr12	17355391	17355474	ENSMUSG00000093037	Mir3066	+
chr11	75551428	75551511	ENSMUSG00000093100	Mir3971	+
chr11	98262605	98262662	ENSMUSG00000093176	Mir5119	+
chr11	85760615	85760702	ENSMUSG00000093278	Mir5110	-
chr11	95963291	95963383	ENSMUSG00000093358	Mir3063	-
chr11	115795823	115795886	ENSMUSG00000093539	Mir5621	+
chr12	22115755	22156646	ENSMUSG00000093846	Gm4425	-
chr12	27050949	27160633	ENSMUSG00000094002	Gm9866	-
chr11	73844412	73851454	ENSMUSG00000094488	Olfr393	-
chr11	69876056	69878053	ENSMUSG00000094845	Tmem95	-
chr11	73516258	73517197	ENSMUSG00000095312	Olfr382	-
chr12	31168861	31185901	ENSMUSG00000095953	6030469F06Rik	+
chr11	74868126	74868194	ENSMUSG00000098317	Mir6926	-
chr11	101030339	101030409	ENSMUSG00000098415	Mir6928	+
chr11	50232244	50232306	ENSMUSG00000098474	Mir6919	+
chr12	15800993	15801101	ENSMUSG00000098480	Mir6387	-
chr11	107637721	107637779	ENSMUSG00000098497	Mir6932	+
chr11	60200537	60200617	ENSMUSG00000098547	Mir6921	-
chr12	28679324	28679389	ENSMUSG00000098579	Mir6937	+
chr11	101419186	101419253	ENSMUSG00000098600	Mir6929	-
chr11	102999847	102999921	ENSMUSG00000098613	Mir6931	-
chr11	72388755	72388864	ENSMUSG00000098658	Mir6338	+
chr11	119154075	119154137	ENSMUSG00000098704	Mir6934	-
chr11	97063767	97063874	ENSMUSG00000098769	Mir8103	+
chr11	82985002	82985065	ENSMUSG00000098840	Mir7679	-
chr11	67099803	67099875	ENSMUSG00000098855	Mir6923	+
chr11	97677059	97677130	ENSMUSG00000098881	Mir6927	+
chr11	118002269	118002350	ENSMUSG00000098958	Mir6933	+
chr11	121387144	121387204	ENSMUSG00000098981	Mir7236	-
chr11	107996847	107996916	ENSMUSG00000098989	Mir7223	+
chr11	70438254	70438318	ENSMUSG00000099109	Mir7115	+
chr11	68220891	68221011	ENSMUSG00000099174	Mir6406	+
chr11	109346838	109353651	ENSMUSG00000099630	1700096J18Rik	+
chr12	49476990	49480862	ENSMUSG00000100844	1810007C17Rik	-
chr11	105994674	106005443	ENSMUSG00000101605	Ace3	+
chr12	7372038	7380330	ENSMUSG00000102096	1700101O22Rik	-
chr12	30410558	30467358	ENSMUSG00000102098	2310016D03Rik	-
chr11	78073169	78073241	ENSMUSG00000104813	Mir451b	-
chr11	100478410	100478480	ENSMUSG00000104854	Mir7116	-
chr11	69882031	69882094	ENSMUSG00000104996	Mir6924	-
chr11	120014766	120014853	ENSMUSG00000105524	Mir3065	+
chr11	53409196	53409267	ENSMUSG00000105908	Mir6920	+
chr11	70705989	70706059	ENSMUSG00000105932	Mir6925	+
chr12	54645932	54646012	ENSMUSG00000106344	Mir1892	-
chr11	58681098	58686233	ENSMUSG00000107711	Olfr320	+
chr12	52475738	52480609	ENSMUSG00000111982	Gm35135	-
chr12	51005157	51062543	ENSMUSG00000111986	1700008C04Rik	+
chr12	10446387	10531303	ENSMUSG00000112792	Gm38407	+
chr12	54233614	54242320	ENSMUSG00000112821	1700104L18Rik	+
chr12	38552807	38614521	ENSMUSG00000112967	4930428E07Rik	-
chr12	26814370	26834873	ENSMUSG00000113218	4933409F18Rik	-
chr12	14261533	14285725	ENSMUSG00000113336	Gm16497	+
chr12	26091961	26210505	ENSMUSG00000113550	Gm29687	-
chr12	11047812	11078742	ENSMUSG00000113620	7420701I03Rik	+
chr12	14996387	15051598	ENSMUSG00000113644	4930448C13Rik	-
chr12	26235529	26252545	ENSMUSG00000113813	Gm29968	-
chr12	26346716	26371748	ENSMUSG00000114048	4930549C15Rik	+
chr12	12351521	12392615	ENSMUSG00000114136	4921511I17Rik	-
chr12	84783211	84876532	ENSMUSG00000002020	Ltbp2	-
chr13	19357675	19395795	ENSMUSG00000003062	Stard3nl	-
chr13	91460282	91703429	ENSMUSG00000003992	Ssbp2	+
chr13	21286428	21292731	ENSMUSG00000004344	Gpx5	-
chr13	28016211	28023559	ENSMUSG00000005891	Prl4a1	+
chr13	29191745	29855674	ENSMUSG00000006191	Cdkal1	-
chr13	27557994	27564606	ENSMUSG00000006490	Prl8a9	-
chr13	21945093	21960779	ENSMUSG00000006720	Zfp184	+
chr12	111574522	111656221	ENSMUSG00000007411	Mark3	+
chr13	93299634	93405129	ENSMUSG00000007617	Homer1	+
chr12	86082540	86162459	ENSMUSG00000007867	Ift43	+
chr12	81558583	81568474	ENSMUSG00000008438	Adam21	-
chr12	85824658	86061893	ENSMUSG00000012609	Ttll5	+
chr13	58000227	58113592	ENSMUSG00000014164	Klhl3	-
chr13	92211871	92355003	ENSMUSG00000014850	Msh3	-
chr13	112867417	112927398	ENSMUSG00000016018	Mtrex	-
chr13	24327403	24477377	ENSMUSG00000016756	Cmah	+
chr13	28142483	28151611	ENSMUSG00000017064	Prl5a1	+
chr13	27196658	27203749	ENSMUSG00000017922	Prl3c1	+
chr13	13590396	13778803	ENSMUSG00000019726	Lyst	+
chr12	91633008	91788387	ENSMUSG00000020961	Ston2	-
chr12	87266478	87273998	ENSMUSG00000021037	Ahsa1	+
chr12	76198685	76246746	ENSMUSG00000021056	Tex21	-
chr12	69892613	69966417	ENSMUSG00000021066	Atl1	+
chr12	70011434	70113717	ENSMUSG00000021068	Nin	-
chr12	103688043	103695529	ENSMUSG00000021081	Serpina1f	-
chr12	72101299	72185029	ENSMUSG00000021086	Ccdc175	-
chr12	73901374	73947530	ENSMUSG00000021109	Hif1a	+
chr12	73964480	73988966	ENSMUSG00000021113	Snapc1	+
chr12	78840724	78861638	ENSMUSG00000021114	Atp6v1d	-
chr12	80518276	80630972	ENSMUSG00000021130	Galnt16	+
chr12	81860022	82000924	ENSMUSG00000021140	Pcnx	+
chr12	113014507	113074401	ENSMUSG00000021143	Pacs2	+
chr13	9684832	9765330	ENSMUSG00000021156	Zmynd11	-
chr12	99693044	99884439	ENSMUSG00000021176	Efcab11	-
chr12	99884516	99955219	ENSMUSG00000021177	Tdp1	+
chr12	100110153	100123405	ENSMUSG00000021178	Psmc1	+
chr12	100548438	100726983	ENSMUSG00000021180	Rps6ka5	-
chr12	101645442	101718523	ENSMUSG00000021187	Tc2n	-
chr12	101834042	101913267	ENSMUSG00000021188	Trip11	-
chr13	6579767	6648777	ENSMUSG00000021196	Pfkp	-
chr12	103321141	103356001	ENSMUSG00000021200	Asb2	-
chr13	4574074	4586541	ENSMUSG00000021207	Akr1c21	+
chr13	4132614	4150654	ENSMUSG00000021214	Akr1c18	-
chr13	3918273	3935277	ENSMUSG00000021216	Tubal3	+
chr12	83213744	83487716	ENSMUSG00000021221	Dpf3	-
chr12	83794033	83921934	ENSMUSG00000021224	Numb	-
chr12	84052143	84060402	ENSMUSG00000021228	Acot3	+
chr12	84361656	84373796	ENSMUSG00000021235	Coq6	+
chr12	84373856	84409029	ENSMUSG00000021236	Entpd5	-
chr12	84601463	84617413	ENSMUSG00000021240	Abcd4	-
chr12	84970896	84983303	ENSMUSG00000021243	Fcf1	+
chr12	84996320	85070515	ENSMUSG00000021244	Ylpm1	+
chr12	85815447	85824550	ENSMUSG00000021252	Erg28	-
chr12	108554719	108688516	ENSMUSG00000021262	Evl	+
chr12	108860029	108894174	ENSMUSG00000021266	Wars	-
chr12	109541000	109571726	ENSMUSG00000021268	Meg3	+
chr12	110872609	110889145	ENSMUSG00000021276	Cinp	-
chr12	111417016	111431678	ENSMUSG00000021280	Exoc3l4	+
chr12	112850872	112868228	ENSMUSG00000021298	Gpr132	-
chr13	19623103	19632994	ENSMUSG00000021319	Sfrp4	+
chr13	20794112	21036617	ENSMUSG00000021322	Aoah	+
chr13	21179444	21194724	ENSMUSG00000021326	Trim27	+
chr13	27057569	27065205	ENSMUSG00000021342	Prl	+
chr13	27432680	27438688	ENSMUSG00000021345	Prl8a6	-
chr13	27506967	27513217	ENSMUSG00000021346	Prl8a8	-
chr13	27706336	27716736	ENSMUSG00000021348	Prl7d1	-
chr13	41101426	41111035	ENSMUSG00000021362	Gcm2	-
chr13	49544442	49567565	ENSMUSG00000021388	Aspn	+
chr13	49653077	49679016	ENSMUSG00000021392	Nol8	+
chr13	33027415	33041884	ENSMUSG00000021403	Serpinb9b	+
chr13	33149274	33159742	ENSMUSG00000021404	Serpinb9c	-
chr13	34977747	35027096	ENSMUSG00000021417	Eci2	-
chr13	36117411	36726280	ENSMUSG00000021420	Fars2	+
chr13	37345207	37419036	ENSMUSG00000021423	Ly86	+
chr13	38036994	38061433	ENSMUSG00000021428	Riok1	+
chr13	61035023	61040631	ENSMUSG00000021439	Ctsq	-
chr13	61352460	61358197	ENSMUSG00000021440	Cts7	-
chr13	61195131	61203410	ENSMUSG00000021441	Cts6	-
chr13	62836876	62858422	ENSMUSG00000021456	Fbp2	-
chr13	52583172	52648792	ENSMUSG00000021457	Syk	+
chr13	62964892	63326096	ENSMUSG00000021458	Aopep	+
chr13	63285042	63497278	ENSMUSG00000021461	Fancc	-
chr13	55209781	55318325	ENSMUSG00000021488	Nsd1	+
chr13	55398186	55415592	ENSMUSG00000021490	Slc34a1	+
chr13	55784567	55808998	ENSMUSG00000021499	Catsper3	+
chr13	66906967	66933088	ENSMUSG00000021519	Mterf3	-
chr13	66900616	66905378	ENSMUSG00000021520	Uqcrb	-
chr13	68582233	68592338	ENSMUSG00000021532	Fastkd3	+
chr13	56479276	56482246	ENSMUSG00000021538	Il9	-
chr13	56773112	56895993	ENSMUSG00000021541	Trpc7	-
chr13	59585258	59635922	ENSMUSG00000021555	Naa35	+
chr13	60601946	60763191	ENSMUSG00000021559	Dapk1	+
chr13	73699825	73709853	ENSMUSG00000021566	Slc6a19os	+
chr13	73911346	73937784	ENSMUSG00000021569	Trip13	-
chr13	74036499	74062299	ENSMUSG00000021572	Cep72	-
chr13	74692367	74808810	ENSMUSG00000021585	Cast	-
chr13	76060421	76098660	ENSMUSG00000021592	Arsk	-
chr13	70882947	70884503	ENSMUSG00000021600	8030423J24Rik	+
chr13	73626910	73649843	ENSMUSG00000021611	Tert	+
chr13	91853386	91876885	ENSMUSG00000021622	Ckmt2	-
chr13	102693557	102739629	ENSMUSG00000021624	Cd180	+
chr13	100407763	100452869	ENSMUSG00000021640	Naip1	-
chr13	98309895	98317006	ENSMUSG00000021660	Btf3	-
chr13	98263073	98274754	ENSMUSG00000021661	Ankra2	+
chr13	96542617	96640167	ENSMUSG00000021669	Col4a3bp	+
chr13	95696852	95702739	ENSMUSG00000021675	F2rl2	+
chr13	106958995	107022126	ENSMUSG00000021693	Kif2a	-
chr13	104228610	104252392	ENSMUSG00000021714	Cenpk	+
chr13	104792483	104839274	ENSMUSG00000021716	Srek1ip1	+
chr13	105082121	105121782	ENSMUSG00000021718	4933425L06Rik	+
chr13	105130000	105294815	ENSMUSG00000021720	Rnf180	-
chr13	105443638	105448122	ENSMUSG00000021721	Htr1a	+
chr14	12342093	12348189	ENSMUSG00000021743	Fezf2	-
chr14	8296273	8318023	ENSMUSG00000021750	Fam107a	-
chr13	112464069	112510086	ENSMUSG00000021756	Il6st	+
chr14	21733393	21751181	ENSMUSG00000021768	Dusp13	-
chr14	21750530	21798726	ENSMUSG00000021770	Samd8	+
chr14	20482866	20496901	ENSMUSG00000021815	Mss51	-
chr14	20734874	20794088	ENSMUSG00000021820	Camk2g	-
chr14	20929397	21033676	ENSMUSG00000021823	Vcl	+
chr13	113093824	113100981	ENSMUSG00000023132	Gzma	-
chr14	20261375	20269199	ENSMUSG00000023387	Kcnk16	-
chr13	55005984	55021385	ENSMUSG00000025877	Hk3	-
chr13	107724616	107890064	ENSMUSG00000032846	Zswim6	-
chr13	65177110	65205977	ENSMUSG00000032999	Nlrp4f	-
chr13	64058265	64089230	ENSMUSG00000033122	Hsd17b3	-
chr13	8952862	8960945	ENSMUSG00000033520	Idi2	+
chr13	3837756	3838673	ENSMUSG00000033765	Calm4	+
chr13	60938491	60941984	ENSMUSG00000033834	Tpbpa	-
chr12	73280010	73286710	ENSMUSG00000034442	Trmt5	-
chr12	71831077	71992333	ENSMUSG00000034574	Daam1	+
chr12	71136847	71243303	ENSMUSG00000034601	2700049A03Rik	+
chr13	58402247	58411148	ENSMUSG00000035367	Rmi1	+
chr13	56609522	56639562	ENSMUSG00000035493	Tgfbi	+
chr13	55523230	55529296	ENSMUSG00000035711	Dok3	-
chr13	84222295	84296141	ENSMUSG00000035762	Tmem161b	+
chr13	24501524	24733816	ENSMUSG00000036006	Ripor2	+
chr13	23695813	23696725	ENSMUSG00000036211	Hist1h1t	+
chr13	21636622	21642518	ENSMUSG00000036658	Olfr11	-
chr12	112106678	112127559	ENSMUSG00000037686	Aspg	+
chr13	49682099	49734267	ENSMUSG00000037851	Iars	+
chr13	49036302	49148014	ENSMUSG00000037989	Wnk2	-
chr13	65064662	65112975	ENSMUSG00000038212	Mfsd14b	-
chr13	33324076	33335370	ENSMUSG00000038327	Serpinb9f	+
chr13	31565491	31625792	ENSMUSG00000038408	1700018A04Rik	-
chr13	31556133	31560976	ENSMUSG00000038415	Foxq1	+
chr13	41114306	41174351	ENSMUSG00000038651	Sycp2l	+
chr13	27259435	27276667	ENSMUSG00000038883	Prl3a1	+
chr13	36867177	37050244	ENSMUSG00000039109	F13a1	-
chr13	14063231	14199603	ENSMUSG00000039219	Arid4b	+
chr14	20658945	20668354	ENSMUSG00000039376	Synpo2l	-
chr12	109452822	109463336	ENSMUSG00000040856	Dlk1	+
chr12	109032186	109068217	ENSMUSG00000040867	Begain	-
chr13	20090595	20608353	ENSMUSG00000041112	Elmo1	+
chr13	17710314	17805097	ENSMUSG00000041297	Cdk13	-
chr12	105705975	105782447	ENSMUSG00000041323	Ak7	+
chr12	105603084	105605428	ENSMUSG00000041347	Bdkrb1	+
chr12	104112723	104121896	ENSMUSG00000041536	Serpina3a	+
chr12	104101112	104106137	ENSMUSG00000041550	Serpina5	+
chr12	104028768	104044443	ENSMUSG00000041567	Serpina12	-
chr12	103196907	103242150	ENSMUSG00000041669	Prima1	-
chr12	102780796	102878471	ENSMUSG00000041702	Btbd7	-
chr12	101039408	101083702	ENSMUSG00000041846	Ppp4r3a	-
chr12	119314269	119469987	ENSMUSG00000041886	Macc1	+
chr12	116405401	116463731	ENSMUSG00000042029	Ncapg2	+
chr13	93146281	93192385	ENSMUSG00000042167	Tent2	-
chr12	85086384	85110759	ENSMUSG00000042320	Prox2	-
chr13	113171607	113225908	ENSMUSG00000042385	Gzmk	-
chr12	84114365	84147498	ENSMUSG00000042523	Dnal1	+
chr14	14803414	15012059	ENSMUSG00000042567	Nek10	+
chr13	106794438	106936958	ENSMUSG00000042590	Ipo11	-
chr12	83546557	83597222	ENSMUSG00000042628	Zfyve1	-
chr12	82169319	82451786	ENSMUSG00000042700	Sipa1l1	+
chr13	21069333	21074947	ENSMUSG00000042869	Olfr1370	-
chr12	64471329	64474690	ENSMUSG00000043060	Fscb	-
chr12	112489447	112499927	ENSMUSG00000043122	A530016L24Rik	+
chr12	102899315	102900526	ENSMUSG00000043319	Cox8c	+
chr12	113543907	113546465	ENSMUSG00000043945	Adam6a	+
chr13	59725924	59731752	ENSMUSG00000043986	Spata31d1d	-
chr13	55414687	55415232	ENSMUSG00000044444	Pfn3	-
chr12	73286778	73354049	ENSMUSG00000044712	Slc38a6	+
chr13	32842091	32851185	ENSMUSG00000044734	Serpinb1a	-
chr14	13670875	13683148	ENSMUSG00000044772	Sntn	+
chr13	3940687	3945349	ENSMUSG00000044988	Ucn3	-
chr13	98984084	98984565	ENSMUSG00000045022	1700024P04Rik	-
chr14	15357514	15438987	ENSMUSG00000045201	Lrrc3b	-
chr13	21346909	21347964	ENSMUSG00000045508	Olfr1367	+
chr13	26768172	26770165	ENSMUSG00000045835	Hdgfl1	-
chr13	110352615	110357199	ENSMUSG00000046006	Gapt	-
chr13	98634977	98637410	ENSMUSG00000046082	Tmem174	-
chr13	104287834	104496695	ENSMUSG00000046169	Adamts6	+
chr13	22213671	22223160	ENSMUSG00000046932	Vmn1r193	-
chr13	92574635	92576172	ENSMUSG00000046957	Spz1	-
chr12	101404652	101626009	ENSMUSG00000047014	Catsperb	+
chr13	40001881	40361450	ENSMUSG00000047094	Ofcc1	-
chr13	96416133	96471267	ENSMUSG00000047117	Ankdd1b	-
chr13	47960329	48018608	ENSMUSG00000047324	4931429P17Rik	-
chr13	19727425	19732951	ENSMUSG00000047462	Gpr141b	-
chr12	112411022	112423212	ENSMUSG00000047828	A730018C14Rik	-
chr13	52504379	52531279	ENSMUSG00000047842	Diras2	-
chr13	33661404	33671581	ENSMUSG00000047889	Serpinb6d	+
chr13	67658684	67687071	ENSMUSG00000048280	Zfp738	-
chr12	80643882	80683342	ENSMUSG00000048833	Slc39a9	+
chr12	75411721	75416781	ENSMUSG00000048982	Gphb5	-
chr13	21535112	21542808	ENSMUSG00000048996	Olfr1366	-
chr12	113185929	113189523	ENSMUSG00000049036	Tmem121	+
chr13	56173703	56178885	ENSMUSG00000049625	Tifab	-
chr13	21656879	21663386	ENSMUSG00000049737	Olfr1361	-
chr13	65150239	65156152	ENSMUSG00000049806	Olfr466	+
chr13	59687401	59694108	ENSMUSG00000049902	4921517D22Rik	-
chr13	60842611	60864475	ENSMUSG00000050345	4930486L24Rik	-
chr13	112519897	112594360	ENSMUSG00000050377	Il31ra	-
chr13	35958838	35970388	ENSMUSG00000050423	Ppp1r3g	+
chr13	60205470	60216023	ENSMUSG00000050765	Gm5084	+
chr13	59699805	59710330	ENSMUSG00000050876	Spata31d1a	-
chr13	48487646	48513451	ENSMUSG00000050954	Zfp169	-
chr13	33078574	33094380	ENSMUSG00000051029	Serpinb1b	+
chr13	21610977	21614022	ENSMUSG00000051258	Olfr1362	-
chr14	13157387	13284638	ENSMUSG00000051729	Gm5087	-
chr12	113489510	113492057	ENSMUSG00000051804	Adam6b	+
chr13	55369731	55384687	ENSMUSG00000052087	Rgs14	+
chr13	33879815	33905708	ENSMUSG00000052180	Serpinb6c	-
chr13	12269425	12340760	ENSMUSG00000052374	Actn2	-
chr14	14171737	14186838	ENSMUSG00000052417	Olfr720	-
chr13	8202865	8768747	ENSMUSG00000052551	Adarb2	+
chr13	23553261	23560686	ENSMUSG00000052565	Hist1h1d	+
chr12	76530890	76580488	ENSMUSG00000052609	Plekhg3	+
chr13	19749681	19824257	ENSMUSG00000053101	Gpr141	-
chr14	13949011	13961852	ENSMUSG00000053453	Thoc7	-
chr12	111971558	112068854	ENSMUSG00000054003	Tdrd9	+
chr12	84146130	84148489	ENSMUSG00000054383	Pnma1	-
chr13	21553893	21559893	ENSMUSG00000054890	Olfr1535	-
chr13	111255012	111257749	ENSMUSG00000055194	Actbl2	+
chr13	61000178	61005959	ENSMUSG00000055298	Ctsj	-
chr13	13182714	13191923	ENSMUSG00000055360	Prl2c5	+
chr13	61159203	61164256	ENSMUSG00000055679	Ctsr	-
chr12	65075602	65132058	ENSMUSG00000055884	Fancm	+
chr13	64917405	64923194	ENSMUSG00000056223	Spata31	+
chr14	13284779	13616340	ENSMUSG00000056296	Synpr	+
chr12	73364074	73409557	ENSMUSG00000056359	D830013O20Rik	-
chr13	12790815	12800079	ENSMUSG00000056457	Prl2c3	-
chr13	27094189	27100258	ENSMUSG00000057170	Prl3d1	+
chr12	84409070	84442887	ENSMUSG00000057265	Bbof1	+
chr13	67121659	67141787	ENSMUSG00000057396	Zfp759	+
chr13	61246744	61255358	ENSMUSG00000057446	Cts8	-
chr13	44922074	45002147	ENSMUSG00000057531	Dtnbp1	-
chr13	33484789	33496004	ENSMUSG00000057726	Serpinb9g	+
chr13	41763147	41847684	ENSMUSG00000058022	Adtrp	-
chr12	108370956	108539617	ENSMUSG00000058070	Eml1	+
chr12	103994742	104013755	ENSMUSG00000058260	Serpina9	-
chr14	18573574	18894267	ENSMUSG00000058317	Ube2e2	-
chr13	35659832	35874063	ENSMUSG00000059288	Cdyl	+
chr13	23007655	23014482	ENSMUSG00000060024	Vmn1r213	+
chr13	27773494	27780804	ENSMUSG00000060738	Prl7c1	-
chr12	105146013	105155225	ENSMUSG00000060863	Tcl1b2	+
chr13	22825874	22831348	ENSMUSG00000061296	Vmn1r210	-
chr13	23159311	23168154	ENSMUSG00000061376	Vmn1r219	+
chr12	90998491	91384409	ENSMUSG00000061533	Cep128	-
chr13	23030417	23037957	ENSMUSG00000061829	Vmn1r214	+
chr13	27156789	27162593	ENSMUSG00000062201	Prl3d3	+
chr13	33249611	33260850	ENSMUSG00000062342	Serpinb9e	+
chr13	27849341	27857788	ENSMUSG00000062551	Prl2c1	+
chr13	60901187	60904880	ENSMUSG00000062705	Tpbpb	-
chr13	3802895	3804316	ENSMUSG00000063130	Calml3	-
chr13	46273720	46300115	ENSMUSG00000063529	Stmnd1	+
chr14	21676536	21714576	ENSMUSG00000063821	Dupd1	-
chr13	23769912	23791528	ENSMUSG00000064140	Trim38	+
chr13	58392778	58392886	ENSMUSG00000065434	Mir7-1	-
chr12	108658619	108658718	ENSMUSG00000065436	Mir342	+
chr12	109740509	109740577	ENSMUSG00000065438	Mir377	+
chr13	48536011	48536114	ENSMUSG00000065453	Mirlet7d	-
chr13	63300711	63300784	ENSMUSG00000065475	Mir27b	+
chr12	109709059	109709125	ENSMUSG00000065498	Mir379	+
chr12	88175588	88182108	ENSMUSG00000066027	Gm10436	-
chr12	105159689	105166625	ENSMUSG00000066359	Tcl1b1	+
chr12	104146381	104153870	ENSMUSG00000066361	Serpina3c	-
chr12	79232345	79296304	ENSMUSG00000066440	Zfyve26	-
chr14	23038193	23094571	ENSMUSG00000068680	Gm10248	-
chr14	20649106	20656540	ENSMUSG00000068697	Myoz1	-
chr12	105191042	105195612	ENSMUSG00000068940	Tcl1b3	+
chr13	74369325	74390836	ENSMUSG00000069184	Zfp72	-
chr13	74480053	74493992	ENSMUSG00000069208	Zfp825	-
chr13	33832344	33843408	ENSMUSG00000069248	Serpinb6e	-
chr13	27383338	27390846	ENSMUSG00000069258	Prl2b1	-
chr13	27312626	27319252	ENSMUSG00000069259	Prl6a1	+
chr13	22379817	22388102	ENSMUSG00000069292	Vmn1r199	+
chr13	22324588	22332866	ENSMUSG00000069294	Vmn1r197	+
chr13	22270521	22281230	ENSMUSG00000069296	Vmn1r195	+
chr13	22244214	22245105	ENSMUSG00000069297	Vmn1r194	+
chr13	22084439	22095916	ENSMUSG00000069299	Vmn1r188	+
chr12	109594505	109594599	ENSMUSG00000070133	Mir434	+
chr13	107022552	107055497	ENSMUSG00000071181	3830408C21Rik	+
chr13	100211738	100246323	ENSMUSG00000071203	Naip5	-
chr13	77135539	77613784	ENSMUSG00000071252	2210408I21Rik	+
chr13	22883041	22884205	ENSMUSG00000071490	Vmn1r212	-
chr13	22800628	22809682	ENSMUSG00000071491	Vmn1r209	-
chr13	22771473	22777400	ENSMUSG00000071493	Vmn1r208	-
chr14	14322827	14331791	ENSMUSG00000072707	Olfr31	+
chr14	7323987	7332395	ENSMUSG00000072726	Gm5797	-
chr14	3449378	3459287	ENSMUSG00000072739	Gm10408	+
chr12	118867823	118966421	ENSMUSG00000072791	Abcb5	-
chr12	87221039	87238732	ENSMUSG00000072919	Noxred1	-
chr12	81419442	81421946	ENSMUSG00000072972	Adam4	-
chr12	81376990	81379464	ENSMUSG00000072974	Gm4787	-
chr12	76444496	76451336	ENSMUSG00000073000	Gm10451	+
chr13	119623818	119654359	ENSMUSG00000074715	Ccl28	+
chr13	67096612	67116263	ENSMUSG00000074824	Rslcan18	-
chr13	61564629	61570127	ENSMUSG00000074870	Cts3	-
chr13	61535742	61541839	ENSMUSG00000074871	Ctsm	-
chr13	56362899	56368857	ENSMUSG00000074885	Gm10782	+
chr13	54783997	54788459	ENSMUSG00000074895	Eif4e1b	+
chr12	69763834	69763944	ENSMUSG00000076065	Mir681	-
chr13	75645045	75645141	ENSMUSG00000076236	Mir682	+
chr13	109324743	109324824	ENSMUSG00000076946	Mir582	+
chr12	109729324	109729402	ENSMUSG00000077001	Mir544	+
chr12	109682196	109682273	ENSMUSG00000077881	Mir882	+
chr13	58023124	58023200	ENSMUSG00000077962	Mir874	-
chr13	100281120	100317674	ENSMUSG00000078942	Naip6	-
chr13	100144062	100202092	ENSMUSG00000078945	Naip2	-
chr13	97434969	97497007	ENSMUSG00000078952	Lncenc1	+
chr13	90883432	90905355	ENSMUSG00000078958	Atp6ap1l	-
chr12	104314552	104320725	ENSMUSG00000079013	Serpina3j	+
chr12	103442166	103443680	ENSMUSG00000079017	Ifi27l2a	-
chr12	88270639	88274500	ENSMUSG00000079029	Gm5662	-
chr12	87816576	87820676	ENSMUSG00000079031	BB287469	+
chr12	87514315	87518266	ENSMUSG00000079034	Gm8300	+
chr13	117706763	117720011	ENSMUSG00000079048	4933413L06Rik	-
chr13	32881433	32898211	ENSMUSG00000079049	Serpinb1c	-
chr13	12996124	13005383	ENSMUSG00000079092	Prl2c2	-
chr14	3262339	3305832	ENSMUSG00000079407	1700110I01Rik	+
chr12	101021672	101021768	ENSMUSG00000080575	Mir1190	-
chr13	23214126	23222913	ENSMUSG00000082316	Vmn1r221	+
chr12	111159849	111184491	ENSMUSG00000083193	4930595D18Rik	-
chr13	22722716	22729629	ENSMUSG00000084136	Vmn1r207-ps	-
chr13	21445159	21445240	ENSMUSG00000084590	Mir1896	+
chr13	26283149	26312406	ENSMUSG00000084811	1700092E19Rik	-
chr13	22441271	22442164	ENSMUSG00000084924	Vmn1r-ps103	+
chr14	20546078	20570687	ENSMUSG00000084925	1810062O18Rik	+
chr13	23278349	23282267	ENSMUSG00000085122	4933404K08Rik	+
chr13	111522349	111549911	ENSMUSG00000085634	Gm15290	-
chr12	107723739	107735496	ENSMUSG00000085641	4930465M20Rik	-
chr12	84451421	84546145	ENSMUSG00000085793	Lin52	+
chr12	106685606	106716362	ENSMUSG00000085820	4933406K04Rik	-
chr13	30615042	30624259	ENSMUSG00000086263	4930519D14Rik	+
chr13	29014398	29040336	ENSMUSG00000086363	A330102I10Rik	+
chr13	25921032	25986293	ENSMUSG00000086531	Gm11351	-
chr13	24905592	24914272	ENSMUSG00000086796	4932702P03Rik	+
chr12	111406808	111412090	ENSMUSG00000087075	Lbhd2	+
chr13	93706181	93719175	ENSMUSG00000087334	AW495222	-
chr13	31213409	31241086	ENSMUSG00000087460	4930401O12Rik	-
chr13	95330599	95330737	ENSMUSG00000088108	Snora47	+
chr14	9884194	9886768	ENSMUSG00000089686	Mnd1-ps	+
chr13	44121166	44125179	ENSMUSG00000089815	Gm5083	+
chr14	10738534	10783076	ENSMUSG00000089833	Fhitos	+
chr12	70154141	70183887	ENSMUSG00000090121	Abhd12b	+
chr12	76765537	76783180	ENSMUSG00000090258	Churc1	+
chr12	81497940	81532911	ENSMUSG00000090935	Synj2bp	-
chr13	3149474	3189678	ENSMUSG00000091304	Speer6-ps1	+
chr14	7362096	7365134	ENSMUSG00000091676	Gm8374	-
chr13	102760254	102761896	ENSMUSG00000091906	1700099I09Rik	+
chr12	101145613	101149758	ENSMUSG00000092054	Kif4-ps	+
chr12	106442652	106447666	ENSMUSG00000092066	1700121N20Rik	-
chr12	81166150	81166234	ENSMUSG00000092673	Mir3067	+
chr12	75909102	75909185	ENSMUSG00000092922	Mir5101	+
chr12	109747877	109747960	ENSMUSG00000093351	Mir3072	+
chr13	93790776	93790837	ENSMUSG00000093480	Mir5624	+
chr13	78024901	78026295	ENSMUSG00000093668	Pou5f2	+
chr14	4855575	4875851	ENSMUSG00000094132	Gm3264	+
chr13	22497749	22505381	ENSMUSG00000094379	Vmn1r202	-
chr13	22553197	22558200	ENSMUSG00000094637	Vmn1r204	+
chr13	120300391	120308779	ENSMUSG00000094796	BC147527	+
chr12	105453855	105493095	ENSMUSG00000094910	D430019H16Rik	+
chr13	50698311	50703435	ENSMUSG00000094918	Gm8765	+
chr13	50600971	50601080	ENSMUSG00000094933	Mir683-2	-
chr13	120263113	120264517	ENSMUSG00000095071	AF067061	+
chr13	22350363	22360301	ENSMUSG00000095125	Vmn1r198	+
chr13	50245180	50250308	ENSMUSG00000095300	Gm906	-
chr14	3395092	3403525	ENSMUSG00000095533	Gm10413	+
chr13	120034604	120052194	ENSMUSG00000095609	Gm21188	-
chr12	87772424	87775755	ENSMUSG00000095724	Gm21319	-
chr14	5164534	5169233	ENSMUSG00000095912	Gm3317	+
chr13	22173219	22183969	ENSMUSG00000095916	Vmn1r191	-
chr14	3208487	3234351	ENSMUSG00000096039	D830030K20Rik	+
chr13	119912094	119929272	ENSMUSG00000096175	Gm21761	-
chr14	5050628	5059243	ENSMUSG00000096197	4930555G01Rik	+
chr12	87954079	87960683	ENSMUSG00000096276	Gm2042	+
chr13	119893387	119894785	ENSMUSG00000096284	Tcstv1	-
chr13	120140245	120155335	ENSMUSG00000096323	Gm20767	+
chr13	64481245	64497792	ENSMUSG00000096537	Fam240b	-
chr13	50643227	50645838	ENSMUSG00000096641	Gm904	+
chr12	103310974	103317065	ENSMUSG00000096753	Fam181a	+
chr12	88018336	88018771	ENSMUSG00000096803	Gm6803	-
chr13	80962887	81128864	ENSMUSG00000097098	9330111N05Rik	+
chr13	64248699	64271852	ENSMUSG00000097101	1810034E14Rik	+
chr13	91368989	91388085	ENSMUSG00000097182	A830009L08Rik	-
chr13	56222223	56243940	ENSMUSG00000097361	4930550C17Rik	-
chr12	86169340	86195102	ENSMUSG00000097543	Gm805	+
chr13	58146948	58149692	ENSMUSG00000097717	1700066J03Rik	+
chr13	84025296	84064772	ENSMUSG00000098087	Gm17750	-
chr13	44439711	44469030	ENSMUSG00000098144	1700029N11Rik	+
chr13	58313043	58313149	ENSMUSG00000098258	Mir6369	-
chr12	115695719	115695794	ENSMUSG00000098336	Mir6388	-
chr13	55477680	55477776	ENSMUSG00000098341	Mir6944	-
chr13	21396577	21396638	ENSMUSG00000098790	Mir6942	-
chr13	55453105	55453171	ENSMUSG00000099058	Mir6943	+
chr13	55507624	55507692	ENSMUSG00000099096	Mir6945	-
chr13	28710780	28710873	ENSMUSG00000099158	Mir6368	-
chr14	11282476	11282561	ENSMUSG00000099218	Mir5124b	+
chr13	3854172	3854761	ENSMUSG00000099269	Calm5	+
chr13	119680039	119681588	ENSMUSG00000099872	1700074H08Rik	+
chr13	99076525	99087921	ENSMUSG00000100410	2310020H05Rik	-
chr13	5855507	5858092	ENSMUSG00000100625	1700016G22Rik	-
chr12	71383153	71384208	ENSMUSG00000100668	1700083H02Rik	-
chr13	118555359	118588704	ENSMUSG00000100727	1700003P14Rik	+
chr12	103312366	103314769	ENSMUSG00000100789	Gm29508	-
chr12	82932519	82939155	ENSMUSG00000100890	1700085C21Rik	-
chr13	83891207	83928710	ENSMUSG00000100891	2810049E08Rik	+
chr13	70573240	70576110	ENSMUSG00000101051	1700100L14Rik	+
chr13	22617455	22624251	ENSMUSG00000101578	Vmn1r206	-
chr12	80923431	80924449	ENSMUSG00000101912	1700052I22Rik	-
chr12	117234520	117337022	ENSMUSG00000101930	Gm5441	-
chr13	107687396	107692173	ENSMUSG00000102000	1700006H21Rik	+
chr12	87437678	87437757	ENSMUSG00000105428	Mir3068	-
chr12	114469406	114469466	ENSMUSG00000105438	Mir7094-1	-
chr13	82698274	82698333	ENSMUSG00000106655	Mir3961	-
chr13	21673430	21677405	ENSMUSG00000108534	Olfr1360	-
chr13	97559970	97583996	ENSMUSG00000110235	Gm5086	+
chr12	79088704	79103939	ENSMUSG00000112489	9230116L04Rik	-
chr12	79917018	79936264	ENSMUSG00000112765	9430078K24Rik	-
chr12	69464786	69475550	ENSMUSG00000113035	5830428M24Rik	-
chr13	68353363	68356825	ENSMUSG00000113050	Gm8016	-
chr12	110994397	111013869	ENSMUSG00000113056	6030440G07Rik	+
chr13	70021958	70119949	ENSMUSG00000113074	Gm3772	+
chr13	72809600	72816763	ENSMUSG00000113082	D730050B12Rik	-
chr12	93416457	93444823	ENSMUSG00000113164	4930559C10Rik	-
chr13	44185759	44216487	ENSMUSG00000113186	A330076C08Rik	-
chr12	99161276	99162808	ENSMUSG00000113210	4930474N09Rik	-
chr13	52096740	52124158	ENSMUSG00000113211	4921525O09Rik	+
chr12	105394859	105404618	ENSMUSG00000113314	Gm2721	-
chr13	53648584	53650080	ENSMUSG00000113329	4930555G21Rik	+
chr12	110151653	110158077	ENSMUSG00000113331	3110009F21Rik	-
chr13	73344664	73347384	ENSMUSG00000113346	Eprn	-
chr12	88365313	88377323	ENSMUSG00000113434	3200001D21Rik	-
chr13	18084946	18100202	ENSMUSG00000113470	4930448F12Rik	-
chr13	11522051	11528852	ENSMUSG00000113593	Zp4-ps	+
chr13	53635893	53639193	ENSMUSG00000113599	9530014B07Rik	-
chr12	71488284	71556133	ENSMUSG00000113630	4930404H11Rik	+
chr13	50753390	50765248	ENSMUSG00000113652	4930518P08Rik	-
chr12	100276608	100302315	ENSMUSG00000113679	Gm10432	+
chr12	73548477	73551986	ENSMUSG00000113800	2210039B01Rik	+
chr13	69959832	69963437	ENSMUSG00000113802	4933416O17Rik	+
chr13	63675755	63734298	ENSMUSG00000113825	1700024I08Rik	-
chr13	15781663	15802630	ENSMUSG00000113960	4933412O06Rik	-
chr13	53912262	53915748	ENSMUSG00000114069	E130119H09Rik	-
chr13	19462846	19504367	ENSMUSG00000114189	9330199G10Rik	-
chr13	103591394	103707633	ENSMUSG00000114206	Gm30551	-
chr13	114124347	114151592	ENSMUSG00000114213	A430090L17Rik	-
chr13	116802094	116838178	ENSMUSG00000114290	4930435F18Rik	-
chr13	113136082	113144012	ENSMUSG00000114333	1700084D21Rik	+
chr14	19838924	19844677	ENSMUSG00000114350	D14Ertd670e	+
chr13	66996818	67032408	ENSMUSG00000114362	4933433G19Rik	-
chr13	93073303	93074757	ENSMUSG00000114382	Gm4814	+
chr13	58736407	58762360	ENSMUSG00000114384	4930455J16Rik	-
chr14	22507173	22542823	ENSMUSG00000114412	4930405A10Rik	-
chr13	47667549	47668392	ENSMUSG00000114509	4930471G24Rik	+
chr13	101232126	101247551	ENSMUSG00000114590	5930438M14Rik	+
chr13	118603417	118658743	ENSMUSG00000114613	Gm10732	-
chr13	113446287	113502844	ENSMUSG00000114790	4921509O07Rik	-
chr13	117130026	117135884	ENSMUSG00000114792	Gm6416	+
chr13	114586512	114607084	ENSMUSG00000114879	4930467J12Rik	-
chr13	38454148	38461805	ENSMUSG00000114895	4930579J19Rik	-
chr13	47910434	47934301	ENSMUSG00000114959	G630093K05Rik	+
chr13	93094832	93098968	ENSMUSG00000114968	A630019I02Rik	+
chr13	23133154	23146112	ENSMUSG00000115020	Vmn1r218	+
chr14	123276633	123627144	ENSMUSG00000000197	Nalcn	-
chr14	56402580	56525032	ENSMUSG00000000365	Rnf17	+
chr14	55603570	55610030	ENSMUSG00000002325	Irf9	+
chr15	9505787	9530176	ENSMUSG00000003882	Il7r	-
chr15	76659857	76668196	ENSMUSG00000004187	Kifc2	+
chr15	10177237	10349180	ENSMUSG00000005268	Prlr	+
chr14	50906477	50924893	ENSMUSG00000006289	Osgep	-
chr14	55650183	55652539	ENSMUSG00000007591	Tssk4	+
chr14	65192448	65262463	ENSMUSG00000007989	Fzd3	-
chr15	89355718	89372826	ENSMUSG00000008690	Ncaph2	+
chr14	51918424	51920700	ENSMUSG00000008813	Tppp2	+
chr14	55662262	55672124	ENSMUSG00000010376	Nedd8	-
chr15	77388218	77399110	ENSMUSG00000010601	Apol7a	-
chr14	32180161	32201898	ENSMUSG00000013701	Timm23	-
chr15	67102874	67176830	ENSMUSG00000013846	St3gal1	-
chr14	63372835	63417037	ENSMUSG00000014453	Blk	-
chr15	65876052	65912397	ENSMUSG00000015001	Oc90	-
chr14	56258837	56262260	ENSMUSG00000015437	Gzmb	-
chr14	56205262	56211417	ENSMUSG00000015441	Gzmf	-
chr14	67745180	67749439	ENSMUSG00000015812	Gnrh1	+
chr14	29996134	30008896	ENSMUSG00000015966	Il17rb	-
chr14	55745692	55755500	ENSMUSG00000019297	Nop9	+
chr14	41131781	41136452	ENSMUSG00000021789	Sftpa1	+
chr14	41049116	41069208	ENSMUSG00000021791	Dydc2	-
chr14	41172213	41185149	ENSMUSG00000021795	Sftpd	-
chr14	34511620	34522801	ENSMUSG00000021797	9230112D13Rik	-
chr14	34526602	34588682	ENSMUSG00000021798	Ldb3	-
chr14	34590617	34600142	ENSMUSG00000021799	Opn4	-
chr14	37034908	37048964	ENSMUSG00000021804	Rgr	-
chr14	46383519	46390669	ENSMUSG00000021835	Bmp4	-
chr14	47298265	47323204	ENSMUSG00000021840	Mapk1ip1l	+
chr14	47648447	47739894	ENSMUSG00000021843	Ktn1	+
chr14	49219587	49245474	ENSMUSG00000021850	ccdc198	-
chr14	26356573	26400456	ENSMUSG00000021874	4933413J09Rik	+
chr14	31473577	31495040	ENSMUSG00000021891	Mettl6	-
chr14	26894556	26915258	ENSMUSG00000021898	Asb14	+
chr14	31237688	31251317	ENSMUSG00000021902	Phf7	-
chr14	32028988	32062197	ENSMUSG00000021903	Galnt15	+
chr14	32085373	32103202	ENSMUSG00000021906	Oxnad1	+
chr14	32142022	32158370	ENSMUSG00000021907	Msmb	+
chr14	31001399	31011991	ENSMUSG00000021916	Glt8d1	+
chr14	30951376	30988821	ENSMUSG00000021918	Nek4	+
chr15	22713867	22714830	ENSMUSG00000021927	Hnrnpa1l2-ps2	-
chr14	62392675	62456289	ENSMUSG00000021933	Gucy1b2	-
chr14	33589206	33640754	ENSMUSG00000021940	Ptpn20	+
chr14	34085980	34100571	ENSMUSG00000021950	Anxa8	+
chr14	57689661	57758388	ENSMUSG00000021959	Lats2	-
chr14	63969338	63987790	ENSMUSG00000021961	4930578I06Rik	-
chr14	64811599	64949871	ENSMUSG00000021972	Hmbox1	-
chr14	59133039	59142893	ENSMUSG00000021977	1700129C05Rik	-
chr14	59440971	59585764	ENSMUSG00000021981	Cab39l	+
chr14	59638539	60197179	ENSMUSG00000021983	Atp8a2	-
chr14	60373258	60388197	ENSMUSG00000021986	Amer2	+
chr14	75131100	75230842	ENSMUSG00000021998	Lcp1	+
chr14	75642248	75696717	ENSMUSG00000022002	Erich6b	+
chr14	79459936	79481520	ENSMUSG00000022023	Wbp4	-
chr14	79984080	80023139	ENSMUSG00000022026	Olfm4	+
chr14	66027328	66077733	ENSMUSG00000022039	Adam2	-
chr14	68563379	68582095	ENSMUSG00000022057	Adamdec1	-
chr14	99099423	99254493	ENSMUSG00000022064	Pibf1	+
chr14	69555423	69585520	ENSMUSG00000022066	Entpd4b	+
chr14	96102735	96519102	ENSMUSG00000022076	Klhl1	-
chr14	70164217	70177681	ENSMUSG00000022090	Pdlim2	-
chr14	70520948	70524081	ENSMUSG00000022097	Sftpc	-
chr14	70474557	70520234	ENSMUSG00000022098	Bmp1	-
chr14	70766035	70778495	ENSMUSG00000022102	Dok2	+
chr14	73525318	73596142	ENSMUSG00000022110	Sucla2	+
chr14	101653966	101696125	ENSMUSG00000022111	Uchl3	+
chr14	106106197	106135859	ENSMUSG00000022113	Trim52	+
chr14	105498787	105505629	ENSMUSG00000022116	4930449E01Rik	+
chr14	103513341	103612797	ENSMUSG00000022123	Scel	+
chr14	118787907	118875489	ENSMUSG00000022132	Cldn10	+
chr15	6522852	6663313	ENSMUSG00000022148	Fyb	+
chr15	4898736	4962205	ENSMUSG00000022155	Mroh2b	+
chr14	52261758	52279545	ENSMUSG00000022159	Rab2b	-
chr14	54476099	54480431	ENSMUSG00000022176	Rem2	+
chr15	4026382	4155344	ENSMUSG00000022186	Oxct1	+
chr15	12808176	12824649	ENSMUSG00000022195	6030458C11Rik	-
chr15	12359710	12739924	ENSMUSG00000022197	Pdzd2	-
chr14	54906303	54913132	ENSMUSG00000022199	Slc22a17	-
chr14	55222006	55241435	ENSMUSG00000022209	Dhrs2	+
chr14	55490650	55508272	ENSMUSG00000022211	Carmil3	+
chr14	55578122	55581529	ENSMUSG00000022216	Psme1	+
chr14	55941450	55944675	ENSMUSG00000022225	Cma1	-
chr14	56042040	56044642	ENSMUSG00000022226	Mcpt2	+
chr15	32244809	32696341	ENSMUSG00000022231	Sema5a	+
chr15	11382300	11399665	ENSMUSG00000022241	Tars	-
chr15	11000720	11029233	ENSMUSG00000022243	Slc45a2	+
chr15	10500101	10558668	ENSMUSG00000022249	Ttc23l	-
chr15	28203751	28472052	ENSMUSG00000022262	Dnah5	+
chr15	37425553	37440644	ENSMUSG00000022288	4930447A16Rik	+
chr15	38933143	38952912	ENSMUSG00000022296	Baalc	+
chr15	39745929	39760938	ENSMUSG00000022303	Dcstamp	+
chr15	52295552	52335798	ENSMUSG00000022315	Slc30a8	+
chr15	34495303	34530648	ENSMUSG00000022325	Pop1	+
chr15	44428041	44438256	ENSMUSG00000022338	Eny2	+
chr15	59315076	59331192	ENSMUSG00000022351	Sqle	+
chr15	58314572	58324169	ENSMUSG00000022357	Klhl38	-
chr15	57243766	57477625	ENSMUSG00000022366	Slc22a22	-
chr15	55534093	55557748	ENSMUSG00000022370	Mrpl13	-
chr15	64086856	64382919	ENSMUSG00000022377	Asap1	-
chr15	85535436	85582473	ENSMUSG00000022382	Wnt7b	-
chr15	85879311	85897394	ENSMUSG00000022386	Trmu	+
chr15	81745056	81796260	ENSMUSG00000022390	Zc3h7b	+
chr15	84324025	84342978	ENSMUSG00000022439	Parvg	+
chr15	83866711	84065379	ENSMUSG00000022441	Efcab6	-
chr15	82298953	82314623	ENSMUSG00000022455	Wbp2nl	+
chr15	81951107	81960930	ENSMUSG00000022474	Pmm1	-
chr15	81888227	81926240	ENSMUSG00000022476	Polr3h	-
chr15	76576357	76595816	ENSMUSG00000022550	Adck5	+
chr15	76347039	76351111	ENSMUSG00000022552	Sharpin	-
chr15	76477421	76501913	ENSMUSG00000022556	Hsf1	+
chr15	76380260	76453038	ENSMUSG00000022558	Mroh1	+
chr15	75155239	75159126	ENSMUSG00000022582	Ly6g	+
chr15	75268420	75272235	ENSMUSG00000022583	Ly6f	+
chr15	75108157	75111970	ENSMUSG00000022584	Ly6c2	-
chr15	74979533	74983430	ENSMUSG00000022586	Ly6i	-
chr15	74851009	74856318	ENSMUSG00000022589	Cyp11b2	-
chr15	74724317	74728034	ENSMUSG00000022596	Slurp1	-
chr15	74714838	74717069	ENSMUSG00000022598	Psca	+
chr15	74606028	74636353	ENSMUSG00000022603	Mroh4	-
chr15	73205101	73423280	ENSMUSG00000022607	Ptk2	-
chr15	89334397	89337015	ENSMUSG00000022613	Miox	+
chr15	89472475	89477425	ENSMUSG00000022620	Arsa	-
chr15	89568325	89574585	ENSMUSG00000022622	Acr	+
chr14	34370273	34374789	ENSMUSG00000023064	Sncg	-
chr15	54571191	54602847	ENSMUSG00000024479	Mal2	+
chr14	24448695	24487058	ENSMUSG00000025280	Polr3a	-
chr15	16728755	16857094	ENSMUSG00000025370	Cdh9	+
chr14	123977906	124677127	ENSMUSG00000025551	Fgf14	-
chr14	121459620	121505252	ENSMUSG00000025557	Slc15a1	-
chr14	123659970	123975618	ENSMUSG00000032925	Itgbl1	+
chr15	79141008	79151774	ENSMUSG00000033020	Polr2f	+
chr14	101442359	101609191	ENSMUSG00000033083	Tbc1d4	-
chr14	99075205	99099770	ENSMUSG00000033166	Dis3	-
chr15	78775137	78803042	ENSMUSG00000033170	Card10	-
chr15	78559166	78572783	ENSMUSG00000033220	Rac2	-
chr14	73518876	73548242	ENSMUSG00000033405	Nudt15	-
chr15	77044728	77057106	ENSMUSG00000033576	Apol6	+
chr14	70372476	70429383	ENSMUSG00000033644	Piwil2	-
chr15	76715275	76722173	ENSMUSG00000033707	Lrrc24	-
chr14	64075437	64090162	ENSMUSG00000034623	Prss55	-
chr15	74762055	74763620	ENSMUSG00000034634	Ly6d	-
chr14	95881253	95882780	ENSMUSG00000034689	Spertl	+
chr14	75582876	75593116	ENSMUSG00000034913	Spert	-
chr14	61219114	61258490	ENSMUSG00000035296	Sgcg	-
chr14	59201208	59237265	ENSMUSG00000035469	Rcbtb1	+
chr14	52442989	52452574	ENSMUSG00000035626	Olfr1509	+
chr15	88955883	88979007	ENSMUSG00000035805	Mlc1	-
chr15	88805243	88819318	ENSMUSG00000035845	Alg12	-
chr14	51144997	51146785	ENSMUSG00000035896	Rnase1	-
chr15	86057694	86137634	ENSMUSG00000035900	Gramd4	+
chr14	51066300	51074435	ENSMUSG00000035932	Olfr750	-
chr14	50926067	50930856	ENSMUSG00000035953	Pip4p1	-
chr14	49066096	49094234	ENSMUSG00000036291	Ap5m1	+
chr15	89211552	89287010	ENSMUSG00000036561	Ppp6r2	+
chr15	36009478	36140400	ENSMUSG00000037627	Rgs22	-
chr14	45588466	45658143	ENSMUSG00000037697	Ddhd1	-
chr14	40813788	40893266	ENSMUSG00000037833	Sh2d4b	-
chr15	54410773	54466358	ENSMUSG00000038591	Colec10	+
chr15	50654751	50890463	ENSMUSG00000038679	Trps1	-
chr15	44457493	44601369	ENSMUSG00000038725	Pkhd1l1	+
chr15	44196134	44235912	ENSMUSG00000038760	Trhr	+
chr14	24293213	24309966	ENSMUSG00000038925	E330034G19Rik	+
chr14	56156581	56159579	ENSMUSG00000040284	Gzmg	-
chr15	22549021	23474418	ENSMUSG00000040420	Cdh18	+
chr14	55715415	55722263	ENSMUSG00000040472	Rabggta	-
chr14	27622427	28478537	ENSMUSG00000040640	Erc2	+
chr14	55098574	55106593	ENSMUSG00000040701	Ap1g2	-
chr14	26994415	27002329	ENSMUSG00000040726	Hesx1	+
chr14	35809487	35811978	ENSMUSG00000041068	4930596D02Rik	-
chr14	34219594	34230420	ENSMUSG00000041479	Syt15	+
chr14	33954002	33964216	ENSMUSG00000041534	Rbp3	+
chr14	122534323	122891100	ENSMUSG00000041650	Pcca	+
chr14	32991381	33015291	ENSMUSG00000041673	Lrrc18	+
chr15	83125975	83149384	ENSMUSG00000041815	Poldip3	-
chr14	31139012	31168641	ENSMUSG00000042286	Stab1	-
chr15	80977764	81012290	ENSMUSG00000042303	Sgsm3	+
chr14	31019137	31121592	ENSMUSG00000042323	Pbrm1	+
chr14	30879199	30881610	ENSMUSG00000042485	Mustn1	+
chr15	79724069	79742536	ENSMUSG00000042524	Sun2	-
chr15	79609575	79658956	ENSMUSG00000042564	Fam227a	-
chr14	101197689	101200330	ENSMUSG00000042888	Prr30	-
chr14	37067928	37073743	ENSMUSG00000043418	Lrit2	+
chr15	78850859	78855529	ENSMUSG00000043501	Lgals2	-
chr14	34351880	34355433	ENSMUSG00000043681	Fam25c	-
chr14	69171801	69175518	ENSMUSG00000044186	Nkx2-6	+
chr14	52033961	52042459	ENSMUSG00000044286	Olfr221	-
chr15	77524851	77533316	ENSMUSG00000044309	Apol7c	-
chr15	76119516	76126596	ENSMUSG00000044361	BC024139	-
chr15	74796873	74799986	ENSMUSG00000044678	Ly6k	-
chr14	120019584	120042435	ENSMUSG00000044819	Oxgr1	-
chr15	78537007	78544685	ENSMUSG00000044933	Sstr3	-
chr15	32177288	32178294	ENSMUSG00000045267	Tas2r119	+
chr14	78081020	78089007	ENSMUSG00000045655	Fam216b	-
chr14	61607456	61612826	ENSMUSG00000046168	Kcnrg	+
chr14	50342611	50348872	ENSMUSG00000046210	Olfr735	-
chr14	75955008	75966206	ENSMUSG00000046523	Kctd4	+
chr15	76001092	76014336	ENSMUSG00000046761	Fam83h	-
chr15	75616678	75629827	ENSMUSG00000047003	Zfp41	+
chr15	81406925	81408299	ENSMUSG00000047108	Dnajb7	-
chr14	51255261	51256112	ENSMUSG00000047222	Rnase2a	-
chr14	34052706	34076405	ENSMUSG00000047441	Antxrl	+
chr15	20665213	20666750	ENSMUSG00000047565	Acot10	-
chr14	50381162	50394192	ENSMUSG00000047716	Olfr736	+
chr14	51195323	51199148	ENSMUSG00000047894	Ang2	-
chr14	70647301	70659244	ENSMUSG00000047911	Npm2	-
chr15	72589619	73061204	ENSMUSG00000047921	Trappc9	-
chr14	69289343	69294299	ENSMUSG00000047977	Synb	-
chr14	50233530	50241866	ENSMUSG00000048080	Olfr731	-
chr14	54278252	54284939	ENSMUSG00000048153	Olfr49	-
chr14	34143991	34152489	ENSMUSG00000048337	Npy4r	-
chr15	8967948	9067335	ENSMUSG00000048424	Ranbp3l	+
chr14	67676330	67715841	ENSMUSG00000048922	Cdca2	-
chr14	49894257	49901999	ENSMUSG00000048933	Olfr722	-
chr14	45219716	45282725	ENSMUSG00000049092	Gpr137c	+
chr15	77583818	77596125	ENSMUSG00000050014	Apol10b	-
chr14	50639387	50643885	ENSMUSG00000050028	Olfr745	+
chr14	121911252	121915781	ENSMUSG00000050350	Gpr18	-
chr14	51203390	51204338	ENSMUSG00000050766	Ear14	+
chr15	77477046	77491069	ENSMUSG00000050982	Apol10a	+
chr15	46623304	46639858	ENSMUSG00000051198	4930548G14Rik	+
chr14	121952550	121965195	ENSMUSG00000051212	Gpr183	-
chr14	32959546	33185508	ENSMUSG00000051506	Wdfy4	-
chr14	50357913	50363663	ENSMUSG00000051969	Tlr11	+
chr14	51038458	51041869	ENSMUSG00000052382	Rnase9	-
chr14	54710359	54712174	ENSMUSG00000052435	Cebpe	-
chr14	54970683	54994626	ENSMUSG00000053093	Myh7	-
chr15	89142485	89149628	ENSMUSG00000053137	Mapk11	-
chr15	75427605	75431829	ENSMUSG00000053168	9030619P08Rik	-
chr14	105258572	105309298	ENSMUSG00000053253	Ndfip2	+
chr15	66670752	66850721	ENSMUSG00000053469	Tg	+
chr14	50614878	50619839	ENSMUSG00000053815	Olfr744	+
chr14	59158502	59178749	ENSMUSG00000053868	Gm5142	-
chr14	43957068	43963072	ENSMUSG00000053961	Ang5	+
chr15	88600301	88601669	ENSMUSG00000054117	Zdhhc25	+
chr14	56575618	56659794	ENSMUSG00000054509	Parp4	+
chr15	76910370	76925448	ENSMUSG00000054967	Zfp647	-
chr15	58341362	58389383	ENSMUSG00000055114	Anxa13	-
chr14	93013409	93890679	ENSMUSG00000055421	Pcdh9	-
chr15	63891263	63912297	ENSMUSG00000055748	Gsdmc4	-
chr15	75894204	75909556	ENSMUSG00000055762	Eef1d	-
chr15	63857723	63878558	ENSMUSG00000055827	Gsdmc3	-
chr15	63824345	63845177	ENSMUSG00000056293	Gsdmc2	-
chr15	40511321	40527277	ENSMUSG00000056332	Gm16294	-
chr15	77747797	77757003	ENSMUSG00000056656	Apol8	-
chr14	52110703	52163546	ENSMUSG00000057132	Rpgrip1	+
chr14	54852735	54870961	ENSMUSG00000057156	Homez	-
chr14	50680656	50693206	ENSMUSG00000057179	Olfr747	-
chr14	52458828	52467495	ENSMUSG00000057564	Olfr1508	-
chr15	33403984	33405976	ENSMUSG00000058101	1700084J12Rik	-
chr15	10952331	10980150	ENSMUSG00000058914	C1qtnf3	+
chr14	50736170	50745094	ENSMUSG00000059069	Olfr749	-
chr14	56129555	56132608	ENSMUSG00000059256	Gzmd	-
chr15	76626001	76639958	ENSMUSG00000059323	Tonsl	-
chr14	50123185	50128746	ENSMUSG00000059488	Olfr727	+
chr14	51049450	51050163	ENSMUSG00000059648	Rnase11	-
chr14	52488790	52495749	ENSMUSG00000059887	Olfr1507	-
chr14	50083569	50090953	ENSMUSG00000060523	Olfr726	-
chr15	44752279	44884740	ENSMUSG00000060530	A930017M01Rik	+
chr14	51763877	51773590	ENSMUSG00000060615	Ang4	-
chr15	76371951	76374938	ENSMUSG00000060794	Tssk5	-
chr14	56059628	56062313	ENSMUSG00000061068	Mcpt4	-
chr14	49004089	49066653	ENSMUSG00000061244	Exoc5	-
chr14	65598545	65648531	ENSMUSG00000061356	Nuggc	+
chr15	81864519	81871911	ENSMUSG00000061360	Phf5a	-
chr15	38219202	38226735	ENSMUSG00000061923	Odf1	+
chr15	78378399	78395912	ENSMUSG00000062154	Tex33	-
chr14	52409130	52414373	ENSMUSG00000063106	Olfr1510	-
chr14	23289430	24014491	ENSMUSG00000063142	Kcnma1	-
chr15	74876986	74897021	ENSMUSG00000063522	Ly6m	-
chr15	75993768	75999154	ENSMUSG00000063704	Mapk15	+
chr15	81678295	81697287	ENSMUSG00000063765	Chadl	-
chr15	68337414	68337510	ENSMUSG00000065476	Mir30b	-
chr14	34894608	34894706	ENSMUSG00000065481	Mir346	+
chr14	115043670	115043754	ENSMUSG00000065508	Mir17	+
chr15	85707318	85707403	ENSMUSG00000065564	Mirlet7b	+
chr14	77479482	77506868	ENSMUSG00000067973	Gm6994	-
chr15	82252396	82260753	ENSMUSG00000068099	1500009C09Rik	+
chr15	82069995	82126814	ENSMUSG00000068117	Mei1	+
chr15	78479255	78495271	ENSMUSG00000068227	Il2rb	-
chr14	59347406	59365470	ENSMUSG00000068245	Phf11d	-
chr15	77729038	77736382	ENSMUSG00000068246	Apol9b	+
chr15	77422208	77447492	ENSMUSG00000068252	Apol7b	-
chr14	55950979	55974031	ENSMUSG00000068289	Cma2	+
chr15	74813451	74818815	ENSMUSG00000068349	Gml	-
chr14	50503599	50517145	ENSMUSG00000068431	Olfr742	+
chr14	50034313	50040375	ENSMUSG00000068437	Olfr725	-
chr14	51711642	51717183	ENSMUSG00000068506	Gm5800	-
chr15	68792319	68883576	ENSMUSG00000069996	Gm7125	+
chr14	51451856	51464172	ENSMUSG00000070448	Vmn2r89	+
chr14	122034673	122038420	ENSMUSG00000071229	Timm8a2	+
chr14	79212354	79247369	ENSMUSG00000071262	Zfp957	-
chr14	56026863	56030495	ENSMUSG00000071361	Mcpt9	-
chr14	50789247	50807732	ENSMUSG00000071470	Ccnb1ip1	-
chr14	44851234	44859375	ENSMUSG00000071489	Ptgdr	-
chr14	32659118	32685293	ENSMUSG00000071540	3425401B19Rik	-
chr14	31131052	31139124	ENSMUSG00000071547	Nt5dc2	+
chr15	78325751	78353847	ENSMUSG00000071713	Csf2rb	+
chr15	78244800	78262580	ENSMUSG00000071715	Ncf4	+
chr15	77698856	77719285	ENSMUSG00000071716	Apol7e	+
chr15	76294347	76296896	ENSMUSG00000071724	Smpd5	+
chr15	60014865	60016613	ENSMUSG00000071749	4933412E24Rik	-
chr14	44492462	44506345	ENSMUSG00000072145	BC061237	+
chr14	99870631	100284679	ENSMUSG00000072294	Klf12	-
chr14	54621432	54629556	ENSMUSG00000072423	Psmb11	+
chr14	32376067	32388391	ENSMUSG00000072473	1700024G13Rik	-
chr14	55038461	55042979	ENSMUSG00000072492	Gm10364	+
chr15	66577559	66647976	ENSMUSG00000072501	Phf20l1	+
chr15	65916608	65976804	ENSMUSG00000072511	Hhla1	-
chr14	52015657	52019794	ENSMUSG00000072571	Tmem253	+
chr14	51114425	51117807	ENSMUSG00000072575	Eddm3b	+
chr14	47097678	47116161	ENSMUSG00000072589	Gm10371	-
chr14	44163168	44213254	ENSMUSG00000072595	4930503E14Rik	-
chr14	44102653	44103534	ENSMUSG00000072596	Ear2	+
chr14	43818764	43875517	ENSMUSG00000072601	Ear1	-
chr14	34016757	34048193	ENSMUSG00000072624	Gm5460	+
chr15	9578192	9748868	ENSMUSG00000072663	Spef2	-
chr15	82059150	82066540	ENSMUSG00000075524	4930407I10Rik	+
chr14	63034086	63049960	ENSMUSG00000075571	Defb30	-
chr14	63011770	63018088	ENSMUSG00000075572	Defb43	+
chr14	62998076	63001160	ENSMUSG00000075573	Defb47	+
chr14	62977523	62984510	ENSMUSG00000075574	Defb48	-
chr15	76085517	76091627	ENSMUSG00000075590	Nrbp2	-
chr15	74994876	74998031	ENSMUSG00000075602	Ly6a	-
chr14	63727188	63727267	ENSMUSG00000076049	Mir598	+
chr14	54616676	54616785	ENSMUSG00000076128	Mir686	-
chr15	35660830	35660918	ENSMUSG00000076333	Mir599	-
chr14	79738430	79738528	ENSMUSG00000076453	Mir759	+
chr15	80078497	80078591	ENSMUSG00000077734	Snord83b	-
chr15	89390173	89410503	ENSMUSG00000078938	Syce3	-
chr15	84720051	84772207	ENSMUSG00000078954	Arhgap8	+
chr15	75044017	75048830	ENSMUSG00000079018	Ly6c1	-
chr15	71795794	72034227	ENSMUSG00000079022	Col22a1	-
chr15	63775967	63808759	ENSMUSG00000079025	Gsdmc	-
chr15	4988761	5063740	ENSMUSG00000079105	C7	-
chr14	51552789	51662953	ENSMUSG00000079244	Gm5622	+
chr15	84951525	84951623	ENSMUSG00000080441	Mir1249	-
chr14	46568262	46598425	ENSMUSG00000085123	Rubie	-
chr15	56689943	56778399	ENSMUSG00000086541	Has2os	+
chr15	89071195	89075852	ENSMUSG00000087331	1810021B22Rik	-
chr15	76215610	76215673	ENSMUSG00000087899	Mir1942	-
chr14	78191372	78191478	ENSMUSG00000087932	Mir1971	-
chr15	32241852	32241923	ENSMUSG00000089317	Snord123	-
chr14	103692982	103699442	ENSMUSG00000089707	Slain1os	-
chr15	79789674	79834237	ENSMUSG00000089837	Npcd	-
chr14	43922719	43923559	ENSMUSG00000090166	Ear10	-
chr14	41573210	41581305	ENSMUSG00000090440	1700049E17Rik2	+
chr14	42089749	42095277	ENSMUSG00000090462	1700091H14Rik	-
chr14	50888581	50897507	ENSMUSG00000090799	Klhl33	-
chr15	3280069	3303526	ENSMUSG00000091119	Ccdc152	-
chr14	59380832	59395381	ENSMUSG00000091144	Phf11c	-
chr14	62663666	62692243	ENSMUSG00000091155	Serpine3	+
chr15	77508270	77518051	ENSMUSG00000091650	Apol11a	+
chr15	89384916	89388867	ENSMUSG00000091680	Klhdc7b	+
chr15	77633945	77643286	ENSMUSG00000091694	Apol11b	-
chr14	75455981	75529708	ENSMUSG00000091722	Siah3	+
chr14	50278472	50284206	ENSMUSG00000091873	Olfr732	-
chr14	31208311	31211729	ENSMUSG00000091898	Tnnc1	+
chr14	44716837	44750340	ENSMUSG00000091923	Gm8267	-
chr14	42254658	42260048	ENSMUSG00000092152	Gm17026	-
chr15	29713330	29713404	ENSMUSG00000092639	Mir3964	-
chr15	82959217	82959296	ENSMUSG00000092751	Mir3080	-
chr14	61631879	61631972	ENSMUSG00000092995	Mir16-1	-
chr14	25534438	25534523	ENSMUSG00000093081	Mir3075	+
chr15	76290878	76290968	ENSMUSG00000093169	Mir3079	-
chr14	67332041	67397742	ENSMUSG00000093472	4930438E09Rik	-
chr14	38898301	38958794	ENSMUSG00000093528	Nrg3os	+
chr14	115396550	115409552	ENSMUSG00000093551	4930505G20Rik	-
chr14	49928562	49931787	ENSMUSG00000093825	Olfr723	-
chr15	40134364	40150010	ENSMUSG00000094112	9330182O14Rik	+
chr14	52371331	52379168	ENSMUSG00000094140	Olfr1512	-
chr15	34349050	34357872	ENSMUSG00000094447	9430069I07Rik	-
chr15	82615964	82620946	ENSMUSG00000094559	Cyp2d34	-
chr14	26082296	26235744	ENSMUSG00000094817	Cphx3	+
chr14	52347494	52356408	ENSMUSG00000095030	Olfr1513	-
chr14	42792567	42797987	ENSMUSG00000095226	Gm10377	-
chr14	25887505	25903100	ENSMUSG00000095304	Plac9a	-
chr14	43342382	43347811	ENSMUSG00000095384	1700001F09Rik	-
chr14	43602626	43608013	ENSMUSG00000095528	Gm10375	-
chr14	50445544	50456933	ENSMUSG00000095917	Olfr740	+
chr14	79860520	79869176	ENSMUSG00000095959	Gm10845	-
chr14	25938303	25956356	ENSMUSG00000095975	Cphx1	+
chr14	37102139	37114022	ENSMUSG00000096001	2610528A11Rik	-
chr14	57015133	57018982	ENSMUSG00000096144	B020004C17Rik	+
chr14	49960022	49963274	ENSMUSG00000096254	Olfr724	-
chr15	82555071	82560403	ENSMUSG00000096852	Cyp2d12	+
chr15	62037985	62378096	ENSMUSG00000097039	Pvt1	+
chr15	77084397	77096314	ENSMUSG00000097267	1700109K24Rik	+
chr14	51986424	51988827	ENSMUSG00000097633	Gm16617	-
chr14	54968677	54974349	ENSMUSG00000097652	Mhrt	+
chr15	18078117	18369627	ENSMUSG00000098150	4921515E04Rik	-
chr14	118592368	118592472	ENSMUSG00000098433	Mir6391	-
chr14	26081515	26096127	ENSMUSG00000098463	Cphx2	+
chr15	80646072	80646136	ENSMUSG00000098631	Mir6957	+
chr14	117953742	117953847	ENSMUSG00000098648	Mir6239	-
chr15	89185464	89185537	ENSMUSG00000098663	Mir6958	-
chr14	69692247	69692320	ENSMUSG00000098666	Mir6950	+
chr15	75884136	75888770	ENSMUSG00000098678	Mroh6	-
chr15	25948226	25948287	ENSMUSG00000098719	Mir7212	+
chr14	62865541	62865651	ENSMUSG00000098858	Mir6541	+
chr15	87795849	87795943	ENSMUSG00000098938	Mir6393	-
chr14	56082400	56082468	ENSMUSG00000098961	Mir6949	-
chr15	78284787	78284849	ENSMUSG00000098996	Mir7676-1	-
chr14	46954829	46954928	ENSMUSG00000099036	Mir378c	-
chr15	38490472	38490547	ENSMUSG00000099110	Mir6951	-
chr15	79998969	79999026	ENSMUSG00000099222	Mir7213	-
chr15	11964275	11970086	ENSMUSG00000099349	1700047G03Rik	+
chr14	70852932	70873954	ENSMUSG00000099528	2410012E07Rik	+
chr15	46324558	46373907	ENSMUSG00000099751	1700022A22Rik	+
chr14	106417186	106486520	ENSMUSG00000099794	1700128A07Rik	-
chr14	118365877	118398170	ENSMUSG00000099911	1700044C05Rik	+
chr14	123987634	124015684	ENSMUSG00000099994	1700024B18Rik	+
chr14	119749224	119751564	ENSMUSG00000100274	1700006F04Rik	+
chr14	122229904	122233654	ENSMUSG00000100585	1700108J01Rik	-
chr14	76672962	76687169	ENSMUSG00000101009	1700108F19Rik	+
chr15	77558238	77561892	ENSMUSG00000101113	1700025B11Rik	-
chr14	39655662	39685293	ENSMUSG00000101261	1700109I08Rik	+
chr14	61292979	61318146	ENSMUSG00000101505	1700109G14Rik	-
chr15	67226768	67377094	ENSMUSG00000102069	1700012I11Rik	+
chr15	38549342	38594934	ENSMUSG00000102106	2310043O21Rik	-
chr15	53614204	53614279	ENSMUSG00000104794	Mir28c	-
chr14	44947442	44947511	ENSMUSG00000105372	Mir327	-
chr14	24088876	24088930	ENSMUSG00000105723	Mir7210	+
chr14	54643048	54643110	ENSMUSG00000106169	Mir6948	-
chr15	5496265	5594984	ENSMUSG00000110018	5430437J10Rik	+
chr14	67476872	67502079	ENSMUSG00000114744	Gm38409	+
chr14	102987411	103033803	ENSMUSG00000114980	4933432I03Rik	-
chr14	90126890	90269760	ENSMUSG00000115001	4930474H20Rik	+
chr14	48878585	48887112	ENSMUSG00000115008	4933429O19Rik	+
chr14	46645816	46673775	ENSMUSG00000115015	D330046F09Rik	-
chr14	123043281	123265002	ENSMUSG00000115016	AA536875	+
chr14	123043281	123265002	ENSMUSG00000115016	Gm33906	+
chr14	74975085	74987104	ENSMUSG00000115019	Gm4278	+
chr14	84046430	84075290	ENSMUSG00000115043	Gm32455	-
chr14	79178893	79199190	ENSMUSG00000115111	Gm4632	-
chr14	71251272	71271051	ENSMUSG00000115139	Gm4251	+
chr15	40045190	40128982	ENSMUSG00000115142	Gm33251	+
chr15	46435865	46496181	ENSMUSG00000115177	4930523O13Rik	-
chr15	54981332	54986891	ENSMUSG00000115245	4930478E11Rik	-
chr14	86245969	86283688	ENSMUSG00000115271	4930529K09Rik	+
chr14	44191606	44213237	ENSMUSG00000115294	1700047E10Rik	-
chr14	71856701	71920439	ENSMUSG00000115304	4930434J06Rik	+
chr14	114831964	114861327	ENSMUSG00000115320	4930524C18Rik	+
chr14	45530357	45562933	ENSMUSG00000115324	4930527F14Rik	+
chr15	26054364	26062438	ENSMUSG00000115335	Gm41279	-
chr15	40162580	40168076	ENSMUSG00000115367	Gm33301	+
chr14	114940226	114945948	ENSMUSG00000115372	1700100I10Rik	-
chr15	76101480	76120195	ENSMUSG00000115388	Eppk1	-
chr14	79702919	79714464	ENSMUSG00000115422	4930452G13Rik	+
chr15	59788416	59794959	ENSMUSG00000115426	Gm19510	-
chr14	104612790	104966783	ENSMUSG00000115432	D130009I18Rik	+
chr15	31039127	31043331	ENSMUSG00000115474	4930430F21Rik	+
chr15	63176837	63718289	ENSMUSG00000115520	Gm41335	-
chr14	84458638	84476424	ENSMUSG00000115529	9630013A20Rik	-
chr14	51317334	51345489	ENSMUSG00000115540	4930597G03Rik	-
chr14	47898850	47944189	ENSMUSG00000115609	4930447J18Rik	+
chr15	38713482	38728516	ENSMUSG00000115620	Gm45924	-
chr14	76251456	76252327	ENSMUSG00000115625	2900040C04Rik	+
chr15	51231639	51395610	ENSMUSG00000115654	Gm19303	-
chr14	61492687	61527389	ENSMUSG00000115656	4930556J02Rik	+
chr14	46602805	46637423	ENSMUSG00000115665	4933425B07Rik	-
chr14	76760130	76762217	ENSMUSG00000115709	4930431P22Rik	+
chr14	103977627	104027142	ENSMUSG00000115727	4930432J09Rik	-
chr15	32757415	32773152	ENSMUSG00000115749	Gm41289	-
chr14	33808074	33811283	ENSMUSG00000115751	4930503F20Rik	-
chr15	33593880	33653436	ENSMUSG00000115779	4930592A05Rik	-
chr15	19185372	19203329	ENSMUSG00000115803	Gm35496	+
chr14	74355526	74369741	ENSMUSG00000115845	4933402J15Rik	+
chr15	80431570	80438603	ENSMUSG00000115888	Gm31369	-
chr15	85149253	85156132	ENSMUSG00000115924	Gm19277	-
chr15	61534675	61774451	ENSMUSG00000116031	D030024E09Rik	-
chr15	69270532	69274720	ENSMUSG00000116167	4930504C09Rik	+
chr15	90891401	90899022	ENSMUSG00000116210	Spn-ps	-
chr15	80691024	80697610	ENSMUSG00000116220	A430088P11Rik	-
chr15	88314873	88372653	ENSMUSG00000116331	B230214G05Rik	+
chr15	70011622	70077841	ENSMUSG00000116483	Gm19782	+
chr16	18348181	18407076	ENSMUSG00000000325	Arvcf	+
chr16	18498712	18566679	ENSMUSG00000000884	Gnb1l	+
chr15	102215994	102231944	ENSMUSG00000001281	Itgb7	-
chr17	31944768	32036349	ENSMUSG00000002076	Hsf2bp	-
chr16	89787110	90143769	ENSMUSG00000002489	Tiam1	-
chr17	24727819	24736143	ENSMUSG00000002500	Rpl3l	+
chr16	20548576	20561379	ENSMUSG00000003234	Abcf3	+
chr16	18052859	18071632	ENSMUSG00000003531	Dgcr6	+
chr17	17843322	17855205	ENSMUSG00000003665	Has1	-
chr16	36043760	36071594	ENSMUSG00000003955	Fam162a	-
chr16	4726360	4766742	ENSMUSG00000004070	Hmox2	+
chr17	28587647	28622709	ENSMUSG00000004865	Srpk1	-
chr16	18811778	18835261	ENSMUSG00000005262	Ufd1	+
chr16	4036941	4040024	ENSMUSG00000005980	Dnase1	+
chr16	3872374	3904770	ENSMUSG00000005982	Naa60	+
chr17	24685091	24689955	ENSMUSG00000007021	Syngr3	-
chr16	84834924	84863779	ENSMUSG00000008976	Gabpa	+
chr16	3908800	3941147	ENSMUSG00000014232	Cluap1	+
chr16	4616463	4624988	ENSMUSG00000014301	Pam16	-
chr17	12227620	12318796	ENSMUSG00000014426	Map3k4	-
chr17	15519207	15527301	ENSMUSG00000014771	Pdcd2	-
chr17	25718925	25727419	ENSMUSG00000019214	Chtf18	-
chr15	97711014	97731339	ENSMUSG00000022468	Endou	-
chr15	97744769	97767972	ENSMUSG00000022469	Rapgef3	-
chr15	103402404	103430470	ENSMUSG00000022487	Gtsf1	-
chr15	103562758	103565081	ENSMUSG00000022491	Glycam1	-
chr16	11313811	11320074	ENSMUSG00000022496	Tnfrsf17	+
chr16	10796325	10805839	ENSMUSG00000022501	Prm1	-
chr16	10480058	10528418	ENSMUSG00000022504	Ciita	+
chr16	4480215	4541816	ENSMUSG00000022519	Srl	-
chr16	29209694	29230531	ENSMUSG00000022525	Plaat1	+
chr16	4964288	4978962	ENSMUSG00000022543	4930451G09Rik	+
chr16	31296191	31314808	ENSMUSG00000022548	Apod	-
chr15	93386096	93398334	ENSMUSG00000022635	Zcrb1	-
chr16	50191843	50432390	ENSMUSG00000022641	Bbx	-
chr16	48816855	48818892	ENSMUSG00000022650	Retnlb	+
chr16	48872620	48874496	ENSMUSG00000022651	Retnlg	+
chr16	48431236	48630900	ENSMUSG00000022652	Morc1	+
chr16	46035656	46120251	ENSMUSG00000022657	Cd96	-
chr16	45711229	45724608	ENSMUSG00000022658	Tagln3	-
chr16	45610379	45622867	ENSMUSG00000022659	Gcsam	+
chr16	45139572	45158706	ENSMUSG00000022664	Slc35a5	-
chr16	14163274	14192928	ENSMUSG00000022678	Nde1	+
chr16	13833147	13903131	ENSMUSG00000022680	Pdxdc1	-
chr16	13818844	13835451	ENSMUSG00000022681	Ntan1	+
chr16	43861406	43926809	ENSMUSG00000022704	Qtrt2	-
chr16	43754025	43822932	ENSMUSG00000022705	Drd3	+
chr16	17759617	17793382	ENSMUSG00000022750	Klhl22	+
chr16	57266138	57292865	ENSMUSG00000022753	Tmem30c	-
chr16	56724608	56795855	ENSMUSG00000022755	Adgrg7	-
chr16	17139063	17147229	ENSMUSG00000022768	Ccdc116	-
chr16	31663442	31875129	ENSMUSG00000022770	Dlg1	+
chr16	16870735	16892990	ENSMUSG00000022779	Top3b	+
chr16	38812205	38828749	ENSMUSG00000022798	Tex55	-
chr16	32877499	32908875	ENSMUSG00000022800	Fyttd1	+
chr16	33185070	33243312	ENSMUSG00000022807	Osbpl11	+
chr16	33251441	33300269	ENSMUSG00000022808	Snx4	+
chr16	37580152	37632020	ENSMUSG00000022821	Hgd	+
chr16	34745209	35002420	ENSMUSG00000022836	Mylk	+
chr16	36828384	36872721	ENSMUSG00000022837	Iqcb1	+
chr16	78953007	79091097	ENSMUSG00000022857	Tmprss15	-
chr16	78301488	78359774	ENSMUSG00000022865	Cxadr	+
chr16	75858792	76022281	ENSMUSG00000022876	Samsn1	-
chr16	23146535	23158028	ENSMUSG00000022878	Adipoq	+
chr16	84949684	85173766	ENSMUSG00000022892	App	-
chr16	36750176	36784962	ENSMUSG00000022899	Slc15a2	-
chr16	36603868	36666081	ENSMUSG00000022901	Cd86	-
chr16	36403991	36408457	ENSMUSG00000022902	Stfa2	-
chr16	35938469	35972605	ENSMUSG00000022906	Parp9	+
chr16	87895899	88290265	ENSMUSG00000022935	Grik1	-
chr16	97470964	97514816	ENSMUSG00000022938	Fam3b	-
chr16	94358762	94371842	ENSMUSG00000022940	Pigp	-
chr16	91676807	91688770	ENSMUSG00000022960	Donson	-
chr16	91647505	91679221	ENSMUSG00000022961	Son	+
chr15	98480399	98482721	ENSMUSG00000022991	Lalba	-
chr15	99295086	99317018	ENSMUSG00000023007	Prpf40b	+
chr15	99620495	99651656	ENSMUSG00000023015	Racgap1	-
chr15	100038663	100219473	ENSMUSG00000023026	Dip2b	+
chr15	100674420	100687921	ENSMUSG00000023031	Cela1	-
chr15	100869857	101045938	ENSMUSG00000023033	Scn8a	+
chr15	101676022	101680287	ENSMUSG00000023041	Krt6b	-
chr15	102176998	102204724	ENSMUSG00000023044	Csad	-
chr15	102445366	102454633	ENSMUSG00000023047	Amhr2	+
chr16	96145406	96157852	ENSMUSG00000023147	Wrb	+
chr16	97535307	97560900	ENSMUSG00000023341	Mx2	+
chr16	32084415	32099740	ENSMUSG00000023791	Pigx	-
chr17	3326572	3531344	ENSMUSG00000023800	Tiam2	+
chr17	3635239	3696261	ENSMUSG00000023802	Nox3	-
chr17	12648868	12675829	ENSMUSG00000023829	Slc22a1	-
chr17	8282903	8297661	ENSMUSG00000023861	Mpc1	+
chr17	23600855	23611019	ENSMUSG00000023902	Zscan10	+
chr17	29360913	29379661	ENSMUSG00000024013	Fgd2	+
chr17	31141048	31144282	ENSMUSG00000024028	Tff2	-
chr17	31125305	31129646	ENSMUSG00000024029	Tff3	-
[truncated: 5,612 more rows]

## Sheet: S5_genes
Chromosome	position start	end	ENSEMBL ID	Gene Name	Strand
chr6	128934380	128984707	ENSMUSG00000000248	Clec2g	+
chr18	37005202	37187657	ENSMUSG00000007440	Pcdha11	+
chrX	134944525	134964754	ENSMUSG00000009941	Nxf2	-
chr3	105996956	106014646	ENSMUSG00000010136	Pifo	-
chr17	50279394	50293636	ENSMUSG00000010592	Dazl	-
chr8	105373273	105382862	ENSMUSG00000014782	Plekhg4	+
chr10	43874187	43901745	ENSMUSG00000019863	Qrsl1	-
chr10	116418051	116421237	ENSMUSG00000020164	Kcnmb4os1	+
chr13	67612762	67637791	ENSMUSG00000021510	Zfp729a	-
chr13	75967149	75998972	ENSMUSG00000021590	Spata9	+
chr13	112598332	112652475	ENSMUSG00000021758	Ddx4	-
chr15	12824814	12935291	ENSMUSG00000022191	Drosha	+
chr15	96994819	97055956	ENSMUSG00000022464	Slc38a4	-
chr16	4835415	4867686	ENSMUSG00000022518	4930562C15Rik	+
chr17	33064142	33068025	ENSMUSG00000023350	Phf8-ps	-
chr17	31520114	31531331	ENSMUSG00000024038	Ndufv3	+
chr17	90033630	91093071	ENSMUSG00000024109	Nrxn1	-
chr19	38481108	38785030	ENSMUSG00000024998	Plce1	+
chr7	140777228	140787852	ENSMUSG00000025480	Syce1	-
chr9	123034725	123067561	ENSMUSG00000025787	Tgm4	+
chr2	144823655	144824415	ENSMUSG00000027431	Scp2d1	+
chr3	102818498	102936100	ENSMUSG00000027855	Sycp1	-
chr6	34945277	34988404	ENSMUSG00000029847	Slc23a4	-
chr6	139989672	140041457	ENSMUSG00000030230	Plcz1	-
chr8	22624042	22627547	ENSMUSG00000031535	Dkk4	+
chr8	112570042	112882717	ENSMUSG00000031772	Cntnap4	+
chr8	121530779	121544320	ENSMUSG00000031809	1700018B08Rik	-
chr2	152415586	152444330	ENSMUSG00000032680	6820408C15Rik	+
chr5	109554708	109558993	ENSMUSG00000033467	Crlf2	-
chr3	36151016	36170342	ENSMUSG00000033883	Zfp267	+
chrX	93286444	93298357	ENSMUSG00000035277	Arx	+
chr12	65225516	65233359	ENSMUSG00000035560	Wdr20rt	+
chr17	87389570	87427741	ENSMUSG00000036557	Stpg4	-
chr8	79711819	79779059	ENSMUSG00000036977	Anapc10	+
chrX	21068405	21077963	ENSMUSG00000037167	Spaca5	+
chr3	51252719	51340663	ENSMUSG00000037174	Elf2	-
chr15	39198260	39684372	ENSMUSG00000037386	Rims2	+
chr11	121830246	121843423	ENSMUSG00000039198	Ptchd3	+
chr16	10170225	10174911	ENSMUSG00000039209	Rpl39l	+
chr1	186967415	186970627	ENSMUSG00000039224	D1Pas1	+
chr8	3940221	3954746	ENSMUSG00000040165	Cd209c	-
chr1	166201200	166238747	ENSMUSG00000040629	Mael	-
chr9	120955350	121277197	ENSMUSG00000040936	Ulk4	-
chr12	105616135	105685211	ENSMUSG00000041341	Atg2b	-
chr4	143394427	143400160	ENSMUSG00000041805	Pramel1	+
chr15	91838325	91934555	ENSMUSG00000044021	Muc19	+
chr11	69816565	69818465	ENSMUSG00000044084	Spem2	-
chr10	129567654	129573110	ENSMUSG00000044293	Olfr794	+
chr3	38449258	38484844	ENSMUSG00000044864	Ankrd50	-
chr3	108940058	108960774	ENSMUSG00000045662	Henmt1	+
chr4	143719454	143729158	ENSMUSG00000046435	Gm13078	+
chr5	102907947	103211334	ENSMUSG00000046709	Mapk10	-
chr11	62752576	62789462	ENSMUSG00000047342	Zfp286	-
chr3	84593573	84597032	ENSMUSG00000047819	Tigd4	+
chrX	136927324	136928376	ENSMUSG00000048155	H2bfm	+
chr17	33113350	33139683	ENSMUSG00000048602	Morc2b	-
chr7	29697218	29727032	ENSMUSG00000049123	Catsperg2	-
chr11	50898711	50916165	ENSMUSG00000049321	Zfp2	-
chrX	38121218	38129967	ENSMUSG00000050197	Rhox13	+
chr18	37637376	37638745	ENSMUSG00000050304	Slc25a2	-
chr8	43295062	43306980	ENSMUSG00000051176	Zfp42	-
chr13	113662895	113663676	ENSMUSG00000051456	Hspb3	-
chr7	6730577	6967219	ENSMUSG00000051527	Usp29	+
chrX	100429012	100429885	ENSMUSG00000051582	Otud6a	+
chr13	97021863	97034362	ENSMUSG00000052075	1700029F12Rik	-
chr4	145464203	145467420	ENSMUSG00000052912	Smarca5-ps	+
chr1	69826969	70725132	ENSMUSG00000053153	Spag16	+
chr6	116506515	116517965	ENSMUSG00000053251	Olfr212	+
chr13	43365495	43395203	ENSMUSG00000054021	Sirt5	+
chr8	69702655	69716983	ENSMUSG00000054648	Zfp869	-
chrX	53742900	53757831	ENSMUSG00000054727	1700013H16Rik	-
chrX	51753958	51801233	ENSMUSG00000055780	Usp26	-
chr8	71882018	71895727	ENSMUSG00000056019	Zfp709	+
chr4	146502026	146539395	ENSMUSG00000056300	Zfp981	+
chrX	71663666	71669257	ENSMUSG00000056380	Gpr50	+
chr9	46303360	46319986	ENSMUSG00000056617	4931429L15Rik	-
chr8	13835232	13838389	ENSMUSG00000057116	AF366264	-
chr4	145670684	145704441	ENSMUSG00000058186	Zfp980	+
chr8	4613166	4630231	ENSMUSG00000058748	Zfp958	+
chr17	22846696	22867134	ENSMUSG00000059142	Zfp945	-
chr12	36090378	36091829	ENSMUSG00000059301	Gm5434	+
chr8	69209037	69230536	ENSMUSG00000059897	Zfp930	+
chr13	23934461	23934851	ENSMUSG00000060081	Hist1h2aa	+
chr12	66283378	66284401	ENSMUSG00000060499	Rpl10l	-
chrX	8975709	8976559	ENSMUSG00000060685	Fthl17c	-
chr10	82048122	82064745	ENSMUSG00000061371	Zfp873	+
chr15	81980539	81981563	ENSMUSG00000061633	1700029P11Rik	+
chr5	143172185	143180775	ENSMUSG00000061898	Rbak	-
chr8	47822142	47822805	ENSMUSG00000061974	Cldn24	+
chr11	11589222	11627835	ENSMUSG00000062511	4930512M02Rik	-
chr4	147673501	147702553	ENSMUSG00000062518	Zfp534	-
chr8	85151923	85173622	ENSMUSG00000062687	Cks1brt	+
chr18	36920395	36922015	ENSMUSG00000063514	Gm6756	+
chr13	67863325	67863925	ENSMUSG00000064063	BC048507	+
chr7	43114228	43192109	ENSMUSG00000064194	Zfp936	+
chr4	147553276	147585198	ENSMUSG00000065999	Zfp985	+
chr4	147611936	147642513	ENSMUSG00000066000	Zfp979	-
chr4	146156823	146198755	ENSMUSG00000066007	Zfp600	+
chr4	146097297	146126621	ENSMUSG00000066009	Zfp987	+
chr5	109996520	110010411	ENSMUSG00000066613	Zfp932	+
chrX	135302306	135312652	ENSMUSG00000067360	Pramel3	+
chr4	147021849	147060794	ENSMUSG00000067919	Rex2	+
chrX	8327423	8336237	ENSMUSG00000068219	Ssxb10	+
chr10	77720598	77721254	ENSMUSG00000069583	Krtap12-1	+
chr10	77706625	77706975	ENSMUSG00000069584	Gm10272	+
chr10	22066306	22068079	ENSMUSG00000069712	4930444G20Rik	-
chr1	85576898	85598817	ENSMUSG00000070034	Sp110	-
chr8	44935446	45052257	ENSMUSG00000070047	Fat1	+
chr12	109592845	109592915	ENSMUSG00000070076	Mir127	+
chr12	109739118	109739197	ENSMUSG00000070136	Mir496a	+
chr4	56740004	56741443	ENSMUSG00000070980	Actl7b	-
chr17	21926959	21962464	ENSMUSG00000071267	Zfp942	-
chr8	129216353	129234406	ENSMUSG00000071302	2610044O15Rik8	-
chr13	62603012	62624182	ENSMUSG00000072066	6720489N17Rik	-
chr17	17294442	17319511	ENSMUSG00000072761	Gm6712	+
chr5	104813168	104860070	ENSMUSG00000072774	Zfp951	-
chr6	30956022	30959078	ENSMUSG00000073209	Klf14	-
chrX	6081218	6083419	ENSMUSG00000073294	AU022751	-
chr18	37517870	37524479	ENSMUSG00000073591	Pcdhb22	+
chr7	107209444	107210916	ENSMUSG00000073894	Rbmxl2	+
chr7	41667978	41727193	ENSMUSG00000074164	Vmn2r-ps54	+
chr2	152459054	152464620	ENSMUSG00000074681	Defb23	-
chr10	116111663	116113917	ENSMUSG00000074734	Taf7l2	-
chr13	66418113	66441118	ENSMUSG00000074832	2410141K09Rik	-
chr13	62479826	62571199	ENSMUSG00000074865	Zfp934	-
chr10	58229978	58232675	ENSMUSG00000075046	Duxf3	-
chr12	109728128	109728202	ENSMUSG00000076063	Mir539	+
chr10	82128012	82153065	ENSMUSG00000078435	AU041133	+
chr4	147492416	147513486	ENSMUSG00000078496	Zfp982	+
chr4	145585165	145625345	ENSMUSG00000078502	Gm13212	+
chr7	34095430	34100837	ENSMUSG00000078752	Scgb1b30	+
chr2	150257516	150270300	ENSMUSG00000079008	Gm14124	+
chr2	150181754	150193279	ENSMUSG00000079009	Gm14139	+
chr8	69271079	69314207	ENSMUSG00000079038	D130040H23Rik	+
chr4	147821776	147822202	ENSMUSG00000080059	Rps19-ps3	-
chr16	97997314	98031801	ENSMUSG00000080717	B230307C23Rik	+
chr10	119746062	119761699	ENSMUSG00000084764	Grip1os2	-
chr6	143533964	143535508	ENSMUSG00000084971	4930579D09Rik	-
chr4	38571666	38855483	ENSMUSG00000085632	Gm12381	-
chr5	15680709	15714596	ENSMUSG00000089871	Speer4cos	+
chr18	74017906	74020088	ENSMUSG00000090263	D730045A05Rik	+
chrX	61184004	61185558	ENSMUSG00000090546	Cdr1	-
chr7	85393825	85415920	ENSMUSG00000091006	Vmn2r69	-
chr9	98842502	98843385	ENSMUSG00000091080	Prr23a1	+
chr13	62772199	62785808	ENSMUSG00000091183	Gm5141	-
chr8	69741638	69749970	ENSMUSG00000092260	Zfp963	-
chr4	147063365	147068436	ENSMUSG00000093617	4933438K21Rik	-
chr10	77711456	77712009	ENSMUSG00000094012	Gm10024	+
chr19	61174685	61176309	ENSMUSG00000094649	Gm7102	-
chr13	62368327	62383177	ENSMUSG00000094942	Gm3604	-
chr17	94864917	94878321	ENSMUSG00000095193	Gm20939	+
chr15	101050193	101078567	ENSMUSG00000095440	Fignl2	-
chr13	66113479	66122836	ENSMUSG00000095909	Gm10324	+
chr7	59675987	59676081	ENSMUSG00000096019	Gm26504	-
chr4	145837218	145837998	ENSMUSG00000096233	Gm13238	+
chr10	81901910	81930480	ENSMUSG00000096718	Zfp781	-
chr10	81649058	81667361	ENSMUSG00000096856	Gm10778	+
chr1	12667562	12673090	ENSMUSG00000097171	Gm17644	+
chr12	109729763	109749460	ENSMUSG00000097391	Mirg	+
chr3	95139059	95139186	ENSMUSG00000098498	Mir8099-1	-
chr4	149655503	149655567	ENSMUSG00000098580	Mir7023	-
chr1	150320680	150346771	ENSMUSG00000099447	2310030A07Rik	-
chr12	20804380	20815779	ENSMUSG00000099759	1700030C10Rik	-
chr18	36946104	37187657	ENSMUSG00000102312	Pcdha3	+
chr1	140570175	140656404	ENSMUSG00000102368	4930590L20Rik	-
chr18	37689827	37841873	ENSMUSG00000102748	Pcdhgb2	+
chr18	37680232	37841870	ENSMUSG00000103037	Pcdhgb1	+
chr18	37661792	37841873	ENSMUSG00000103144	Pcdhga1	+
chr18	36930183	37187661	ENSMUSG00000103442	Pcdha1	+
chr18	37720368	37841870	ENSMUSG00000103585	Pcdhgb4	+
chr18	37731008	37841873	ENSMUSG00000103749	Pcdhgb5	+
chr18	36992370	37187657	ENSMUSG00000103800	Pcdha8	+
chr18	36952647	37187661	ENSMUSG00000104252	Pcdha4	+
chr18	36973801	37187657	ENSMUSG00000104318	Pcdha7	+
chr18	37674306	37841873	ENSMUSG00000104346	Pcdhga3	+
chr5	109833500	109834145	ENSMUSG00000105044	Gm10416	-
chr6	69326936	69327174	ENSMUSG00000106222	Rprl1	-
chr3	122761954	122802048	ENSMUSG00000106583	4930447N08Rik	-
chr6	105481265	105492668	ENSMUSG00000108237	Gm19757	-
chr7	133128250	133142457	ENSMUSG00000109816	4930483O08Rik	+
chr10	4206425	4213114	ENSMUSG00000111266	Gm30570	-
chr10	99609170	99658134	ENSMUSG00000111962	Gm20110	+
chr10	124469073	124524488	ENSMUSG00000112364	4930503E24Rik	+
chr16	84972213	84979451	ENSMUSG00000115518	Gm10791	+

## Sheet: S6_genes
Chromosome	position start	end	ENSEMBL ID	Gene Name	Strand
chr11	85886421	85916097	ENSMUSG00000000094	Tbx4	+
chr11	95568817	95587735	ENSMUSG00000000120	Ngfr	-
chr11	103774149	103817957	ENSMUSG00000000125	Wnt3	+
chr11	114791216	114795945	ENSMUSG00000000202	Btbd17	-
chr11	83175185	83190216	ENSMUSG00000000204	Slfn4	+
chr11	55514237	55608198	ENSMUSG00000000263	Glra1	-
chr11	77930799	77979048	ENSMUSG00000000632	Sez6	+
chr11	101877509	101894374	ENSMUSG00000001493	Meox1	-
chr12	56531957	56536908	ENSMUSG00000001496	Nkx2-1	-
chr11	94936223	94953042	ENSMUSG00000001506	Col1a1	+
chr11	95120118	95125296	ENSMUSG00000001510	Dlx3	+
chr11	69851004	69858730	ENSMUSG00000001583	Tnk1	-
chr11	106008123	106034549	ENSMUSG00000001901	Kcnh6	+
chr12	112907818	112929776	ENSMUSG00000002799	Jag2	-
chr12	31265233	31329644	ENSMUSG00000002900	Lamb1	+
chr14	70457475	70468832	ENSMUSG00000003469	Phyhip	+
chr11	44400062	44414033	ENSMUSG00000004296	Il12b	+
chr10	81252934	81263365	ENSMUSG00000004933	Matk	+
chr15	78191113	78206400	ENSMUSG00000005716	Pvalb	-
chr13	22002172	22009742	ENSMUSG00000006179	Prss16	-
chr10	115078640	115185022	ENSMUSG00000006764	Tph2	-
chr11	100408455	100414836	ENSMUSG00000006931	P3h4	-
chr12	90724551	90738438	ENSMUSG00000007682	Dio2	-
chr11	87806427	87828289	ENSMUSG00000009356	Lpo	-
chr11	59248032	59290752	ENSMUSG00000009900	Wnt3a	-
chr11	61448441	61454131	ENSMUSG00000010086	Rnf112	-
chr11	95865942	95914891	ENSMUSG00000013418	B4galnt2	-
chr15	36504061	36555573	ENSMUSG00000013611	Snx31	-
chr11	100627542	100692455	ENSMUSG00000014198	Zfp385c	-
chr11	96024544	96030831	ENSMUSG00000014351	Gip	+
chr14	69029237	69041804	ENSMUSG00000014813	Stc1	+
chr11	98664350	98677708	ENSMUSG00000017204	Gsdma	+
chr11	98646758	98657964	ENSMUSG00000017211	Gsdma2	+
chr11	102099929	102101319	ENSMUSG00000017316	Ppy	-
chr11	99345564	99351104	ENSMUSG00000017588	Krt27	-
chr11	71031940	71033513	ENSMUSG00000018451	6330403K07Rik	-
chr11	69964778	69967885	ENSMUSG00000018569	Cldn7	+
chr11	104132854	104175523	ENSMUSG00000018634	Crhr1	+
chr11	82910549	82943403	ENSMUSG00000018845	Unc45b	+
chr11	115268023	115277050	ENSMUSG00000018861	Fdxr	-
chr15	77015486	77050670	ENSMUSG00000018893	Mb	-
chr11	70315609	70322628	ENSMUSG00000018907	Alox12e	-
chr11	70344151	70352031	ENSMUSG00000018924	Alox15	-
chr11	96365751	96368256	ENSMUSG00000018973	Hoxb1	+
chr11	61207536	61218421	ENSMUSG00000019102	Aldh3a1	+
chr15	77991747	78120028	ENSMUSG00000019146	Cacng2	-
chr10	33512285	33624769	ENSMUSG00000019785	Clvs2	-
chr10	10686058	11082356	ENSMUSG00000019828	Grm1	-
chr10	14705590	14770850	ENSMUSG00000019865	Nmbr	+
chr10	57784880	57788450	ENSMUSG00000019874	Fabp7	+
chr10	103367782	103419377	ENSMUSG00000019894	Slc6a15	+
chr10	51585415	51590517	ENSMUSG00000019909	Fam162b	-
chr10	50894753	50989152	ENSMUSG00000019913	Sim1	+
chr10	97479608	97518143	ENSMUSG00000019929	Dcn	+
chr10	84756061	84906538	ENSMUSG00000020037	Rfx4	+
chr10	87490818	87493660	ENSMUSG00000020052	Ascl1	-
chr10	88885991	88929515	ENSMUSG00000020062	Slc5a8	+
chr10	61595491	61628565	ENSMUSG00000020090	Npffr1	+
chr11	16971205	17052381	ENSMUSG00000020120	Plek	-
chr10	76595761	76623630	ENSMUSG00000020241	Col6a2	-
chr11	55158469	55185077	ENSMUSG00000020264	Slc36a2	-
chr11	32187540	32200279	ENSMUSG00000020279	Il9r	-
chr11	32000462	32059202	ENSMUSG00000020297	Nsg2	+
chr10	79618050	79637918	ENSMUSG00000020312	Shc2	-
chr10	79716633	79736108	ENSMUSG00000020331	Hcn2	+
chr11	54370651	54426790	ENSMUSG00000020332	Meikin	+
chr11	53631323	53634702	ENSMUSG00000020383	Il13	-
chr11	28853203	28926743	ENSMUSG00000020467	Efemp1	+
chr11	57011386	57330244	ENSMUSG00000020524	Gria1	+
chr11	65176560	65269989	ENSMUSG00000020542	Myocd	-
chr12	36208344	36253398	ENSMUSG00000020545	Lrrc72	-
chr12	33394853	33401267	ENSMUSG00000020562	Efcab10	+
chr12	17284720	17329359	ENSMUSG00000020566	Atp6v1c2	-
chr12	3954950	3960642	ENSMUSG00000020660	Pomc	+
chr12	30054658	30132624	ENSMUSG00000020673	Tpo	-
chr11	82057822	82062955	ENSMUSG00000020676	Ccl11	+
chr11	80880168	81968457	ENSMUSG00000020704	Asic2	-
chr11	106654216	106750628	ENSMUSG00000020717	Pecam1	-
chr11	107732356	107794557	ENSMUSG00000020723	Cacng4	-
chr11	115249168	115267243	ENSMUSG00000020734	Grin2c	-
chr11	73019007	73042073	ENSMUSG00000020785	Camkk1	+
chr11	116280938	116283938	ENSMUSG00000020793	Galr2	+
chr11	72344721	72362442	ENSMUSG00000020799	Tekt1	-
chr11	96271456	96276595	ENSMUSG00000020875	Hoxb9	+
chr11	70016941	70047522	ENSMUSG00000020886	Dlg4	+
chr11	69218116	69237036	ENSMUSG00000020890	Gucy2e	-
chr11	69183931	69197843	ENSMUSG00000020891	Alox8	-
chr11	99415665	99422259	ENSMUSG00000020912	Krt12	-
chr11	102887335	102900912	ENSMUSG00000020932	Gfap	-
chr11	103631069	103638890	ENSMUSG00000020945	Lyzl6	-
chr12	49382659	49386861	ENSMUSG00000020950	Foxg1	+
chr12	91384562	91549808	ENSMUSG00000020963	Tshr	+
chr12	105563225	105595237	ENSMUSG00000021070	Bdkrb2	+
chr12	72881108	72940774	ENSMUSG00000021098	4930447C04Rik	-
chr12	72939891	72944899	ENSMUSG00000021099	Six6	+
chr12	102554968	102565028	ENSMUSG00000021194	Chga	+
chr12	82588291	83162056	ENSMUSG00000021219	Rgs6	+
chr12	84569761	84595457	ENSMUSG00000021239	Vsx2	+
chr13	14226437	14523228	ENSMUSG00000021301	Hecw1	-
chr13	11553101	12106945	ENSMUSG00000021313	Ryr2	-
chr13	23953455	23991214	ENSMUSG00000021337	Scgn	-
chr13	48662997	48666507	ENSMUSG00000021381	Barx1	+
chr13	34924408	34955875	ENSMUSG00000021415	4933417A18Rik	+
chr13	51431040	51569487	ENSMUSG00000021448	Shc3	-
chr13	53109311	53286124	ENSMUSG00000021464	Ror2	-
chr13	53466883	53473074	ENSMUSG00000021469	Msx2	-
chr13	55825050	55836192	ENSMUSG00000021506	Pitx1	-
chr13	56288642	56296551	ENSMUSG00000021508	Cxcl14	-
chr13	58545398	58610877	ENSMUSG00000021553	Slc28a3	-
chr13	73260478	73269608	ENSMUSG00000021604	Irx4	+
chr13	89655311	89742509	ENSMUSG00000021614	Vcan	-
chr13	99898488	99901091	ENSMUSG00000021647	Cartpt	-
chr13	95477267	95478721	ENSMUSG00000021679	S100z	-
chr13	95431370	95444924	ENSMUSG00000021680	Crhbp	-
chr13	95024453	95250336	ENSMUSG00000021684	Pde8b	-
chr13	94875601	94885130	ENSMUSG00000021685	Otp	+
chr13	110054186	110280996	ENSMUSG00000021700	Rab3c	-
chr13	92751589	92794818	ENSMUSG00000021702	Thbs4	-
chr13	118669790	118792115	ENSMUSG00000021732	Fgf10	+
chr14	41072910	41092197	ENSMUSG00000021790	Dydc1	+
chr14	49298518	49526046	ENSMUSG00000021852	Slc35f4	-
chr12	98268634	98276644	ENSMUSG00000021886	Gpr65	+
chr14	31217859	31230352	ENSMUSG00000021904	Sema3g	+
chr14	32408202	32465989	ENSMUSG00000021919	Chat	-
chr14	33923586	33937983	ENSMUSG00000021943	Gdf10	+
chr14	63492346	63509092	ENSMUSG00000021953	Tdh	-
chr14	28904942	29721864	ENSMUSG00000021991	Cacna2d3	-
chr14	78277444	78308043	ENSMUSG00000022015	Tnfsf11	-
chr14	66344295	66361680	ENSMUSG00000022044	Stmn4	+
chr14	68083862	68089095	ENSMUSG00000022055	Nefl	+
chr14	68497335	68533741	ENSMUSG00000022056	Adam7	-
chr14	69840419	70059918	ENSMUSG00000022085	Pebp4	+
chr14	70552211	70573548	ENSMUSG00000022096	Hr	+
chr14	70601262	70636048	ENSMUSG00000022099	Dmtn	-
chr14	70636202	70642268	ENSMUSG00000022101	Fgf17	-
chr14	115092214	116525179	ENSMUSG00000022112	Gpc5	+
chr14	118012789	118052244	ENSMUSG00000022129	Dct	-
chr15	7810845	7837575	ENSMUSG00000022144	Gdnf	+
chr14	55106825	55116935	ENSMUSG00000022208	Jph4	-
chr14	55510444	55517431	ENSMUSG00000022212	Cpne6	+
chr15	30172592	31029341	ENSMUSG00000022240	Ctnnd2	+
chr15	26309047	26409576	ENSMUSG00000022269	2020-03-11	+
chr15	37233035	37363569	ENSMUSG00000022286	Grhl2	+
chr15	47580636	48792063	ENSMUSG00000022311	Csmd3	-
chr15	18818946	19014236	ENSMUSG00000022321	Cdh10	+
chr15	45106283	45114920	ENSMUSG00000022342	Kcnv1	-
chr15	60896858	60923012	ENSMUSG00000022347	A1bg	-
chr15	56665626	56694539	ENSMUSG00000022367	Has2	-
chr15	80287237	80398279	ENSMUSG00000022416	Cacna1i	+
chr15	75551267	75567255	ENSMUSG00000022577	Ly6h	-
chr14	55823143	55833943	ENSMUSG00000023411	Nfatc4	+
chr10	127724477	127731768	ENSMUSG00000025400	Tac2	+
chr13	54371348	54383917	ENSMUSG00000025867	Cplx2	+
chr12	74296667	74302008	ENSMUSG00000029878	Dbpht2	+
chr11	69156988	69169792	ENSMUSG00000032807	Alox12b	+
chr11	68921834	68927081	ENSMUSG00000032921	Odf4	-
chr12	98429436	98578310	ENSMUSG00000033854	Kcnk10	-
chr11	87760540	87785928	ENSMUSG00000034156	Tspoap1	+
chr11	5106264	5152257	ENSMUSG00000034164	Emid1	-
chr12	74897219	75177332	ENSMUSG00000034402	Kcnh5	-
chr12	73099608	73113456	ENSMUSG00000034460	Six4	-
chr14	65919393	65953935	ENSMUSG00000034463	Scara3	-
chr13	88821471	89323223	ENSMUSG00000034488	Edil3	+
chr14	65266617	65323973	ENSMUSG00000034532	Fbxo16	+
chr11	114982273	114989922	ENSMUSG00000034641	Cd300ld	-
chr15	74516194	74589465	ENSMUSG00000034730	Adgrb1	+
chr13	102732485	103334497	ENSMUSG00000034751	Mast4	-
chr13	54758859	54766595	ENSMUSG00000034891	Sncb	-
chr12	66466059	67222549	ENSMUSG00000034912	Mdga2	-
chr10	81204507	81230833	ENSMUSG00000034958	Atcay	-
chr13	54192128	54236180	ENSMUSG00000034987	Hrh2	+
chr12	58211771	58214444	ENSMUSG00000035431	Sstr1	+
chr12	61523149	61858342	ENSMUSG00000035653	Lrfn5	+
chr10	80016652	80031472	ENSMUSG00000035697	Arhgap45	+
chr10	108497649	109010982	ENSMUSG00000035864	Syt1	-
chr12	37108539	37179534	ENSMUSG00000036144	Meox2	+
chr11	52764633	53188538	ENSMUSG00000036264	Fstl4	+
chr11	50602083	50807573	ENSMUSG00000036545	Adamts2	+
chr10	102998706	103030215	ENSMUSG00000036602	Alx1	-
chr15	72501088	72546340	ENSMUSG00000036760	Kcnk9	-
chr15	71431608	71727838	ENSMUSG00000036800	Fam135b	-
chr10	63099650	63101279	ENSMUSG00000036816	Atoh7	+
chr11	58640464	58652404	ENSMUSG00000037124	Trim58	+
chr11	57828704	57832818	ENSMUSG00000037335	Hand1	-
chr15	54745701	54754039	ENSMUSG00000037362	Ccn3	+
chr14	44988194	45003820	ENSMUSG00000037759	Ptger2	+
chr10	58813358	59138916	ENSMUSG00000037990	Sh3rf3	+
chr11	98386449	98388181	ENSMUSG00000038216	Pnmt	+
chr11	98325414	98329648	ENSMUSG00000038255	Neurod2	-
chr13	31625815	31631403	ENSMUSG00000038402	Foxf2	+
chr11	97509339	97576186	ENSMUSG00000038453	Srcin1	-
chr11	97013393	97024734	ENSMUSG00000038560	Sp6	+
chr10	4266379	4359470	ENSMUSG00000038587	Akap12	+
chr11	96133785	96165451	ENSMUSG00000038756	Ttll6	+
chr15	34572798	34679212	ENSMUSG00000038879	Nipal2	-
chr10	29143838	29199630	ENSMUSG00000038916	Soga3	+
chr10	26078254	26079447	ENSMUSG00000039098	Gm9767	+
chr15	13028700	13173675	ENSMUSG00000039385	Cdh6	-
chr14	57123302	57133611	ENSMUSG00000040055	Gjb6	-
chr10	127321963	127329943	ENSMUSG00000040345	Arhgap9	+
chr11	107874604	107915055	ENSMUSG00000040373	Cacng5	-
chr14	55761427	55765138	ENSMUSG00000040432	Ltb4r2	+
chr10	127171392	127180645	ENSMUSG00000040441	Slc26a10	-
chr11	72027962	72037509	ENSMUSG00000040554	Aipl1	-
chr11	33200751	33203589	ENSMUSG00000040610	Tlx3	-
chr14	55518977	55524981	ENSMUSG00000040632	Nrl	-
chr14	54941920	54966927	ENSMUSG00000040752	Myh6	-
chr14	54932694	54935837	ENSMUSG00000040770	Il25	+
chr14	38368951	39473088	ENSMUSG00000041014	Nrg3	-
chr11	6597822	6606053	ENSMUSG00000041073	Nacad	-
chr14	34820107	35583379	ENSMUSG00000041078	Grid1	+
chr13	19645077	19697794	ENSMUSG00000041138	Nme8	-
chr11	113776373	114067046	ENSMUSG00000041592	Sdk2	-
chr14	32599406	32649246	ENSMUSG00000041730	Prrxl1	+
chr12	117516478	117759737	ENSMUSG00000041992	Rapgef5	+
chr11	63061653	63094964	ENSMUSG00000042189	Tekt3	+
chr11	62951192	62993095	ENSMUSG00000042200	Cdrt4	+
chr11	61956762	62223013	ENSMUSG00000042331	Specc1	+
chr13	113209658	113218098	ENSMUSG00000042379	Esm1	+
chr11	60469338	60528369	ENSMUSG00000042678	Myo15	+
chr10	63928471	64090277	ENSMUSG00000042846	Lrrtm3	-
chr15	78667330	78718771	ENSMUSG00000043460	Elfn2	-
chr10	81019588	81025662	ENSMUSG00000043670	Diras1	-
chr11	116918862	116986948	ENSMUSG00000043857	Mgat5b	+
chr11	58624158	58630501	ENSMUSG00000043880	Olfr323	-
chr11	59610584	59615060	ENSMUSG00000044061	Olfr225	+
chr10	123263995	123741204	ENSMUSG00000044071	Tafa2	+
chr10	62133089	62134763	ENSMUSG00000044312	Neurog3	+
chr10	36506813	36834397	ENSMUSG00000044499	Hs3st5	+
chr14	33967069	33978764	ENSMUSG00000044519	Zfp488	-
chr12	73997660	74273267	ENSMUSG00000044912	Syt16	+
chr15	73694603	73707505	ENSMUSG00000045281	Gpr20	-
chr13	21141881	21145867	ENSMUSG00000045474	Olfr1368	-
chr10	19356532	19358604	ENSMUSG00000045591	Olig3	+
chr12	16988647	17000408	ENSMUSG00000045679	Pqlc3	-
chr14	65400672	65425472	ENSMUSG00000045731	Pnoc	-
chr11	103649569	103650579	ENSMUSG00000046215	Rprml	+
chr11	76679807	76698664	ENSMUSG00000046275	Trarg1	+
chr12	33928424	33929310	ENSMUSG00000046518	Ferd3l	+
chr14	55765961	55768494	ENSMUSG00000046908	Ltb4r1	+
chr10	41069976	41072285	ENSMUSG00000046922	Gpr6	-
chr11	98982179	98983016	ENSMUSG00000047197	Gjd3	-
chr12	95692225	95785215	ENSMUSG00000047414	Flrt2	+
chr12	100876681	100908198	ENSMUSG00000047415	Gpr68	-
chr11	89390222	89841266	ENSMUSG00000047773	Ankfn1	-
chr12	119945821	120021246	ENSMUSG00000048004	Tmem196	+
chr12	107910402	108003602	ENSMUSG00000048251	Bcl11b	-
chr11	68556185	68558245	ENSMUSG00000048329	Mfsd6l	+
chr15	76516202	76522499	ENSMUSG00000048385	Scrt1	-
chr12	9570115	9581500	ENSMUSG00000048387	Osr1	+
chr12	86980762	86990430	ENSMUSG00000048483	Zdhhc22	-
chr11	115051916	115062177	ENSMUSG00000048498	Cd300e	-
chr12	118846328	118852576	ENSMUSG00000048562	Sp8	+
chr14	57034459	57058100	ENSMUSG00000048582	Gja3	-
chr11	96323325	96347930	ENSMUSG00000048763	Hoxb3	+
chr11	16257723	16427310	ENSMUSG00000048834	Vstm2a	+
chr13	56250477	56252163	ENSMUSG00000048904	Neurog1	-
chr11	36006655	37235964	ENSMUSG00000049336	Tenm2	-
chr11	55124814	55151708	ENSMUSG00000049491	Slc36a3	-
chr14	52311171	52328762	ENSMUSG00000049532	Sall2	-
chr13	70727801	70841811	ENSMUSG00000049538	Adamts16	-
chr11	96194315	96197447	ENSMUSG00000049604	Hoxb13	+
chr13	83721380	83884194	ENSMUSG00000050334	C130071C03Rik	+
chr14	47367750	47386160	ENSMUSG00000050335	Lgals3	+
chr11	50966529	50973113	ENSMUSG00000050343	Olfr1378	+
chr10	19847915	19851459	ENSMUSG00000050473	Slc35d3	-
chr14	88464742	88471396	ENSMUSG00000050505	Pcdh20	-
chr11	11114222	11268931	ENSMUSG00000050830	Vwc2	+
chr11	77089914	77188968	ENSMUSG00000050944	Efcab5	-
chr15	34837354	34843407	ENSMUSG00000050963	Kcns2	+
chr11	35797381	35798884	ENSMUSG00000051062	Fbll1	-
chr13	95954593	96132577	ENSMUSG00000051111	Sv2c	-
chr11	102663715	102682237	ENSMUSG00000051455	Meioc	+
chr12	17172099	17176888	ENSMUSG00000051726	Kcnf1	-
chr15	43020793	43170826	ENSMUSG00000051920	Rspo2	-
chr11	101999651	102028461	ENSMUSG00000052373	Mpp3	-
chr11	33629338	33993152	ENSMUSG00000053519	Kcnip1	-
chr11	66211724	66525964	ENSMUSG00000053930	Shisa6	-
chr12	112500188	112516747	ENSMUSG00000054013	Tmem179	-
chr11	100131757	100135928	ENSMUSG00000054146	Krt15	-
chr14	12372562	12823079	ENSMUSG00000054423	Cadps	-
chr13	42680622	43138526	ENSMUSG00000054728	Phactr1	+
chr11	103171106	103198901	ENSMUSG00000055805	Fmnl1	+
chr11	93098027	93601749	ENSMUSG00000056158	Car10	+
chr13	57421194	57908332	ENSMUSG00000056222	Spock1	-
chr11	67200051	67224575	ENSMUSG00000056328	Myh1	+
chr11	35121223	35708507	ENSMUSG00000056427	Slit3	+
chr11	96281904	96285315	ENSMUSG00000056648	Hoxb8	+
chr11	96464592	96759130	ENSMUSG00000057058	Skap1	+
chr11	44617316	45008091	ENSMUSG00000057098	Ebf1	+
chr14	31523081	31591343	ENSMUSG00000057606	Colq	-
chr11	99602645	99603308	ENSMUSG00000057674	Gm11938	-
chr11	100023633	100029868	ENSMUSG00000057723	Krt33b	-
chr12	56611388	56613284	ENSMUSG00000058669	Nkx2-9	-
chr12	86734368	86763797	ENSMUSG00000059114	Lrrc74a	+
chr11	99537484	99543158	ENSMUSG00000059169	Krt40	-
chr15	11033716	11037991	ENSMUSG00000060735	Rxfp3	-
chr11	87913267	87920967	ENSMUSG00000060787	Olfr464	-
chr11	58994255	59139170	ENSMUSG00000061462	Obscn	-
chr12	52699382	53155599	ENSMUSG00000061603	Akap6	+
chr11	50981966	50986593	ENSMUSG00000061952	Olfr1377	+
chr12	80754042	80760687	ENSMUSG00000062961	Ccdc177	-
chr11	99627223	99628238	ENSMUSG00000063251	Krtap4-1	-
chr10	45376619	45486395	ENSMUSG00000063804	Lin28b	-
chr11	99514113	99521338	ENSMUSG00000064165	Krt39	-
chr11	96317164	96317274	ENSMUSG00000065519	Mir10a	+
chr12	117250816	117250885	ENSMUSG00000065538	Mir153	+
chr12	88722875	90334935	ENSMUSG00000066392	Nrxn3	+
chr12	80692590	80724214	ENSMUSG00000066438	Plekhd1	+
chr15	52040106	52045722	ENSMUSG00000068522	Aard	+
chr13	81095067	81633154	ENSMUSG00000069170	Adgrv1	-
chr13	54736670	54749874	ENSMUSG00000069227	Gprin1	-
chr10	77686568	77887021	ENSMUSG00000069581	Tspear	+
chr11	99657948	99658960	ENSMUSG00000069718	Gm11563	-
chr11	99550129	99550865	ENSMUSG00000069722	Krtap3-3	-
chr11	71092235	71144704	ENSMUSG00000069830	Nlrp1a	-
chr11	32283510	32284465	ENSMUSG00000069919	Hba-a1	+
chr11	72314443	72319416	ENSMUSG00000070388	Fbxo39	+
chr12	103668807	103676139	ENSMUSG00000071179	Serpina16	-
chr12	84641018	84651455	ENSMUSG00000071235	Vrtn	+
chr13	50467306	50475355	ENSMUSG00000071909	Nutm2	+
chr15	73760066	73839699	ENSMUSG00000072487	Mroh5	-
chr11	83028129	83040042	ENSMUSG00000072621	Slfn10-ps	-
chr11	73452885	73457508	ENSMUSG00000072709	Olfr380	-
chr10	118204941	118210047	ENSMUSG00000074695	Il22	+
chr11	116653533	116668389	ENSMUSG00000075410	Prcd	+
chr14	108908799	108914158	ENSMUSG00000075478	Slitrk1	-
chr14	67304887	67314711	ENSMUSG00000075549	Gm6878	-
chr15	79166040	79227524	ENSMUSG00000075555	Gm10863	+
chr15	74742763	74746693	ENSMUSG00000075605	Slurp2	-
chr14	54975699	54975776	ENSMUSG00000077928	Mir208b	-
chr13	113037418	113037498	ENSMUSG00000078027	Mir449b	+
chr11	29822394	29825668	ENSMUSG00000078157	4931440F15Rik	-
chr11	99993233	99993994	ENSMUSG00000078252	Krtap17-1	-
chr11	99984709	99986597	ENSMUSG00000078253	Krtap16-1	-
chr11	99792388	99793467	ENSMUSG00000078261	Gm11596	-
chr13	119949356	119950806	ENSMUSG00000078537	B020031M17Rik	-
chr12	55230167	55263836	ENSMUSG00000079108	Srp54c	+
chr14	46379413	46383608	ENSMUSG00000079261	Gm15217	+
chr14	4334762	4354688	ENSMUSG00000079388	2610042L04Rik	+
chr14	3049284	3076840	ENSMUSG00000079410	Gm2897	+
chr13	71107088	71107209	ENSMUSG00000080580	Mir466f-4	+
chr11	102958299	102964387	ENSMUSG00000085338	2410004I01Rik	-
chr13	23276203	23313400	ENSMUSG00000085488	4930557F10Rik	-
chr14	122470283	122475199	ENSMUSG00000085555	2610035F20Rik	-
chr11	96291023	96306910	ENSMUSG00000085645	Hoxb5os	-
chr11	82942340	82960681	ENSMUSG00000086327	Slfn5os	-
chr11	32095260	32101228	ENSMUSG00000086386	Gm12108	-
chr11	44586316	44591229	ENSMUSG00000086501	4930597A21Rik	+
chr11	98598290	98599586	ENSMUSG00000086545	Lrrc3c	+
chr11	117414388	117415368	ENSMUSG00000086588	Gm11729	+
chr11	80850380	80858300	ENSMUSG00000086703	4930507D10Rik	-
chr11	67112460	67120080	ENSMUSG00000087410	2310065F04Rik	-
chr13	21896917	21897049	ENSMUSG00000088148	Mir1983	-
chr11	115031485	115037769	ENSMUSG00000089722	Cd300ld5	-
chr15	37231792	37233309	ENSMUSG00000089804	Gm16136	-
chr10	33766423	33786704	ENSMUSG00000090298	Sult3a2	-
chr14	6735684	6742332	ENSMUSG00000091754	Gm3636	-
chr14	7083207	7100621	ENSMUSG00000092167	Gm3696	-
chr14	64591184	64591271	ENSMUSG00000092972	Mir3078	+
chr10	61031302	61038080	ENSMUSG00000093568	Gm20611	+
chr11	87884978	87892268	ENSMUSG00000093839	Olfr462	-
chr14	7006114	7027449	ENSMUSG00000093985	Gm10406	-
chr13	119827960	119830216	ENSMUSG00000094237	AF067063	-
chr14	19594138	19602581	ENSMUSG00000095024	Gm5458	-
chr11	49543448	49556127	ENSMUSG00000095187	Olfr1381	+
chr14	5365793	5389049	ENSMUSG00000096003	Gm3500	-
chr14	5607619	5807982	ENSMUSG00000096629	Gm3383	-
chr14	4023940	4041370	ENSMUSG00000096775	Gm5796	+
chr11	58829236	58834780	ENSMUSG00000096806	Olfr312	+
chr14	64587330	64593961	ENSMUSG00000097545	Mir124a-1hg	+
chr13	40727807	40735162	ENSMUSG00000097752	Gm26688	+
chr12	11438226	11444812	ENSMUSG00000097841	4930511A02Rik	+
chr11	67774607	67789898	ENSMUSG00000097886	Gsg1l2	+
chr12	105333869	105383932	ENSMUSG00000097929	Tunar	+
chr14	105623641	105623770	ENSMUSG00000098780	Mir6390	-
chr13	98424108	98435065	ENSMUSG00000099446	2310005E17Rik	-
chr12	117144529	117151651	ENSMUSG00000099907	Gm10421	-
chr10	62682507	62682558	ENSMUSG00000105329	Mir7215	+
chr13	53393656	53455630	ENSMUSG00000107008	Gm2762	+
chr11	58752733	58759671	ENSMUSG00000107677	Olfr316	+
chr13	43716790	43719038	ENSMUSG00000110016	Gm20751	+
chr12	56253242	56266384	ENSMUSG00000112164	Gm19990	+
chr12	56488320	56529427	ENSMUSG00000112343	Sfta3-ps	-
chr12	29675627	29686445	ENSMUSG00000112663	C630031E19Rik	-
chr12	61499659	61521820	ENSMUSG00000113429	Gm20063	-
chr13	70232821	70248122	ENSMUSG00000113463	4930520P13Rik	+
chr12	13607788	13627646	ENSMUSG00000113666	Gm35725	-
chr13	41865914	41913092	ENSMUSG00000113856	Gm10790	+
chr12	118518296	118530193	ENSMUSG00000113875	D230030E09Rik	-
chr15	79041884	79043558	ENSMUSG00000114755	Galr3	+
chr13	111211466	111229431	ENSMUSG00000114824	3110015C05Rik	-
chr14	105589475	105632054	ENSMUSG00000115149	9330188P03Rik	+
chr15	35307004	35328535	ENSMUSG00000115453	BC048602	-
chr15	34675072	34679204	ENSMUSG00000115526	4930413F20Rik	+
chr14	55949808	55952350	ENSMUSG00000115592	Mcpt-ps1	-
chr2	121357713	121363737	ENSMUSG00000000308	Ckmt1	+
chr15	102998256	103011881	ENSMUSG00000001661	Hoxc6	+
chr2	74652990	74659557	ENSMUSG00000001815	Evx2	-
chr2	13651020	13794064	ENSMUSG00000003418	St8sia6	-
chr17	35681566	35704621	ENSMUSG00000003534	Ddr1	-
chr1	154390730	154884501	ENSMUSG00000004110	Cacna1e	-
chr16	23889572	23890958	ENSMUSG00000004366	Sst	-
chr16	65520510	65535005	ENSMUSG00000004842	Pou1f1	+
chr1	173333257	173367695	ENSMUSG00000005338	Cadm3	-
chr1	74889933	74893143	ENSMUSG00000006546	Cryba2	-
chr16	5885354	7411526	ENSMUSG00000008658	Rbfox1	+
chr16	17651207	17732891	ENSMUSG00000012114	Med15	-
chr2	103263432	103303278	ENSMUSG00000012350	Ehf	-
chr1	156075965	156205026	ENSMUSG00000015484	Fam163a	-
chr17	26838663	26845009	ENSMUSG00000015579	Nkx2-5	-
chr17	46442447	46487675	ENSMUSG00000015599	Ttbk1	-
chr1	192844487	192855756	ENSMUSG00000016262	Sertad4	-
chr2	105126528	105173616	ENSMUSG00000016458	Wt1	+
chr1	131019844	131024974	ENSMUSG00000016529	Il10	+
chr1	12692276	12861192	ENSMUSG00000016918	Sulf1	+
chr19	42197970	42202252	ENSMUSG00000018822	Sfrp5	-
chr15	84112355	84123175	ENSMUSG00000018868	Pnpla5	-
chr1	138825185	138848577	ENSMUSG00000019230	Lhx9	-
chr17	57145996	57149777	ENSMUSG00000019489	Cd70	-
chr1	177020072	177258203	ENSMUSG00000019699	Akt3	-
chr15	85017140	85022547	ENSMUSG00000022435	Upk3a	+
chr15	95075229	95528559	ENSMUSG00000022454	Nell2	-
chr15	82268801	82294574	ENSMUSG00000022456	2020-09-03	+
chr15	97975601	98004695	ENSMUSG00000022483	Col2a1	-
chr15	103530278	103538003	ENSMUSG00000022490	Ppp1r1a	-
chr16	3707217	3718097	ENSMUSG00000022534	Mefv	-
chr15	89453912	89464468	ENSMUSG00000022619	Mapk8ip2	+
chr15	89499622	89560261	ENSMUSG00000022623	Shank3	+
chr16	8409274	8425136	ENSMUSG00000022715	Tmem114	-
chr16	17913106	17915059	ENSMUSG00000022738	Gsc2	-
chr16	17561884	17577800	ENSMUSG00000022758	P2rx6	+
chr16	34649920	34678618	ENSMUSG00000022832	Ropn1	+
chr16	20629827	20646485	ENSMUSG00000022842	Ece2	+
chr16	22468460	22657221	ENSMUSG00000022861	Dgkg	-
chr16	92485735	92541243	ENSMUSG00000022949	Clic6	+
chr15	101563344	101573904	ENSMUSG00000022986	Krt75	-
chr15	98770711	98778150	ENSMUSG00000022996	Wnt10b	-
chr15	98891151	98898540	ENSMUSG00000023000	Dhh	-
chr15	99497011	99528165	ENSMUSG00000023011	Faim2	-
chr15	99579054	99584547	ENSMUSG00000023013	Aqp2	+
chr15	99670367	99701130	ENSMUSG00000023017	Asic1	+
chr15	101411042	101430313	ENSMUSG00000023039	Krt7	+
chr15	102144361	102149511	ENSMUSG00000023046	Igfbp6	+
chr17	12418959	12507704	ENSMUSG00000023828	Slc22a3	-
chr17	8525371	8986648	ENSMUSG00000023868	Pde10a	+
chr17	14279505	14404790	ENSMUSG00000023886	Smoc2	+
chr17	23679248	23682446	ENSMUSG00000023906	Cldn6	+
chr17	45440577	45475415	ENSMUSG00000023935	Spats1	-
chr17	54273589	54299034	ENSMUSG00000023945	Slc5a7	-
chr17	78508063	78627408	ENSMUSG00000024076	Vit	+
chr17	88716480	88791990	ENSMUSG00000024107	Lhcgr	-
chr17	23941671	23945607	ENSMUSG00000024128	Sbp	+
chr17	88668659	88715152	ENSMUSG00000024154	Gtf2a1l	+
chr17	55445381	55514581	ENSMUSG00000024172	St6gal2	+
chr17	25454614	25476602	ENSMUSG00000024175	Tekt4	+
chr17	93199016	93206537	ENSMUSG00000024256	Adcyap1	+
chr18	31437807	31447406	ENSMUSG00000024261	Syt4	-
chr18	35964829	36014715	ENSMUSG00000024347	Psd2	+
chr18	34689897	34720387	ENSMUSG00000024366	Gfra3	-
chr18	32815382	32819797	ENSMUSG00000024379	Tslp	+
chr17	36984060	36989537	ENSMUSG00000024459	H2-M5	-
chr18	42394538	42397249	ENSMUSG00000024497	Pou4f3	+
chr18	65872819	65886596	ENSMUSG00000024517	Grp	+
chr18	65928276	65939787	ENSMUSG00000024518	Rax	-
chr18	52767708	52915935	ENSMUSG00000024534	Sncaip	+
chr18	82392379	82406777	ENSMUSG00000024553	Galr1	-
chr18	61684886	61692538	ENSMUSG00000024578	Il17b	+
chr18	61018861	61036199	ENSMUSG00000024619	Cdx1	-
chr18	86711109	86718283	ENSMUSG00000024647	Cbln2	+
chr19	11615522	11623719	ENSMUSG00000024680	Ms4a2	-
chr19	34121468	34166053	ENSMUSG00000024774	Ankrd22	-
chr19	36111960	36120099	ENSMUSG00000024803	Ankrd1	-
chr19	25505617	25604329	ENSMUSG00000024837	Dmrt1	+
chr19	30545862	30549665	ENSMUSG00000024868	Dkk1	-
chr19	5050480	5057071	ENSMUSG00000024883	Rin1	+
chr19	27216483	27254231	ENSMUSG00000024924	Vldlr	+
chr19	5740903	5758532	ENSMUSG00000024940	Ltbp3	+
chr19	6923965	6934515	ENSMUSG00000024957	Kcnk4	-
chr19	7267324	7275225	ENSMUSG00000024968	Rcor2	+
chr19	7596659	7607193	ENSMUSG00000024972	Lgals12	-
chr19	41082752	41206835	ENSMUSG00000025013	Tll2	-
chr19	41600256	41743665	ENSMUSG00000025020	Slit1	-
chr19	56826208	56870012	ENSMUSG00000025081	Tdrd1	+
chr19	56874248	56912078	ENSMUSG00000025082	Vwa2	+
chr19	44203268	44244016	ENSMUSG00000025202	Scd3	+
chr19	45150679	45156943	ENSMUSG00000025215	Tlx1	+
chr19	45736797	45742915	ENSMUSG00000025219	Fgf8	-
chr17	25946386	25952565	ENSMUSG00000025727	A930017K11Rik	-
chr1	19208913	19238576	ENSMUSG00000025927	Tfap2b	+
chr1	14753345	14755992	ENSMUSG00000025930	Msc	-
chr1	14168953	14310235	ENSMUSG00000025932	Eya1	-
chr1	65282055	65389244	ENSMUSG00000025946	Pth2r	+
chr1	59256905	59352993	ENSMUSG00000026023	Cdk15	+
chr1	40429569	40465415	ENSMUSG00000026069	Il1rl1	+
chr1	40465551	40500854	ENSMUSG00000026070	Il18r1	+
chr1	37214433	37263384	ENSMUSG00000026114	Cnga3	+
chr1	34535647	34544313	ENSMUSG00000026124	Cfc1	+
chr1	24261889	24587472	ENSMUSG00000026141	Col19a1	-
chr1	74791515	74804179	ENSMUSG00000026167	Wnt10a	+
chr1	74542887	74567794	ENSMUSG00000026173	Plcd4	+
chr1	75247026	75264502	ENSMUSG00000026204	Ptprn	-
chr1	75360328	75368579	ENSMUSG00000026208	Des	+
chr1	87147654	87156521	ENSMUSG00000026247	Ecel1	-
chr18	62324203	62496577	ENSMUSG00000026322	Htr4	+
chr1	125867621	125913101	ENSMUSG00000026344	Lypd1	-
chr1	120006893	120063536	ENSMUSG00000026387	Sctr	+
chr1	135871394	135919207	ENSMUSG00000026413	Pkp1	-
chr1	135836353	135852260	ENSMUSG00000026414	Tnnt2	+
chr1	130882073	130887454	ENSMUSG00000026420	Il24	-
chr1	131599238	131612000	ENSMUSG00000026432	Avpr1b	+
chr1	132564689	132741797	ENSMUSG00000026442	Nfasc	-
chr1	132880272	132940005	ENSMUSG00000026443	Lrrn2	+
chr1	134646676	134762593	ENSMUSG00000026452	Syt2	+
chr1	153122755	153186447	ENSMUSG00000026479	Lamc2	-
chr1	175059086	175492500	ENSMUSG00000026527	Rgs7	-
chr1	164061981	164084181	ENSMUSG00000026581	Sell	+
chr1	164048233	164057677	ENSMUSG00000026582	Sele	+
chr1	158362272	158691781	ENSMUSG00000026587	Astn1	+
chr1	156424524	156474331	ENSMUSG00000026600	Soat1	-
chr1	156310726	156328035	ENSMUSG00000026602	Nphs2	+
chr1	167689236	167848741	ENSMUSG00000026686	Lmx1a	+
chr1	162953799	162984528	ENSMUSG00000026691	Fmo3	-
chr1	161395408	161418410	ENSMUSG00000026700	Tnfsf4	+
chr2	22622204	22693874	ENSMUSG00000026787	Gad2	+
chr2	28907678	28916668	ENSMUSG00000026805	Barhl1	-
chr2	55435969	55598145	ENSMUSG00000026824	Kcnj3	+
chr2	62046461	62326730	ENSMUSG00000026904	Slc4a10	+
chr2	26667673	26671282	ENSMUSG00000026919	Lcn4	-
chr2	26200211	26208289	ENSMUSG00000026934	Lhx3	-
chr2	25291180	25319187	ENSMUSG00000026959	Grin1	-
chr2	25289914	25291180	ENSMUSG00000026961	Lrrc26	+
chr2	24420559	24475599	ENSMUSG00000026976	Pax8	-
chr2	73563214	73580338	ENSMUSG00000027107	Chrna1	-
chr2	122426476	122461137	ENSMUSG00000027219	Slc28a2	+
chr2	92915097	92956058	ENSMUSG00000027220	Syt13	+
chr2	122302190	122313730	ENSMUSG00000027224	Duoxa1	-
chr2	119751319	119760431	ENSMUSG00000027297	Ltk	-
chr2	119797732	119818104	ENSMUSG00000027298	Tyro3	+
chr2	117279992	117343001	ENSMUSG00000027347	Rasgrp1	-
chr2	25575415	25581757	ENSMUSG00000029419	Ajm1	-
chr15	98167157	98170134	ENSMUSG00000029875	Ccdc184	+
chr17	47815327	47834691	ENSMUSG00000032717	Mdfi	-
chr1	14872647	14918862	ENSMUSG00000032769	Trpa1	-
chr1	78310344	78420289	ENSMUSG00000032908	Sgpp2	+
chr1	75507076	75510366	ENSMUSG00000032968	Inha	+
chr1	75450435	75474343	ENSMUSG00000033007	Asic4	+
chr18	61730260	61786702	ENSMUSG00000033032	Afap1l1	-
chr17	34660456	34719815	ENSMUSG00000033327	Tnxb	+
chr2	79452520	79456751	ENSMUSG00000034701	Neurod1	-
chr2	61802929	61814114	ENSMUSG00000035033	Tbr1	+
chr17	37001162	37010635	ENSMUSG00000036036	Zfp57	+
chr15	92396880	92771819	ENSMUSG00000036218	Pdzrn4	+
chr1	88277660	88389293	ENSMUSG00000036251	Trpm8	+
chr17	34341958	34344645	ENSMUSG00000036322	H2-Ea-ps	-
chr1	87183312	87188405	ENSMUSG00000036480	Prss56	+
chr1	84369838	84696221	ENSMUSG00000036766	Dner	-
chr1	123321470	124846039	ENSMUSG00000036815	Dpp10	-
chr1	120340581	120343174	ENSMUSG00000036907	C1ql2	+
chr19	44493471	44514273	ENSMUSG00000036961	Wnt8b	+
chr15	100691812	100729376	ENSMUSG00000037280	Galnt6	-
chr17	28351514	28365222	ENSMUSG00000037446	Tulp1	-
chr19	44147636	44192442	ENSMUSG00000037578	Pkd2l1	-
chr2	18694031	18750413	ENSMUSG00000037708	Spag6	+
chr1	173350878	173466040	ENSMUSG00000037860	Aim2	+
chr16	10791379	10796134	ENSMUSG00000038015	Prm2	-
chr1	172320500	172329318	ENSMUSG00000038026	Kcnj9	-
chr1	169741476	169747642	ENSMUSG00000038530	Rgs4	-
chr19	29331169	29334670	ENSMUSG00000039097	Rln1	-
chr19	16956117	17223932	ENSMUSG00000039126	Prune2	+
chr1	72427111	72536930	ENSMUSG00000039372	2020-03-04	-
chr2	30834971	30881251	ENSMUSG00000039476	Prrx2	+
chr17	43801350	44039516	ENSMUSG00000039601	Rcan2	+
chr16	92345981	92359468	ENSMUSG00000039639	Kcne1	-
chr16	92292388	92298129	ENSMUSG00000039672	Kcne2	+
chr16	91225456	91228677	ENSMUSG00000039830	Olig2	+
chr18	43207582	43318682	ENSMUSG00000039954	Stk32a	+
chr17	49456021	49564343	ENSMUSG00000040260	Daam2	-
chr2	93642383	93681339	ENSMUSG00000040310	Alx4	+
chr2	90885859	90890525	ENSMUSG00000040794	C1qtnf4	+
chr1	165295788	165326745	ENSMUSG00000040836	Gpr161	+
chr16	19653377	19706375	ENSMUSG00000041247	Lamp3	-
chr15	83779466	83858494	ENSMUSG00000041708	Mpped1	+
chr18	62751673	62756347	ENSMUSG00000041789	2700046A07Rik	-
chr15	82808435	82987872	ENSMUSG00000041852	Tcf20	-
chr2	71528112	71533981	ENSMUSG00000041911	Dlx1	+
chr18	22693180	23041653	ENSMUSG00000041923	Nol4	-
chr2	70039125	70429198	ENSMUSG00000042064	Myo3b	+
chr17	42315946	42505077	ENSMUSG00000042256	Ptchd4	+
chr1	131744021	131771504	ENSMUSG00000042268	Slc26a9	+
chr17	31207872	31246892	ENSMUSG00000042345	Ubash3a	+
chr15	80572593	80652854	ENSMUSG00000042351	Grap2	+
chr19	42268286	42431785	ENSMUSG00000042401	Crtac1	-
chr1	13113456	13127163	ENSMUSG00000042414	Prdm14	-
chr18	21550376	21654718	ENSMUSG00000042514	Klhl14	-
chr19	42247573	42270348	ENSMUSG00000042532	Golga7b	+
chr2	107290638	107298502	ENSMUSG00000042604	Kcna4	+
chr1	153653024	153700323	ENSMUSG00000042671	Rgs8	+
chr1	92506365	92518661	ENSMUSG00000042849	Olfr1414	-
chr16	94748635	94997701	ENSMUSG00000043301	Kcnj6	-
chr17	37196424	37200994	ENSMUSG00000043827	Olfr94	-
chr19	59458371	59465357	ENSMUSG00000043969	Emx2	+
chr17	42556782	42611395	ENSMUSG00000043972	Opn5	-
chr15	99590781	99594829	ENSMUSG00000044217	Aqp5	+
chr19	43612324	43615892	ENSMUSG00000044220	Nkx2-3	+
chr15	101525025	101532820	ENSMUSG00000044294	Krt84	-
chr2	85136224	85139923	ENSMUSG00000044338	Aplnr	+
chr17	56511247	56512431	ENSMUSG00000044526	Znrf4	-
chr19	60466731	60468304	ENSMUSG00000045052	Prlhr	-
chr1	34579656	34590944	ENSMUSG00000045174	Amer3	+
chr17	20989746	20996464	ENSMUSG00000045575	Vmn1r233	-
chr19	4984354	4990316	ENSMUSG00000045903	Npas4	-
chr2	21367541	21830547	ENSMUSG00000045967	Gpr158	+
chr1	9908637	9942085	ENSMUSG00000046101	Mcmdc2	+
chr15	101845425	101850794	ENSMUSG00000046834	Krt1	-
chr2	32574796	32583782	ENSMUSG00000046854	Pip5kl1	+
chr1	63182690	63214543	ENSMUSG00000046856	Gpr1	-
chr16	93919030	94008837	ENSMUSG00000047109	Cldn14	-
chr18	66857703	66860506	ENSMUSG00000047259	Mc4r	-
chr16	42248441	42340651	ENSMUSG00000047261	Gap43	-
chr19	27322587	27337179	ENSMUSG00000047298	Kcnv2	+
chr15	101431037	101438804	ENSMUSG00000047641	Krt87	-
chr19	5298330	5308738	ENSMUSG00000047658	Gal3st3	+
chr18	84719235	84740436	ENSMUSG00000047992	Dipk1c	+
chr1	135324806	135368065	ENSMUSG00000048096	Lmod1	+
chr1	90765922	90843971	ENSMUSG00000048126	Col6a3	-
chr16	25286816	25422344	ENSMUSG00000048399	Tprg	+
chr2	109674699	109727007	ENSMUSG00000048482	Bdnf	+
chr1	38793644	38836711	ENSMUSG00000048814	Lonrf2	-
chr2	71981239	72257474	ENSMUSG00000049044	Rapgef4	+
chr2	40595245	42653624	ENSMUSG00000049252	Lrp1b	-
chr16	38773183	38800328	ENSMUSG00000049436	Upk1b	-
chr1	172555937	172563717	ENSMUSG00000049598	Vsig8	+
chr17	21256410	21262881	ENSMUSG00000050102	Vmn1r235	+
chr19	41061709	41077113	ENSMUSG00000050121	Opalin	-
chr19	44333091	44346743	ENSMUSG00000050195	Scd4	+
chr2	120166411	120245335	ENSMUSG00000050211	Pla2g4e	-
chr16	96590839	97170752	ENSMUSG00000050272	Dscam	-
chr2	74691923	74695105	ENSMUSG00000050368	Hoxd10	+
chr1	121509841	121528465	ENSMUSG00000050534	Htr5b	-
chr16	18620316	18622403	ENSMUSG00000050761	Gp1bb	-
chr17	25489874	25497288	ENSMUSG00000050824	Sstr5	-
chr1	39618405	39651474	ENSMUSG00000050967	Creg2	-
chr1	172052291	172057573	ENSMUSG00000051251	Nhlh1	-
chr16	92478741	92497366	ENSMUSG00000051297	2410124H12Rik	+
chr18	40256961	40531630	ENSMUSG00000051401	Kctd16	+
chr19	24899235	24901197	ENSMUSG00000051490	Foxd4	-
chr2	76703979	76982547	ENSMUSG00000051747	Ttn	-
chr15	98340021	98340987	ENSMUSG00000051793	Olfr284	-
chr15	101733948	101743109	ENSMUSG00000051879	Krt71	-
chr18	60995379	61014222	ENSMUSG00000052026	Slc6a7	-
chr16	35541144	35664732	ENSMUSG00000052133	Sema5b	+
chr17	17887823	17893952	ENSMUSG00000052270	Fpr2	+
chr17	13354571	13377223	ENSMUSG00000052469	Tcp10c	+
chr19	28258850	28680077	ENSMUSG00000052942	Glis3	-
chr1	132509426	132543256	ENSMUSG00000053024	Cntn2	-
chr18	58836666	59054060	ENSMUSG00000053441	Adamts19	+
chr15	103438956	103448469	ENSMUSG00000053508	Gtsf2	-
chr1	180432386	180483504	ENSMUSG00000053963	Stum	-
chr15	98492401	98502637	ENSMUSG00000054036	Olfr279	+
chr2	18025192	18037737	ENSMUSG00000054057	A930004D18Rik	-
chr17	36185571	36190287	ENSMUSG00000054128	H2-T3	-
chr15	89322719	89324731	ENSMUSG00000054136	Adm2	+
chr1	175962305	176275312	ENSMUSG00000055214	Pld5	-
chr17	71868971	72604627	ENSMUSG00000055471	Alk	-
chr19	16872318	16873805	ENSMUSG00000056829	Foxb2	-
chr1	39665300	39720997	ENSMUSG00000057173	Rfx8	-
chr17	21226086	21235467	ENSMUSG00000057203	Vmn1r234	+
chr17	42708935	42742179	ENSMUSG00000057899	Adgrf2	-
chr1	192190773	192510159	ENSMUSG00000058248	Kcnh1	+
chr2	25863733	25918273	ENSMUSG00000058740	Kcnt1	+
chr16	9567897	9995560	ENSMUSG00000059003	Grin2a	-
chr18	78100090	78142119	ENSMUSG00000059336	Slc14a1	-
chr18	80294545	80364254	ENSMUSG00000059852	Kcng2	-
chr15	102356605	102367182	ENSMUSG00000060284	Sp7	-
chr15	103751918	103755469	ENSMUSG00000060311	Mucl1	-
chr19	11886564	11898079	ENSMUSG00000060878	Olfr1420	+
chr2	10370509	10595253	ENSMUSG00000061186	Sfmbt2	+
chr2	101638281	101649501	ENSMUSG00000061311	Rag1	-
chr15	101929331	101940324	ENSMUSG00000061397	Krt79	-
chr19	5070858	5085531	ENSMUSG00000061451	Tmem151a	-
chr15	101707069	101712898	ENSMUSG00000061527	Krt5	-
chr1	37905922	37916493	ENSMUSG00000061584	Lyg2	-
chr1	92617787	92623412	ENSMUSG00000061616	Olfr12	+
chr17	8434422	8442496	ENSMUSG00000062327	T	+
chr17	57080065	57087782	ENSMUSG00000062591	Tubb4a	-
chr16	94084930	94127032	ENSMUSG00000062713	Sim2	+
chr15	84379202	84447097	ENSMUSG00000062760	Shisal1	-
chr17	27422386	27521403	ENSMUSG00000063239	Grm4	-
chr15	89782392	89841860	ENSMUSG00000063260	Syt10	-
chr19	48206024	48805505	ENSMUSG00000063434	Sorcs3	+
chr18	73859384	73881333	ENSMUSG00000064036	Mro	+
chr15	101810688	101818169	ENSMUSG00000064201	Krt2	-
chr15	101624027	101628188	ENSMUSG00000064232	Gm5414	-
chr1	180893107	180899103	ENSMUSG00000066652	Lefty2	+
chr1	92475924	92485113	ENSMUSG00000067064	Olfr1416	-
chr17	50239207	50246316	ENSMUSG00000067103	AY702103	+
chr19	38264535	38312214	ENSMUSG00000067242	Lgi1	+
chr17	34325664	34341412	ENSMUSG00000067341	H2-Eb2	+
chr19	12073233	12077731	ENSMUSG00000067526	Olfr1425	-
chr15	101858730	101869705	ENSMUSG00000067594	Krt77	-
chr1	38939148	38950276	ENSMUSG00000067604	Nms	+
chr15	101459060	101463751	ENSMUSG00000067615	Krt81	-
chr17	12841078	12868143	ENSMUSG00000068037	Mas1	-
chr2	122279246	122298449	ENSMUSG00000068452	Duox2	-
chr2	73271924	73284706	ENSMUSG00000068859	Sp9	+
chr2	23321245	23401973	ENSMUSG00000069132	Nxph2	+
chr18	57468515	57478133	ENSMUSG00000069372	Ctxn3	+
chr1	170907272	170912941	ENSMUSG00000070524	Fcrlb	-
chr1	169928647	169934653	ENSMUSG00000070532	Ccdc190	+
chr2	70553071	70602014	ENSMUSG00000070880	Gad1	+
chr17	48299497	48312533	ENSMUSG00000071068	Treml2	+
chr17	7324645	7345974	ENSMUSG00000071322	Tcp10a	+
chr17	35635751	35643695	ENSMUSG00000073408	Mucl3	-
chr17	35062692	35066184	ENSMUSG00000073414	Mpig6b	-
chr17	26199182	26207786	ENSMUSG00000073433	Arhgdig	-
chr17	13221187	13227658	ENSMUSG00000073458	Smok2a	+
chr19	42786538	43388355	ENSMUSG00000074852	Hpse2	-
chr2	125136632	125147841	ENSMUSG00000074872	Ctxn2	+
chr16	96235800	96319859	ENSMUSG00000074892	B3galt5	+
chr2	113746163	113758646	ENSMUSG00000074934	Grem1	-
chr2	102449365	102452499	ENSMUSG00000075012	Fjx1	-
chr2	75989140	76338774	ENSMUSG00000075270	Pde11a	-
chr2	66480079	66634962	ENSMUSG00000075316	Scn9a	-
chr15	103018933	103036852	ENSMUSG00000075394	Hoxc4	+
chr15	98186012	98195542	ENSMUSG00000075427	Olfr288	-
chr2	122640802	122640881	ENSMUSG00000076309	Mir147	+
chr2	74711926	74748442	ENSMUSG00000079277	Hoxd3	+
chr1	132191430	132259227	ENSMUSG00000079330	Lemd1	+
chr2	31640036	31655795	ENSMUSG00000079466	Prdm12	+
chr17	34153071	34160230	ENSMUSG00000079547	H2-DMb1	+
chr1	93168724	93231072	ENSMUSG00000084989	Crocc2	+
chr2	74752683	74753744	ENSMUSG00000085015	Gm14424	+
chr2	19441507	19446674	ENSMUSG00000085388	Ptf1aos	-
chr2	74298939	74307717	ENSMUSG00000085405	4930441J16Rik	-
chr1	75368211	75375012	ENSMUSG00000085653	Gm15179	-
chr15	102944061	102947730	ENSMUSG00000086903	Hotair	-
chr2	70489939	70563357	ENSMUSG00000087264	Gad1os	-
chr2	103338600	103372764	ENSMUSG00000087278	A930006I01Rik	-
chr15	101369351	101369434	ENSMUSG00000088459	Mir1941	+
chr1	19063299	19104840	ENSMUSG00000089787	Gm15825	-
chr16	96467605	96525793	ENSMUSG00000090223	Pcp4	+
chr16	17835275	17838364	ENSMUSG00000090236	Car15	-
chr19	10455370	10457473	ENSMUSG00000090291	Lrrc10b	-
chr17	43588339	43592442	ENSMUSG00000090307	1700071M16Rik	-
chr18	76856404	76900342	ENSMUSG00000091519	Skor2	+
chr2	18742714	18760862	ENSMUSG00000092353	Gm20539	-
chr2	32318264	32318343	ENSMUSG00000092765	Gm23363	+
chr19	42280081	42280170	ENSMUSG00000093234	Mir3085	-
chr19	44303170	44303231	ENSMUSG00000093315	Mir5114	+
chr17	85600650	85618398	ENSMUSG00000093460	Six3os1	-
chr17	68826622	68843139	ENSMUSG00000095407	Tmem200c	+
chr15	85492735	85503227	ENSMUSG00000096607	7530416G11Rik	-
chr17	45541951	45549677	ENSMUSG00000096847	Tmem151b	-
chr15	82206167	82212815	ENSMUSG00000096883	Shisa8	-
chr17	23743233	23754065	ENSMUSG00000097006	9530082P21Rik	+
chr15	85580251	85593708	ENSMUSG00000097209	AU022754	+
chr17	15231580	15247917	ENSMUSG00000097624	Gm5091	-
chr2	18799244	18801818	ENSMUSG00000097638	Carlr	-
chr19	40868303	40882639	ENSMUSG00000097740	E030044B06Rik	+
chr1	136050803	136051370	ENSMUSG00000097918	Ascl5	+
chr1	135108496	135132594	ENSMUSG00000097993	Ptprv	-
chr17	35194971	35195049	ENSMUSG00000098291	Mir6973a	+
chr19	7422572	7422642	ENSMUSG00000098293	Mir6991	+
chr1	167290124	167290225	ENSMUSG00000098379	Mir6347	+
chr16	21256012	21256066	ENSMUSG00000098400	Mir7680	-
chr1	168490642	168490762	ENSMUSG00000098407	Mir6348	+
chr19	44808405	44808529	ENSMUSG00000098952	Mir6405	+
chr17	35204474	35204557	ENSMUSG00000099006	Mir6974	-
chr19	47755021	47755157	ENSMUSG00000099069	Mir8090	-
chr16	13471079	13471180	ENSMUSG00000099214	Mir6365	-
chr1	55931240	55972328	ENSMUSG00000099950	9130227L01Rik	+
chr1	39839174	39847334	ENSMUSG00000101634	1700066B17Rik	-
chr1	36710148	36757953	ENSMUSG00000102416	4933424G06Rik	+
chr2	105657861	105661343	ENSMUSG00000102424	Paupar	-
chr18	37765579	37841873	ENSMUSG00000102428	Pcdhga12	+
chr18	37736935	37841870	ENSMUSG00000102440	Pcdhga9	+
chr18	37819512	37841873	ENSMUSG00000102543	Pcdhgc5	+
chr1	166974022	166999728	ENSMUSG00000102548	Gm16701	-
chr18	37755730	37841873	ENSMUSG00000102742	Pcdhga11	+
chr18	37761800	37841870	ENSMUSG00000103081	Pcdhgb8	+
chr18	37714763	37841873	ENSMUSG00000103472	Pcdhga7	+
chr18	37725705	37841873	ENSMUSG00000103897	Pcdhga8	+
chr18	37751599	37841873	ENSMUSG00000104063	Pcdhgb7	+
chr2	22654282	22654350	ENSMUSG00000106199	Mir3967	+
chr2	94241377	94241442	ENSMUSG00000106336	Mir129b	+
chr19	12227754	12232596	ENSMUSG00000109022	Olfr1432	-
chr15	84714628	84720266	ENSMUSG00000116396	Gm20556	-
chr17	56241715	56242805	ENSMUSG00000117172	A230051N06Rik	+
chr17	75861022	75889039	ENSMUSG00000117539	Gm4710	+
chr18	47452667	47476331	ENSMUSG00000117602	9130209A04Rik	+
chr6	52231196	52240854	ENSMUSG00000000938	Hoxa10	-
chr5	120861420	120873506	ENSMUSG00000001168	Oas1h	+
chr5	29473033	29478470	ENSMUSG00000001566	Mnx1	-
chr4	125490699	125714173	ENSMUSG00000001985	Grik3	+
chr4	123105164	123132099	ENSMUSG00000002384	Bmp8b	+
chr5	28456814	28467256	ENSMUSG00000002633	Shh	-
chr5	136741758	136883209	ENSMUSG00000004415	Col26a1	-
chr3	87948665	87953376	ENSMUSG00000004885	Crabp2	+
chr3	87987530	88000230	ENSMUSG00000004892	Bcan	-
chr6	52313497	52318378	ENSMUSG00000005503	Evx1	+
chr3	87796950	87816101	ENSMUSG00000005640	Insrr	+
chr5	136054491	136064326	ENSMUSG00000006143	Upk3bl	+
chr4	141404352	141416014	ENSMUSG00000006216	Clcnkb	-
chr4	141576061	141606096	ENSMUSG00000006219	Fblim1	-
chr5	67094398	67099301	ENSMUSG00000012520	Phox2b	-
chr5	122100950	122113472	ENSMUSG00000013936	Myl2	+
chr4	44524756	44710487	ENSMUSG00000014030	Pax5	-
chr3	107595030	107605776	ENSMUSG00000014603	Alx3	+
chr3	87250757	87263738	ENSMUSG00000015852	Fcrls	-
chr3	96282908	96293969	ENSMUSG00000015947	Fcgr1	-
chr2	181147652	181157014	ENSMUSG00000016349	Eef1a2	-
chr2	164389392	164405160	ENSMUSG00000016995	Matn4	-
chr2	164354069	164389095	ENSMUSG00000017002	Slpi	-
chr2	164289267	164291500	ENSMUSG00000017003	Svs3a	+
chr2	164403140	164415448	ENSMUSG00000017007	Rbpjl	+
chr2	164588342	164593594	ENSMUSG00000017733	Eppin	-
chr2	164940779	164955850	ENSMUSG00000017737	Mmp9	+
chr2	164960801	164999731	ENSMUSG00000017740	Slc12a5	+
chr2	165595031	165771727	ENSMUSG00000017897	Eya2	+
chr2	167191804	167240604	ENSMUSG00000017969	Ptgis	-
chr5	119832667	119885219	ENSMUSG00000018263	Tbx5	+
chr2	165405027	165473230	ENSMUSG00000018459	Slc13a3	-
chr3	87736922	87748625	ENSMUSG00000023084	Lrrc71	-
chr5	139017305	139150001	ENSMUSG00000025855	Prkar1b	-
chr2	136052238	136069917	ENSMUSG00000027270	Lamp5	+
chr2	136713452	136782428	ENSMUSG00000027273	Snap25	+
chr2	131039631	131043088	ENSMUSG00000027316	Gfra4	-
chr2	131050590	131063814	ENSMUSG00000027318	Adam33	-
chr2	131545849	131562283	ENSMUSG00000027335	Adra1d	-
chr2	131950860	131956130	ENSMUSG00000027338	Prnd	+
chr2	132781277	132795079	ENSMUSG00000027350	Chgb	+
chr2	132904388	132945906	ENSMUSG00000027356	Fermt1	-
chr2	127526472	127541467	ENSMUSG00000027376	Prom2	-
chr2	127704385	127729932	ENSMUSG00000027377	Mall	-
chr2	129686564	129699844	ENSMUSG00000027400	Pdyn	-
chr2	147177545	147194243	ENSMUSG00000027434	Nkx2-2	-
chr3	8509359	8561606	ENSMUSG00000027500	Stmn2	+
[truncated: 744 more rows]
