# Supplementary material for: Chromatin states shaped by an epigenetic code confer regenerative potential to the mouse liver
Source: Nat Commun. 2021 Jul 5;12:4110. doi: 10.1038/s41467-021-24466-1 (PMC8257577; doi:10.1038/s41467-021-24466-1)
Supplement: Supplementary file 5 — Supplementary Data 2 [file 41467_2021_24466_MOESM5_ESM.xlsx]

## Sheet: Table Legend
Table S3. Gene lists encompassed by functions. Livrer_function genes are plotted in Figure 4C as red dots. Cell_Cycle genes are clustered in Figure 5C.

## Sheet: A. Liver_enriched
Ensembl	Gene	State
ENSMUSG00000000049	Apoh	S1
ENSMUSG00000001155	Ftcd	S1
ENSMUSG00000001670	Tat	S1
ENSMUSG00000002588	Pon1	S1
ENSMUSG00000003617	Cp	S1
ENSMUSG00000005677	Nr1i3	S1
ENSMUSG00000005681	Apoa2	S1
ENSMUSG00000009654	Oit3	S1
ENSMUSG00000010064	Slc38a3	S1
ENSMUSG00000010175	Prox1	S1
ENSMUSG00000015083	C8g	S1
ENSMUSG00000016942	Tmprss6	S1
ENSMUSG00000019987	Arg1	S1
ENSMUSG00000020258	Glyctk	S1
ENSMUSG00000020884	Asgr1	S1
ENSMUSG00000021033	Gstz1	S1
ENSMUSG00000021135	Slc10a1	S1
ENSMUSG00000021751	Acox2	S1
ENSMUSG00000021922	Itih4	S1
ENSMUSG00000022149	C9	S1
ENSMUSG00000022445	Cyp2d26	S1
ENSMUSG00000022766	Serpind1	S1
ENSMUSG00000022871	Fetub	S1
ENSMUSG00000022875	Kng1	S1
ENSMUSG00000022877	Hrg	S1
ENSMUSG00000023176	Cpn2	S1
ENSMUSG00000024164	C3	S1
ENSMUSG00000024863	Mbl2	S1
ENSMUSG00000025127	Gcgr	S1
ENSMUSG00000025479	Cyp2e1	S1
ENSMUSG00000025991	Cps1	S1
ENSMUSG00000026405	C4bp	S1
ENSMUSG00000026715	Serpinc1	S1
ENSMUSG00000027249	F2	S1
ENSMUSG00000027261	Hao1	S1
ENSMUSG00000027359	Slc27a2	S1
ENSMUSG00000027513	Pck1	S1
ENSMUSG00000027875	Hmgcs2	S1
ENSMUSG00000028001	Fga	S1
ENSMUSG00000028011	Tdo2	S1
ENSMUSG00000028240	Cyp7a1	S1
ENSMUSG00000028356	Ambp	S1
ENSMUSG00000028553	Angptl3	S1
ENSMUSG00000029368	Alb	S1
ENSMUSG00000029445	Hpd	S1
ENSMUSG00000029597	Sds	S1
ENSMUSG00000029630	Cyp3a25	S1
ENSMUSG00000029727	Cyp3a13	S1
ENSMUSG00000030055	Rab43	S1
ENSMUSG00000030236	Slco1b2	S1
ENSMUSG00000030244	Gys2	S1
ENSMUSG00000030378	Sult2a8	S1
ENSMUSG00000030827	Fgf21	S1
ENSMUSG00000030895	Hpx	S1
ENSMUSG00000030972	Acsm5	S1
ENSMUSG00000031138	F9	S1
ENSMUSG00000031444	F10	S1
ENSMUSG00000031445	Proz	S1
ENSMUSG00000031594	Fgl1	S1
ENSMUSG00000031645	F11	S1
ENSMUSG00000031722	Hp	S1
ENSMUSG00000031980	Agt	S1
ENSMUSG00000032079	Apoa5	S1
ENSMUSG00000032083	Apoa1	S1
ENSMUSG00000033831	Fgb	S1
ENSMUSG00000033860	Fgg	S1
ENSMUSG00000034456	Uroc1	S1
ENSMUSG00000035540	Gc	S1
ENSMUSG00000036216	Leap2	S1
ENSMUSG00000037095	Lrg1	S1
ENSMUSG00000037798	Mat1a	S1
ENSMUSG00000038224	Serpinf2	S1
ENSMUSG00000038641	Akr1d1	S1
ENSMUSG00000039196	Orm1	S1
ENSMUSG00000040017	Saa4	S1
ENSMUSG00000040134	Rdh7	S1
ENSMUSG00000040564	Apoc1	S1
ENSMUSG00000041481	Serpina3g	S1
ENSMUSG00000044367	Slc16a13	S1
ENSMUSG00000046070	Igfals	S1
ENSMUSG00000046598	Bdh1	S1
ENSMUSG00000047492	Inhbe	S1
ENSMUSG00000047638	Nr1h4	S1
ENSMUSG00000047822	Angptl8	S1
ENSMUSG00000048856	Slc25a47	S1
ENSMUSG00000050440	Hamp	S1
ENSMUSG00000050445	Cyp8b1	S1
ENSMUSG00000053303	Slc22a26	S1
ENSMUSG00000056035	Cyp3a11	S1
ENSMUSG00000056973	Ces1d	S1
ENSMUSG00000057400	Ces1c	S1
ENSMUSG00000058207	Serpina3k	S1
ENSMUSG00000059481	Plg	S1
ENSMUSG00000060459	Kng2	S1
ENSMUSG00000060807	Serpina6	S1
ENSMUSG00000061740	Cyp2d22	S1
ENSMUSG00000061947	Serpina10	S1
ENSMUSG00000063232	Serpina11	S1
ENSMUSG00000063929	Cyp4a32	S1
ENSMUSG00000066072	Cyp4a10	S1
ENSMUSG00000066363	Serpina3f	S1
ENSMUSG00000066366	Serpina1a	S1
ENSMUSG00000067144	Slc22a7	S1
ENSMUSG00000067656	Slc22a27	S1
ENSMUSG00000068086	Cyp2d9	S1
ENSMUSG00000069456	Rdh16	S1
ENSMUSG00000071177	Serpina1d	S1
ENSMUSG00000071178	Serpina1b	S1
ENSMUSG00000072115	Ang	S1
ENSMUSG00000072625	Gdf2	S1
ENSMUSG00000072849	Serpina1e	S1
ENSMUSG00000074207	Adh1	S1
ENSMUSG00000078650	G6pc	S1
ENSMUSG00000079012	Serpina3m	S1
ENSMUSG00000079015	Serpina1c	S1
ENSMUSG00000094806	Cyp2d10	S1
ENSMUSG00000006522	Itih3	S2
ENSMUSG00000006529	Itih1	S2
ENSMUSG00000016024	Lbp	S2
ENSMUSG00000017344	Vtn	S2
ENSMUSG00000021048	Mthfd1	S2
ENSMUSG00000021091	Serpina3n	S2
ENSMUSG00000021340	Gpld1	S2
ENSMUSG00000021492	F12	S2
ENSMUSG00000021539	Lect2	S2
ENSMUSG00000021620	Acot12	S2
ENSMUSG00000021999	Cpb2	S2
ENSMUSG00000022181	C6	S2
ENSMUSG00000022253	Nadk2	S2
ENSMUSG00000022847	Thpo	S2
ENSMUSG00000023224	Serping1	S2
ENSMUSG00000024160	Spsb3	S2
ENSMUSG00000024391	Apom	S2
ENSMUSG00000024990	Rbp4	S2
ENSMUSG00000025075	Habp2	S2
ENSMUSG00000025196	Cpn1	S2
ENSMUSG00000025405	Inhbc	S2
ENSMUSG00000026272	Agxt	S2
ENSMUSG00000026295	Spp2	S2
ENSMUSG00000026368	F13b	S2
ENSMUSG00000026542	Apcs	S2
ENSMUSG00000026614	Slc30a10	S2
ENSMUSG00000026874	Hc	S2
ENSMUSG00000027048	Abcb11	S2
ENSMUSG00000027651	Rprd1b	S2
ENSMUSG00000027792	Bche	S2
ENSMUSG00000028179	Cth	S2
ENSMUSG00000028979	Masp2	S2
ENSMUSG00000029102	Hgfac	S2
ENSMUSG00000029201	Ugdh	S2
ENSMUSG00000029369	Afm	S2
ENSMUSG00000029656	C8b	S2
ENSMUSG00000029759	Pon3	S2
ENSMUSG00000030131	Mug2	S2
ENSMUSG00000031443	F7	S2
ENSMUSG00000031730	Dhodh	S2
ENSMUSG00000032207	Lipc	S2
ENSMUSG00000032310	Cyp1a2	S2
ENSMUSG00000032554	Trf	S2
ENSMUSG00000033427	Upb1	S2
ENSMUSG00000034528	Hsd17b13	S2
ENSMUSG00000035031	C8a	S2
ENSMUSG00000035637	Grhpr	S2
ENSMUSG00000036110	Slc17a2	S2
ENSMUSG00000036775	Decr2	S2
ENSMUSG00000037254	Itih2	S2
ENSMUSG00000037797	Adh4	S2
ENSMUSG00000037942	Crp	S2
ENSMUSG00000039438	Ttc36	S2
ENSMUSG00000039450	Dcxr	S2
ENSMUSG00000039653	Baat	S2
ENSMUSG00000040963	Asgr2	S2
ENSMUSG00000042476	Abcb4	S2
ENSMUSG00000044005	Gls2	S2
ENSMUSG00000046862	Pramel12	S2
ENSMUSG00000051346	Spryd4	S2
ENSMUSG00000052562	Slc22a30	S2
ENSMUSG00000053460	Ggcx	S2
ENSMUSG00000056148	Rdh9	S2
ENSMUSG00000057074	Ces1g	S2
ENSMUSG00000057228	Aadat	S2
ENSMUSG00000059434	Gckr	S2
ENSMUSG00000059908	Mug1	S2
ENSMUSG00000060407	Cyp2a12	S2
ENSMUSG00000061292	Cyp3a59	S2
ENSMUSG00000063558	Aox1	S2
ENSMUSG00000063590	Slc22a28	S2
ENSMUSG00000066319	Rtp3	S2
ENSMUSG00000068083	Cyp2d40	S2
ENSMUSG00000073988	Ttpa	S2
ENSMUSG00000074639	Rdh16f2	S2
ENSMUSG00000078964	Ces1b	S2
ENSMUSG00000079563	Pglyrp2	S2
ENSMUSG00000089943	Ugt1a5	S2
ENSMUSG00000090231	Cfb	S2
ENSMUSG00000091867	Cyp2a22	S2
ENSMUSG00000094156	Sult2a7	S2
ENSMUSG00000031271	Serpina7	S3
ENSMUSG00000057037	Cfhr1	S3
ENSMUSG00000061540	Orm2	S3
ENSMUSG00000079014	Serpina3i	S3
ENSMUSG00000002992	Apoc2	S4
ENSMUSG00000003484	Cyp4f18	S4
ENSMUSG00000014852	Adamts13	S4
ENSMUSG00000016194	Hsd11b1	S4
ENSMUSG00000022821	Hgd	S4
ENSMUSG00000023829	Slc22a1	S4
ENSMUSG00000024371	C2	S4
ENSMUSG00000024757	Slc22a19	S4
ENSMUSG00000025396	Hsd17b6	S4
ENSMUSG00000028359	Orm3	S4
ENSMUSG00000028712	Cyp4a31	S4
ENSMUSG00000029716	Tfr2	S4
ENSMUSG00000035201	Pramel17	S4
ENSMUSG00000036880	Acaa2	S4
ENSMUSG00000037924	Olfr16	S4
ENSMUSG00000038591	Colec10	S4
ENSMUSG00000038742	Angptl6	S4
ENSMUSG00000041536	Serpina3a	S4
ENSMUSG00000046133	C130073F10Rik	S4
ENSMUSG00000047894	Ang2	S4
ENSMUSG00000054052	Rdh19	S4
ENSMUSG00000064246	Chil1	S4
ENSMUSG00000066361	Serpina3c	S4
ENSMUSG00000066688	Pramel21	S4
ENSMUSG00000070419	Cyp3a57	S4
ENSMUSG00000070686	Pramel34	S4
ENSMUSG00000070810	Sult2a6	S4
ENSMUSG00000073497	AA792892	S4
ENSMUSG00000073723	Gm13102	S4
ENSMUSG00000073724	Pramel4	S4
ENSMUSG00000074156	Ces1h	S4
ENSMUSG00000074206	Adh6b	S4
ENSMUSG00000075044	Slc22a29	S4
ENSMUSG00000078625	Gm12789	S4
ENSMUSG00000079013	Serpina3j	S4
ENSMUSG00000079424	Pramel47	S4
ENSMUSG00000084346	Cyp4a30b	S4
ENSMUSG00000090171	Ugt1a2	S4
ENSMUSG00000094559	Cyp2d34	S4
ENSMUSG00000094560	Pramel39	S4
ENSMUSG00000095577	Gm6619	S4
ENSMUSG00000096852	Cyp2d12	S4
ENSMUSG00000022464	Slc38a4	S5
ENSMUSG00000046435	Pramel24	S5
ENSMUSG00000005547	Cyp2a5	S6
ENSMUSG00000022347	A1bg	S6
ENSMUSG00000026691	Fmo3	S6
ENSMUSG00000038656	Cyp3a16	S6
ENSMUSG00000054417	Cyp3a44	S6
ENSMUSG00000066224	Arid3c	S6
ENSMUSG00000070811	Sult2a2	S6
ENSMUSG00000074254	Cyp2a4	S6
ENSMUSG00000074377	Sult2a4	S6
ENSMUSG00000075551	Cyp3a41a	S6
ENSMUSG00000075552	Cyp3a41b	S6
ENSMUSG00000078798	Sult2a1	S6
ENSMUSG00000078799	Sult2a5	S6

## Sheet: B. Cell_Cycle
Ensembl	Gene	Cluster
ENSMUSG00000022141	Nipbl	cluster_1
ENSMUSG00000034154	Ino80	cluster_1
ENSMUSG00000022346	Myc	cluster_1
ENSMUSG00000041346	Wrap53	cluster_1
ENSMUSG00000071350	Setdb2	cluster_1
ENSMUSG00000032498	Mlh1	cluster_1
ENSMUSG00000032253	Phip	cluster_1
ENSMUSG00000022812	Gsk3b	cluster_1
ENSMUSG00000064302	Clasp1	cluster_1
ENSMUSG00000021911	Parg	cluster_1
ENSMUSG00000017146	Brca1	cluster_1
ENSMUSG00000036086	Zranb3	cluster_1
ENSMUSG00000066892	Fbxl12	cluster_1
ENSMUSG00000038774	Ascc3	cluster_1
ENSMUSG00000059060	Rad51b	cluster_1
ENSMUSG00000026516	Nvl	cluster_1
ENSMUSG00000073436	Eme2	cluster_1
ENSMUSG00000021668	Polk	cluster_1
ENSMUSG00000019841	Rev3l	cluster_1
ENSMUSG00000035401	Emsy	cluster_1
ENSMUSG00000000028	Cdc45	cluster_1
ENSMUSG00000025077	Dclre1a	cluster_1
ENSMUSG00000033323	Ctdp1	cluster_1
ENSMUSG00000002814	Top3a	cluster_1
ENSMUSG00000033430	Terf2ip	cluster_1
ENSMUSG00000021615	Xrcc4	cluster_1
ENSMUSG00000021597	Slf1	cluster_1
ENSMUSG00000018974	Sart3	cluster_1
ENSMUSG00000022248	Rad1	cluster_1
ENSMUSG00000007080	Pole	cluster_1
ENSMUSG00000042772	Smg7	cluster_1
ENSMUSG00000028309	Rnf20	cluster_1
ENSMUSG00000022702	Hira	cluster_1
ENSMUSG00000079184	Mphosph8	cluster_1
ENSMUSG00000029111	Nelfa	cluster_1
ENSMUSG00000002221	Paxip1	cluster_1
ENSMUSG00000020752	Recql5	cluster_1
ENSMUSG00000027496	Aurka	cluster_1
ENSMUSG00000005609	Ctr9	cluster_1
ENSMUSG00000027845	Dclre1b	cluster_1
ENSMUSG00000052593	Adam17	cluster_1
ENSMUSG00000053914	Kdm4d	cluster_1
ENSMUSG00000012443	Kif11	cluster_1
ENSMUSG00000037343	Taf2	cluster_1
ENSMUSG00000031583	Wrn	cluster_1
ENSMUSG00000021694	Ercc8	cluster_1
ENSMUSG00000037572	Wdhd1	cluster_1
ENSMUSG00000030752	Kdm8	cluster_1
ENSMUSG00000034329	Brip1	cluster_1
ENSMUSG00000049516	Spty2d1	cluster_1
ENSMUSG00000037313	Tacc3	cluster_1
ENSMUSG00000022369	Mtbp	cluster_1
ENSMUSG00000048930	Tada3	cluster_1
ENSMUSG00000049717	Lig4	cluster_1
ENSMUSG00000029554	Mad1l1	cluster_1
ENSMUSG00000033392	Clasp2	cluster_1
ENSMUSG00000061755	Bod1l	cluster_1
ENSMUSG00000036167	Pphln1	cluster_1
ENSMUSG00000035266	Helq	cluster_1
ENSMUSG00000024054	Smchd1	cluster_1
ENSMUSG00000022974	Paxbp1	cluster_1
ENSMUSG00000021958	Pinx1	cluster_1
ENSMUSG00000051977	Prdm9	cluster_1
ENSMUSG00000022673	Mcm4	cluster_1
ENSMUSG00000037570	Mcrs1	cluster_1
ENSMUSG00000037355	Uvssa	cluster_1
ENSMUSG00000028565	Nfia	cluster_1
ENSMUSG00000030493	Faap24	cluster_1
ENSMUSG00000029703	Lrwd1	cluster_1
ENSMUSG00000034674	Tdg	cluster_1
ENSMUSG00000044702	Palb2	cluster_1
ENSMUSG00000020413	Hus1	cluster_1
ENSMUSG00000024795	Kif20b	cluster_1
ENSMUSG00000026196	Bard1	cluster_1
ENSMUSG00000022881	Rfc4	cluster_1
ENSMUSG00000020653	Klf11	cluster_1
ENSMUSG00000069910	Spdl1	cluster_1
ENSMUSG00000024742	Fen1	cluster_1
ENSMUSG00000039055	Eme1	cluster_1
ENSMUSG00000026098	Pms1	cluster_1
ENSMUSG00000021965	Ska3	cluster_1
ENSMUSG00000068922	Msto1	cluster_1
ENSMUSG00000030094	Xpc	cluster_1
ENSMUSG00000002297	Dbf4	cluster_1
ENSMUSG00000040455	Usp45	cluster_1
ENSMUSG00000032298	Neil1	cluster_1
ENSMUSG00000030243	Recql	cluster_1
ENSMUSG00000037474	Dtl	cluster_1
ENSMUSG00000034023	Fancd2	cluster_1
ENSMUSG00000024137	E4f1	cluster_1
ENSMUSG00000030346	Rad51ap1	cluster_1
ENSMUSG00000015133	Lrrk1	cluster_1
ENSMUSG00000027284	Cdan1	cluster_1
ENSMUSG00000027323	Rad51	cluster_1
ENSMUSG00000022105	Rb1	cluster_1
ENSMUSG00000041147	Brca2	cluster_1
ENSMUSG00000028312	Smc2	cluster_1
ENSMUSG00000027641	Rbl1	cluster_1
ENSMUSG00000030528	Blm	cluster_1
ENSMUSG00000020167	Tcf3	cluster_1
ENSMUSG00000059970	Hspa2	cluster_1
ENSMUSG00000016526	Dyrk3	cluster_1
ENSMUSG00000022978	Mis18a	cluster_1
ENSMUSG00000038569	Rad9b	cluster_1
ENSMUSG00000017716	Birc5	cluster_1
ENSMUSG00000062510	Nsl1	cluster_1
ENSMUSG00000027353	Mcm8	cluster_1
ENSMUSG00000026134	Prim2	cluster_1
ENSMUSG00000045328	Cenpe	cluster_2
ENSMUSG00000079036	Alkbh1	cluster_2
ENSMUSG00000058761	Rnf169	cluster_2
ENSMUSG00000069495	Epc2	cluster_2
ENSMUSG00000006445	Epha2	cluster_2
ENSMUSG00000024384	Iws1	cluster_2
ENSMUSG00000029385	Ccng2	cluster_2
ENSMUSG00000030619	Eed	cluster_2
ENSMUSG00000028551	Cdkn2c	cluster_2
ENSMUSG00000039834	Zfp335	cluster_2
ENSMUSG00000052957	Gas1	cluster_2
ENSMUSG00000022676	Snai2	cluster_2
ENSMUSG00000067336	Bmpr2	cluster_2
ENSMUSG00000075324	Fign	cluster_2
ENSMUSG00000028560	Usp1	cluster_2
ENSMUSG00000051316	Taf7	cluster_2
ENSMUSG00000049300	Prmt6	cluster_2
ENSMUSG00000021690	Jmy	cluster_2
ENSMUSG00000005718	Tfap4	cluster_2
ENSMUSG00000029687	Ezh2	cluster_2
ENSMUSG00000042308	Setd1a	cluster_2
ENSMUSG00000020679	Hnf1b	cluster_2
ENSMUSG00000066640	Fbxl18	cluster_2
ENSMUSG00000033326	Kdm4a	cluster_2
ENSMUSG00000049878	Rlf	cluster_2
ENSMUSG00000030655	Smg1	cluster_2
ENSMUSG00000069089	Cdk7	cluster_2
ENSMUSG00000024101	Washc1	cluster_2
ENSMUSG00000030451	Herc2	cluster_2
ENSMUSG00000025925	Terf1	cluster_2
ENSMUSG00000024287	Thoc1	cluster_2
ENSMUSG00000032402	Smad3	cluster_2
ENSMUSG00000022604	Cep97	cluster_2
ENSMUSG00000036712	Cyld	cluster_2
ENSMUSG00000048787	Dcun1d3	cluster_2
ENSMUSG00000024472	Dcp2	cluster_2
ENSMUSG00000029253	Cenpc1	cluster_2
ENSMUSG00000021701	Plk2	cluster_2
ENSMUSG00000031529	Tnks	cluster_2
ENSMUSG00000020492	Ska2	cluster_2
ENSMUSG00000024293	Esco1	cluster_2
ENSMUSG00000014074	Rnf168	cluster_2
ENSMUSG00000021796	Bmpr1a	cluster_2
ENSMUSG00000031015	Swap70	cluster_2
ENSMUSG00000028224	Nbn	cluster_2
ENSMUSG00000053470	Kdm3a	cluster_2
ENSMUSG00000029920	Smarcad1	cluster_2
ENSMUSG00000043991	Pura	cluster_2
ENSMUSG00000028896	Rcc1	cluster_2
ENSMUSG00000027304	Rtf1	cluster_2
ENSMUSG00000039354	Smarcal1	cluster_2
ENSMUSG00000031928	Mre11a	cluster_2
ENSMUSG00000026361	Cdc73	cluster_2
ENSMUSG00000036840	Siah1a	cluster_2
ENSMUSG00000026048	Ercc5	cluster_2
ENSMUSG00000025010	Ccnj	cluster_2
ENSMUSG00000037214	Thap1	cluster_2
ENSMUSG00000029267	Mtf2	cluster_2
ENSMUSG00000036097	Slf2	cluster_2
ENSMUSG00000051238	Swsap1	cluster_2
ENSMUSG00000021470	Ercc6l2	cluster_2
ENSMUSG00000029461	Fam168a	cluster_2
ENSMUSG00000028453	Fancg	cluster_2
ENSMUSG00000024590	Lmnb1	cluster_2
ENSMUSG00000101609	Kcnq1ot1	cluster_2
ENSMUSG00000026803	Ttf1	cluster_2
ENSMUSG00000036390	Gadd45a	cluster_2
ENSMUSG00000024974	Smc3	cluster_2
ENSMUSG00000024317	Rnf138	cluster_2
ENSMUSG00000020380	Rad50	cluster_2
ENSMUSG00000029863	Casp2	cluster_2
ENSMUSG00000055341	Zfp457	cluster_2
ENSMUSG00000027883	Gpsm2	cluster_2
ENSMUSG00000020228	Helb	cluster_2
ENSMUSG00000022855	Senp2	cluster_2
ENSMUSG00000020525	Ppm1d	cluster_2
ENSMUSG00000029676	Pot1a	cluster_2
ENSMUSG00000038425	Poli	cluster_2
ENSMUSG00000041229	Phf8	cluster_2
ENSMUSG00000033458	Fan1	cluster_2
ENSMUSG00000007613	Tgfbr1	cluster_2
ENSMUSG00000042197	Zfp451	cluster_2
ENSMUSG00000025226	Fbxl15	cluster_2
ENSMUSG00000000142	Axin2	cluster_2
ENSMUSG00000022521	Crebbp	cluster_2
ENSMUSG00000032264	Zw10	cluster_2
ENSMUSG00000027968	Larp7	cluster_2
ENSMUSG00000040651	Tasor	cluster_2
ENSMUSG00000054717	Hmgb2	cluster_2
ENSMUSG00000028411	Aptx	cluster_2
ENSMUSG00000058587	Tmod3	cluster_2
ENSMUSG00000043909	Trp53bp1	cluster_2
ENSMUSG00000027185	Nat10	cluster_2
ENSMUSG00000020630	Rnaseh1	cluster_2
ENSMUSG00000038902	Pogz	cluster_2
ENSMUSG00000039748	Exo1	cluster_2
ENSMUSG00000053801	Grwd1	cluster_2
ENSMUSG00000025358	Cdk2	cluster_2
ENSMUSG00000058900	Rsl1	cluster_2
ENSMUSG00000021103	Mnat1	cluster_2
ENSMUSG00000021639	Gtf2h2	cluster_2
ENSMUSG00000005370	Msh6	cluster_2
ENSMUSG00000028212	Ccne2	cluster_2
ENSMUSG00000042185	Nfrkb	cluster_2
ENSMUSG00000060579	Fhit	cluster_2
ENSMUSG00000026037	Orc2	cluster_2
ENSMUSG00000018697	Aatf	cluster_2
ENSMUSG00000036940	Kdm1a	cluster_2
ENSMUSG00000028999	Rint1	cluster_2
ENSMUSG00000092118	Fancf	cluster_2
ENSMUSG00000041187	Prkd2	cluster_2
ENSMUSG00000032113	Chek1	cluster_2
ENSMUSG00000028629	Exo5	cluster_2
ENSMUSG00000022545	Ercc4	cluster_2
ENSMUSG00000026648	Dclre1c	cluster_2
ENSMUSG00000022292	Rrm2b	cluster_2
ENSMUSG00000041324	Inhba	cluster_2
ENSMUSG00000051177	Plcb1	cluster_2
ENSMUSG00000090112	Shprh	cluster_2
ENSMUSG00000006281	Tep1	cluster_2
ENSMUSG00000024542	Cep192	cluster_2
ENSMUSG00000024926	Kat5	cluster_2
ENSMUSG00000030271	Ogg1	cluster_2
ENSMUSG00000019768	Esr1	cluster_2
ENSMUSG00000035234	Abraxas1	cluster_2
ENSMUSG00000007589	Tinf2	cluster_2
ENSMUSG00000024193	Phf1	cluster_2
ENSMUSG00000028886	Eya3	cluster_2
ENSMUSG00000032119	Hinfp	cluster_2
ENSMUSG00000027306	Nusap1	cluster_2
ENSMUSG00000020898	Ctc1	cluster_2
ENSMUSG00000022394	L3mbtl2	cluster_2
ENSMUSG00000041429	Nthl1	cluster_2
ENSMUSG00000032267	Usp28	cluster_2
ENSMUSG00000022360	Atad2	cluster_2
ENSMUSG00000033596	Rfwd3	cluster_2
ENSMUSG00000030726	Pold3	cluster_2
ENSMUSG00000027394	Ttl	cluster_2
ENSMUSG00000038685	Rtel1	cluster_2
ENSMUSG00000030685	Kctd13	cluster_2
ENSMUSG00000017561	Crlf3	cluster_2
ENSMUSG00000028089	Chd1l	cluster_2
ENSMUSG00000039828	Wdr70	cluster_2
ENSMUSG00000039842	Mcph1	cluster_2
ENSMUSG00000032512	Wdr48	cluster_2
ENSMUSG00000037761	Actr5	cluster_2
ENSMUSG00000028614	Ndc1	cluster_2
ENSMUSG00000047710	Champ1	cluster_2
ENSMUSG00000030400	Ercc2	cluster_2
ENSMUSG00000024370	Cdc23	cluster_2
ENSMUSG00000029999	Tgfa	cluster_2
ENSMUSG00000039187	Fanci	cluster_2
ENSMUSG00000036202	Rif1	cluster_2
ENSMUSG00000032409	Atr	cluster_2
ENSMUSG00000054051	Ercc6	cluster_2
ENSMUSG00000028243	Ubxn2b	cluster_2
ENSMUSG00000020474	Polm	cluster_2
ENSMUSG00000034509	Mad2l1bp	cluster_2
ENSMUSG00000024174	Pot1b	cluster_2
ENSMUSG00000024151	Msh2	cluster_2
ENSMUSG00000033970	Rfc3	cluster_2
ENSMUSG00000027552	E2f5	cluster_2
ENSMUSG00000057469	E2f6	cluster_2
ENSMUSG00000035351	Nup37	cluster_2
ENSMUSG00000032705	Exd2	cluster_2
ENSMUSG00000039879	Heca	cluster_2
ENSMUSG00000047824	Pygo2	cluster_2
ENSMUSG00000036023	Parp2	cluster_2
ENSMUSG00000043065	Spice1	cluster_2
ENSMUSG00000041974	Spidr	cluster_2
ENSMUSG00000024943	Smc5	cluster_2
ENSMUSG00000032477	Cdc25a	cluster_2
ENSMUSG00000039994	Timeless	cluster_2
ENSMUSG00000027115	Kif18a	cluster_2
ENSMUSG00000034748	Sirt6	cluster_2
ENSMUSG00000006288	Ttc5	cluster_2
ENSMUSG00000042500	Ago4	cluster_2
ENSMUSG00000043987	Cep164	cluster_2
ENSMUSG00000015697	Setdb1	cluster_2
ENSMUSG00000026429	Ube2t	cluster_2
ENSMUSG00000024833	Pola2	cluster_2
ENSMUSG00000017550	Atad5	cluster_2
ENSMUSG00000040034	Nup43	cluster_2
ENSMUSG00000026932	Nacc2	cluster_2
ENSMUSG00000030254	Rad18	cluster_2
ENSMUSG00000036986	Pml	cluster_2
ENSMUSG00000034462	Pkd2	cluster_2
ENSMUSG00000072082	Ccnf	cluster_2
ENSMUSG00000036875	Dna2	cluster_2
ENSMUSG00000030978	Rrm1	cluster_2
ENSMUSG00000034906	Ncaph	cluster_2
ENSMUSG00000118406	Terc	cluster_2
ENSMUSG00000064796	NA	cluster_2
ENSMUSG00000030051	Aplf	cluster_2
ENSMUSG00000044339	Alkbh2	cluster_2
ENSMUSG00000027478	Dnmt3b	cluster_2
ENSMUSG00000062906	Hdac10	cluster_2
ENSMUSG00000026039	Sgo2a	cluster_2
ENSMUSG00000046806	Cyren	cluster_2
ENSMUSG00000031669	Gins3	cluster_2
ENSMUSG00000029029	Wrap73	cluster_2
ENSMUSG00000032397	Tipin	cluster_2
ENSMUSG00000029910	Mad2l1	cluster_2
ENSMUSG00000038028	Tigar	cluster_2
ENSMUSG00000024764	Naa40	cluster_2
ENSMUSG00000027475	Kif3b	cluster_2
ENSMUSG00000032565	Nudt16	cluster_2
ENSMUSG00000026355	Mcm6	cluster_3
ENSMUSG00000036672	Cenpt	cluster_3
ENSMUSG00000056394	Lig1	cluster_3
ENSMUSG00000022893	Adamts1	cluster_3
ENSMUSG00000043535	Setx	cluster_3
ENSMUSG00000051235	Gen1	cluster_3
ENSMUSG00000027454	Gins1	cluster_3
ENSMUSG00000027358	Bmp2	cluster_3
ENSMUSG00000062960	Kdr	cluster_3
ENSMUSG00000032462	Pik3cb	cluster_3
ENSMUSG00000025912	Mybl1	cluster_3
ENSMUSG00000070348	Ccnd1	cluster_3
ENSMUSG00000050953	Gja1	cluster_3
ENSMUSG00000044548	Dact1	cluster_3
ENSMUSG00000029287	Tgfbr3	cluster_3
ENSMUSG00000015880	Ncapg	cluster_3
ENSMUSG00000019979	Apaf1	cluster_3
ENSMUSG00000024056	Ndc80	cluster_3
ENSMUSG00000004085	Map3k20	cluster_3
ENSMUSG00000002603	Tgfb1	cluster_3
ENSMUSG00000024906	Mus81	cluster_3
ENSMUSG00000000532	Acvr1b	cluster_3
ENSMUSG00000024791	Cdca5	cluster_3
ENSMUSG00000033278	Ptprm	cluster_3
ENSMUSG00000024660	Incenp	cluster_3
ENSMUSG00000038437	Mllt6	cluster_3
ENSMUSG00000020230	Prmt2	cluster_3
ENSMUSG00000025578	Cbx8	cluster_3
ENSMUSG00000032740	Ccdc88a	cluster_3
ENSMUSG00000061607	Mdc1	cluster_3
ENSMUSG00000023940	Sgo1	cluster_3
ENSMUSG00000058298	Mcm9	cluster_3
ENSMUSG00000000440	Pparg	cluster_3
ENSMUSG00000028702	Rad54l	cluster_3
ENSMUSG00000006538	Ihh	cluster_3
ENSMUSG00000004043	Stat5a	cluster_3
ENSMUSG00000020357	Flt4	cluster_3
ENSMUSG00000057329	Bcl2	cluster_3
ENSMUSG00000000184	Ccnd2	cluster_3
ENSMUSG00000005410	Mcm5	cluster_3
ENSMUSG00000090877	Hspa1b	cluster_3
ENSMUSG00000026646	Suv39h2	cluster_3
ENSMUSG00000038379	Ttk	cluster_3
ENSMUSG00000035032	Nek11	cluster_3
ENSMUSG00000028864	Hgf	cluster_3
ENSMUSG00000034311	Kif4	cluster_3
ENSMUSG00000034206	Polq	cluster_3
ENSMUSG00000025266	Gnl3l	cluster_3
ENSMUSG00000044303	Cdkn2a	cluster_3
ENSMUSG00000021994	Wnt5a	cluster_3
ENSMUSG00000030867	Plk1	cluster_3
ENSMUSG00000021948	Prkcd	cluster_3
ENSMUSG00000020914	Top2a	cluster_3
ENSMUSG00000020381	Mrnip	cluster_3
ENSMUSG00000046707	Csnk2a2	cluster_3
ENSMUSG00000019303	Psmc3ip	cluster_3
ENSMUSG00000022422	Dscc1	cluster_3
ENSMUSG00000035455	Fignl1	cluster_3
ENSMUSG00000042694	Stn1	cluster_3
ENSMUSG00000028933	Xrcc2	cluster_3
ENSMUSG00000002109	Ddb2	cluster_3
ENSMUSG00000029283	Cdc7	cluster_3
ENSMUSG00000044847	Lsm11	cluster_3
ENSMUSG00000038253	Hoxa5	cluster_3
ENSMUSG00000005233	Spc25	cluster_3
ENSMUSG00000020140	Lgr5	cluster_3
ENSMUSG00000076431	Sox4	cluster_3
ENSMUSG00000027490	E2f1	cluster_3
ENSMUSG00000021379	Id4	cluster_3
ENSMUSG00000020063	Sirt1	cluster_3
ENSMUSG00000030322	Mbd4	cluster_3
ENSMUSG00000021245	Mlh3	cluster_3
ENSMUSG00000010797	Wnt2	cluster_3
ENSMUSG00000029648	Flt1	cluster_3
ENSMUSG00000067567	Hdac8	cluster_3
ENSMUSG00000045273	Cenph	cluster_3
ENSMUSG00000026796	Niban2	cluster_3
ENSMUSG00000007646	Rad51c	cluster_3
ENSMUSG00000050410	Tcf19	cluster_3
ENSMUSG00000022945	Chaf1b	cluster_3
ENSMUSG00000026683	Nuf2	cluster_3
ENSMUSG00000032179	Bmp5	cluster_3
ENSMUSG00000020689	Itgb3	cluster_3
ENSMUSG00000075266	Cenpw	cluster_3
ENSMUSG00000078773	Rad54b	cluster_3
ENSMUSG00000020974	Pole2	cluster_3
ENSMUSG00000040327	Cul9	cluster_3
ENSMUSG00000019261	Map1s	cluster_3
ENSMUSG00000033209	Ttc28	cluster_3
ENSMUSG00000046591	Ticrr	cluster_3
ENSMUSG00000006386	Tek	cluster_3
ENSMUSG00000047757	Fancb	cluster_3
ENSMUSG00000014907	Naf1	cluster_3
ENSMUSG00000020692	Nle1	cluster_3
ENSMUSG00000062312	Erbb2	cluster_3
ENSMUSG00000096472	Cdkn2d	cluster_3
ENSMUSG00000003549	Ercc1	cluster_3
ENSMUSG00000020649	Rrm2	cluster_3
ENSMUSG00000033900	Map9	cluster_3
ENSMUSG00000022122	Ednrb	cluster_3
ENSMUSG00000050107	Haspin	cluster_3
ENSMUSG00000039004	Bmp6	cluster_3
ENSMUSG00000024952	NA	cluster_3
ENSMUSG00000056758	Hmga2	cluster_3
ENSMUSG00000000296	Tpd52l1	cluster_3
ENSMUSG00000073802	Cdkn2b	cluster_3
ENSMUSG00000029591	Ung	cluster_3
ENSMUSG00000078202	Nrarp	cluster_3
ENSMUSG00000026622	Nek2	cluster_3
ENSMUSG00000050295	Foxc1	cluster_3
ENSMUSG00000025586	Cpeb1	cluster_3
ENSMUSG00000019942	Cdk1	cluster_3
ENSMUSG00000024824	Rad9a	cluster_3
ENSMUSG00000082361	Btc	cluster_3
ENSMUSG00000000489	Pdgfb	cluster_3
ENSMUSG00000032344	Cgas	cluster_3
ENSMUSG00000041859	Mcm3	cluster_3
ENSMUSG00000040084	Bub1b	cluster_3
ENSMUSG00000002068	Ccne1	cluster_3
ENSMUSG00000052525	Spdya	cluster_3
ENSMUSG00000002835	Chaf1a	cluster_3
ENSMUSG00000031004	Mki67	cluster_3
ENSMUSG00000000732	Icosl	cluster_3
ENSMUSG00000027699	Ect2	cluster_3
ENSMUSG00000036273	Lrrk2	cluster_3
ENSMUSG00000038545	Cul7	cluster_3
ENSMUSG00000006800	Sulf2	cluster_3
ENSMUSG00000072625	Gdf2	cluster_3
ENSMUSG00000024301	Kifc5b	cluster_3
ENSMUSG00000006678	Pola1	cluster_3
ENSMUSG00000027469	Tpx2	cluster_3
ENSMUSG00000031963	Bmper	cluster_3
ENSMUSG00000030677	Kif22	cluster_3
ENSMUSG00000020156	Pwwp3a	cluster_3
ENSMUSG00000031841	Cdh13	cluster_3
ENSMUSG00000022863	Btg3	cluster_3
ENSMUSG00000031906	Smpd3	cluster_3
ENSMUSG00000039239	Tgfb2	cluster_3
ENSMUSG00000020897	Aurkb	cluster_3
ENSMUSG00000013584	Aldh1a2	cluster_3
ENSMUSG00000008999	Bmp7	cluster_3
ENSMUSG00000042417	Ccno	cluster_3
ENSMUSG00000033730	Egr3	cluster_3
ENSMUSG00000030093	Wnt7a	cluster_3
ENSMUSG00000018500	Adora2b	cluster_3
ENSMUSG00000009097	Tbx1	cluster_3
ENSMUSG00000042258	Isl1	cluster_3
ENSMUSG00000041096	Tspyl2	cluster_3
ENSMUSG00000028678	Kif2c	cluster_3
ENSMUSG00000051367	Six1	cluster_3
ENSMUSG00000007805	Twist2	cluster_3
ENSMUSG00000027009	Itga4	cluster_3
ENSMUSG00000027330	Cdc25b	cluster_3
ENSMUSG00000035799	Twist1	cluster_3
ENSMUSG00000063632	Sox11	cluster_3
ENSMUSG00000022330	Osr2	cluster_3
ENSMUSG00000027635	Dsn1	cluster_3
ENSMUSG00000002688	Prkd1	cluster_3
ENSMUSG00000027536	Chmp4c	cluster_3
ENSMUSG00000037991	Rmi2	cluster_3
ENSMUSG00000001228	Uhrf1	cluster_3
ENSMUSG00000050930	Map10	cluster_3
ENSMUSG00000027499	Pkia	cluster_3
ENSMUSG00000058290	Espl1	cluster_3
ENSMUSG00000027996	Sfrp2	cluster_3
ENSMUSG00000031548	Sfrp1	cluster_3
ENSMUSG00000000530	Acvrl1	cluster_3
ENSMUSG00000026241	Nppc	cluster_3
ENSMUSG00000015053	Gata2	cluster_3
ENSMUSG00000042489	Clspn	cluster_3
ENSMUSG00000001403	Ube2c	cluster_3
ENSMUSG00000025105	Bnc1	cluster_3
ENSMUSG00000021367	Edn1	cluster_3
ENSMUSG00000015619	Gata3	cluster_3
ENSMUSG00000000126	Wnt9a	cluster_3
ENSMUSG00000021255	Esrrb	cluster_3
ENSMUSG00000033102	Cdc14b	cluster_3
ENSMUSG00000026873	Phf19	cluster_3
ENSMUSG00000037225	Fgf2	cluster_3
ENSMUSG00000017724	Etv4	cluster_3
ENSMUSG00000036923	Stox1	cluster_3
ENSMUSG00000002055	Spag5	cluster_3
ENSMUSG00000029754	Dlx6	cluster_3
ENSMUSG00000021466	Ptch1	cluster_3
ENSMUSG00000016494	Cd34	cluster_3
ENSMUSG00000048616	Nog	cluster_3
ENSMUSG00000051378	Kif18b	cluster_3
ENSMUSG00000026185	Igfbp5	cluster_3
ENSMUSG00000086370	Ftx	cluster_3
ENSMUSG00000035131	Brinp3	cluster_3
ENSMUSG00000079553	Kifc1	cluster_3
ENSMUSG00000002870	Mcm2	cluster_3
ENSMUSG00000027379	Bub1	cluster_3
ENSMUSG00000021055	Esr2	cluster_3
ENSMUSG00000044201	Cdc25c	cluster_3
ENSMUSG00000040152	Thbs1	cluster_3
ENSMUSG00000006398	Cdc20	cluster_3
ENSMUSG00000022018	Rgcc	cluster_3
ENSMUSG00000003824	Syce2	cluster_3
ENSMUSG00000029377	Ereg	cluster_3
ENSMUSG00000068196	Col8a1	cluster_3
ENSMUSG00000037568	Vash2	cluster_3
ENSMUSG00000022479	Vdr	cluster_3
ENSMUSG00000041431	Ccnb1	cluster_3
ENSMUSG00000021932	Rnaseh2b	cluster_3
ENSMUSG00000041912	Tdrkh	cluster_3
ENSMUSG00000033788	Dysf	cluster_3
ENSMUSG00000091971	Hspa1a	cluster_3
ENSMUSG00000042708	Shcbp1l	cluster_3
ENSMUSG00000056174	Col8a2	cluster_3
ENSMUSG00000075334	Rprm	cluster_3
ENSMUSG00000041064	Pif1	cluster_3
ENSMUSG00000037279	Ovol2	cluster_3
ENSMUSG00000033752	Mnd1	cluster_3
ENSMUSG00000061048	Cdh3	cluster_3
ENSMUSG00000031565	Fgfr1	cluster_3
ENSMUSG00000019876	Pkib	cluster_3
ENSMUSG00000071856	Mcc	cluster_3
ENSMUSG00000027168	Pax6	cluster_3
ENSMUSG00000027331	Knstrn	cluster_3
ENSMUSG00000040728	Esrp1	cluster_3
ENSMUSG00000037754	Ppp1r16b	cluster_3
ENSMUSG00000037664	Cdkn1c	cluster_3
ENSMUSG00000038292	Kash5	cluster_3
ENSMUSG00000028949	Smarcd3	cluster_3
ENSMUSG00000071691	Gm960	cluster_3
ENSMUSG00000041351	Rap1gap	cluster_3
ENSMUSG00000027654	Fam83d	cluster_3
ENSMUSG00000039981	Zc3h12d	cluster_3
ENSMUSG00000043289	Mei4	cluster_3
ENSMUSG00000036223	Ska1	cluster_3
ENSMUSG00000001672	Marveld3	cluster_3
ENSMUSG00000040584	Abcb1a	cluster_3
ENSMUSG00000035121	Neil2	cluster_3
ENSMUSG00000034205	Loxl2	cluster_3
ENSMUSG00000036928	Stag3	cluster_3
ENSMUSG00000041498	Kif14	cluster_3
ENSMUSG00000022034	Esco2	cluster_3
ENSMUSG00000033364	Usp37	cluster_3
ENSMUSG00000023034	Nr4a1	cluster_3
ENSMUSG00000025746	Il6	cluster_3
ENSMUSG00000034981	Parm1	cluster_3
ENSMUSG00000028068	Iqgap3	cluster_3
ENSMUSG00000040433	Zbtb38	cluster_3
ENSMUSG00000039396	Neil3	cluster_3
ENSMUSG00000025407	Gli1	cluster_3
ENSMUSG00000055653	Gpc3	cluster_3
ENSMUSG00000045007	Tubg2	cluster_3
ENSMUSG00000037010	Apln	cluster_3
ENSMUSG00000025422	Agap2	cluster_3
ENSMUSG00000031328	Flna	cluster_3
ENSMUSG00000002324	Rec8	cluster_3
ENSMUSG00000035021	Baz1a	cluster_3
ENSMUSG00000030536	Iqgap1	cluster_3
ENSMUSG00000032065	Tex12	cluster_3
ENSMUSG00000083695	Rnf138rt1	cluster_3
ENSMUSG00000038544	Inip	cluster_3
ENSMUSG00000005583	Mef2c	cluster_3
ENSMUSG00000042498	Radx	cluster_3
ENSMUSG00000024691	Fam111a	cluster_3
ENSMUSG00000033502	Cdc14a	cluster_3
ENSMUSG00000032405	Pias1	cluster_3
ENSMUSG00000029167	Ppargc1a	cluster_3
ENSMUSG00000030213	Atf7ip	cluster_3
ENSMUSG00000028397	Kdm4c	cluster_3
ENSMUSG00000074361	C5ar2	cluster_3
ENSMUSG00000032218	Ccnb2	cluster_3
ENSMUSG00000031393	Mecp2	cluster_3
ENSMUSG00000054115	Skp2	cluster_3
