# Supplementary material for: Chromatin states shaped by an epigenetic code confer regenerative potential to the mouse liver
Source: Nat Commun. 2021 Jul 5;12:4110. doi: 10.1038/s41467-021-24466-1 (PMC8257577; doi:10.1038/s41467-021-24466-1)
Supplement: Supplementary file 6 — Supplementary Data 3 [file 41467_2021_24466_MOESM6_ESM.xlsx]

## Sheet: Sheet1
Table S4. Genes in chromatin states are categorized in distinct onotlogies. All genes in each state were categorized as expressed or silenced, and each category was then analyzed for GO of biological function. Significantly enriched GO categories are shown for each state. GO categories relevant to liver regeneration are italicized and were used for subsequent analysis in Figure 5.
S1
expressed	p value	silenced	p value
fatty acid metabolic	1.17388e-21	epithelial tube morphogenesis	4.21096e-22
steroid metabolic	9.26924e-20	pattern specification process	1.15429e-21
carboxylic acid biosynthetic	5.92709e-17	embryonic organ development	4.04279e-21
alpha-amino acid metabolic	5.92709e-17	regionalization	3.26642e-20
organic acid biosynthetic	5.92709e-17	mesenchyme development	4.52879e-20
lipid homeostasis	2.48135e-14	embryonic organ morphogenesis	2.89394e-18
cholesterol homeostasis	1.03516e-13	cell fate commitment	6.1519e-18
sterol homeostasis	1.26604e-13	morphogenesis of a branching structure	4.40909e-17
lipid localization	1.47651e-13	axonogenesis	5.37583e-17
regulation of lipid	2.28201e-13	morphogenesis of a branching epithelium	1.41033e-16
cholesterol metabolic	9.05592e-13	mesenchymal cell differentiation	1.66896e-16
sterol metabolic	9.05592e-13	ossification	1.66896e-16
cellular amino acid	9.05592e-13	epithelial cell proliferation	5.31118e-16
organic acid catabolic	1.1999e-12	branching morphogenesis of an epithelial tube	1.81844e-15
carboxylic acid catabolic	1.1999e-12	ameboidal-type cell migration	2.82088e-15
small molecule catabolic	1.32133e-12	regulation of epithelial cell proliferation	3.21985e-15
positive regulation of lipid metabolic	1.68787e-12	forebrain development	6.66196e-15
regulation of small molecule metabolic	1.8051e-12	anterior/posterior pattern specification	5.57298e-14
secondary alcohol metabolic	4.0459e-12	urogenital system development	5.57298e-14
acylglycerol metabolic	1.05427e-11	positive regulation of cell adhesion	1.29192e-13
S2
expressed		silenced
ribonucleoprotein complex biogenesis	1.12218e-41	DNA repair	2.53125e-34
mitochondrion organization	2.12483e-34	cilium organization	4.3472e-23
proteasomal protein catabolic	7.15197e-31	cilium assembly	8.81565e-21
ribose phosphate metabolic	2.38369e-29	double-strand break repair	5.41605e-20
purine-containing compound metabolic	6.06885e-28	cell projection assembly	2.15319e-19
ribosome biogenesisproteasome-mediated ubiquitin-dependent protein catabolic	6.06885e-28	plasma membrane bounded cell projection assembly	3.15927e-18
proteasome-mediated ubiquitin-dependent protein catabolic	1.25604e-26	mitotic cell cycle phase transition	5.82429e-17
small molecule catabolic	2.68305e-26	cell cycle phase transition	2.2634e-16
ribonucleotide metabolic	4.80778e-26	DNA recombination	2.15948e-15
coenzyme metabolic	2.24611e-25	double-strand break repair via homologous recombination	7.628e-15
purine nucleotide metabolic	2.24611e-25	recombinational repair	7.628e-15
ncRNA metabolic	2.42268e-25	chromosome segregation	1.34483e-14
purine ribonucleotide metabolic	7.21376e-25	nuclear division	3.05581e-14
ribonucleoprotein complex subunit organization	1.2787e-24	response to ionizing radiation	5.50997e-14
cellular amino acid metabolic	8.29472e-23	regulation of DNA metabolic process	1.03633e-13
organic acid catabolic	7.08868e-22	methylation	1.28202e-13
carboxylic acid catabolic	7.08868e-22	regulation of chromosome organization	2.18842e-13
ribonucleoprotein complex assembly	7.4014e-22	regulation of mitotic cell cycle	2.4523e-13
regulation of translation	3.10659e-21	macromolecule methylation	2.87647e-13
Golgi vesicle transport	4.1121e-21	DNA replication	3.12995e-13
S3
expressed		silenced
protein localization to endoplasmic reticulum	3.17066e-06	regulation of interleukin-6 production	0.000739462
Golgi vesicle transport	7.26873e-06	interleukin-6 production	0.000739462
mitochondrion organization	1.04016e-05	regulation of tumor necrosis factor production	0.00193777
protein localization to mitochondrion	3.29212e-05	positive regulation of tumor necrosis factor production	0.00193777
chaperone-mediated protein folding	4.77952e-05	positive regulation of tumor necrosis factor superfamily	0.00193777
vesicle targeting, to, from or within Golgi	5.95381e-05	regulation of tumor necrosis factor superfamily cytokine	0.00193777
mitochondrial transport	6.27117e-05	tumor necrosis factor production	0.00193777
tissue remodeling	9.82483e-05	tumor necrosis factor superfamily cytokine production	0.00199363
mitochondrial calcium ion homeostasis	1.5e-05	tolerance induction	0.00210025
protein targeting to mitochondrion	1.81e-05	positive regulation of interleukin-1 production	0.00387643
bone resorptionprotein folding	1.81e-05	regulation of interleukin-1 production	0.00674136
protein folding	0.000303	positive regulation of cytokine production	0.00829735
vesicle targeting	0.000357	interleukin-1 production	0.0137237
establishment of protein localization to mitochondrion	0.000404	positive regulation of interferon-gamma production	0.0201029
protein targeting	0.000463121	positive regulation of cytokine secretion	0.0201029
post-Golgi vesicle-mediated transport	0.00051575	regulation of innate immune response	0.0201029
acute-phase response	0.000525206	negative regulation of interleukin-6 production	0.0201029
bone remodeling	0.000624725	regulation of T-helper 1 type immune response	0.0297991
maintenance of protein localization in endoplasmic reticulum	0.000643285	regulation of tumor necrosis factor secretion	0.0306979
		negative regulation of innate immune response	0.0306979
S4
expressed		silenced
mRNA processing	1.60826e-07	leukocyte chemotaxis	3.23921e-08
RNA splicing	4.71388e-05	leukocyte migration	6.07722e-08
coenzyme metabolic process	0.000351031	sensory perception of light stimulus	1.92442e-07
oxidoreduction coenzyme metabolic process	0.000608532	calcium-mediated signaling	3.34032e-07
aromatic compound catabolic process	0.000608532	calcium ion homeostasis	3.34032e-07
ribonucleoprotein complex biogenesis	0.000835496	visual perception	3.45031e-07
cellular nitrogen compound catabolic process	0.00115698	cell chemotaxis	4.47203e-07
heterocycle catabolic process	0.00130073	cellular calcium ion homeostasis	1.51739e-06
ribose phosphate metabolic process	0.00130073	muscle contraction	1.51739e-06
coenzyme biosynthetic process	0.00130073	regulation of lymphocyte proliferation	1.51739e-06
Golgi vesicle transport	0.00137305	regulation of cytosolic calcium ion concentration	1.51739e-06
purine ribonucleotide metabolic process	0.00137305	cellular divalent inorganic cation homeostasis	1.51739e-06
generation of precursor metabolites and energypurine ribonucleotide metabolic process	0.00144537	myeloid leukocyte migration	1.51739e-06
endomembrane system organization	0.00144537	regulation of mononuclear cell proliferation	1.70245e-06
purine nucleotide metabolic process	0.00144537	sarcomere organization	1.87963e-06
energy derivation by oxidation of organic compounds	0.00144537	regulation of leukocyte proliferation	1.87963e-06
protein modification by small protein removal	0.00144537	granulocyte chemotaxis	1.87963e-06
RNA splicing, via transesterification reactions	0.00144537	granulocyte migration	2.37349e-06
mRNA splicing, via spliceosome	0.00144537	lymphocyte proliferation	3.38869e-06
purine-containing compound metabolic	0.00144537	skeletal muscle contraction	3.47826e-06
S5
expressed
none		piRNA metabolic process	0.0346315
S6
expressed	silenced
none	learning or memory		2.35338e-25
	cognition		6.13146e-25
	regulation of membrane potential		1.9645e-16
	regulation of ion transmembrane transport		2.81213e-16
	pattern specification process		4.23418e-14
	locomotory behavior		6.44091e-14
	cellular potassium ion transport		6.86726e-14
	potassium ion transmembrane transport		6.86726e-14
	synapse organization		7.39698e-14
	sensory perception of pain		4.58159e-13
	positive regulation of neuron differentiation		7.12758e-13
	skeletal system morphogenesis		8.36922e-13
	cell fate commitment		1.01291e-12
	potassium ion transport		1.79563e-12
	monovalent inorganic cation transport		9.00629e-12
	forebrain development		3.73887e-11
	negative regulation of nervous system development		4.95904e-11
	neurotransmitter transport		5.61033e-11
	axonogenesis		1.40834e-10
	negative regulation of cell development		1.47577e-10
