# Supplementary material for: Chromatin states shaped by an epigenetic code confer regenerative potential to the mouse liver
Source: Nat Commun. 2021 Jul 5;12:4110. doi: 10.1038/s41467-021-24466-1 (PMC8257577; doi:10.1038/s41467-021-24466-1)
Supplement: Supplementary file 8 — Source Data [file 41467_2021_24466_MOESM8_ESM.xlsx]

## Sheet: Figure 5b
Figure 5b	anti-H3K27me3
